# Supplementary material for: Expression and prognosis analysis of mitochondrial ribosomal protein family in breast cancer
Source: Sci Rep. 2022 Jun 23;12:10658. doi: 10.1038/s41598-022-14724-7 (PMC9226049; doi:10.1038/s41598-022-14724-7)
Supplement: Supplementary file 4 — Supplementary Table 1. [file 41598_2022_14724_MOESM4_ESM.xlsx]

## Sheet: Supplementary Table1
ID	Age	Stage	HR	HER2	Subtype	OS_Status	OS_MONTHS	MRPL28	MRPL27	MRPL46	MRPL45	MRPL37	MRPL34	MRPL35	MRPL39	MRPL43	MRPL49	MRPL41	MRPL24	MRPL20	MRPL23	MRPL22	MRPL4	MRPL2	MRPL3	MRPL1	MRPL9	MRPL14	MRPL15	MRPL16	MRPL19	MRPL18	MRPL53	MRPL36	MRPL32	MRPL33	MRPL30	MRPL38	MRPL10	MRPL11	MRPL12	MRPL13	MRPL17	MRPL55	MRPL50	MRPL51	MRPL52	MRPL54	MRPL42
TCGA-3C-AALI	50	II	Positive	Positive	HR+/HER2+	0	131.57	10.7481	12.2643	8.6773	12.6749	10.0679	9.3853	9.796	7.7315	10.0183	10.8506	11.054	11.151	9.8244	10.2328	8.2055	10.1399	9.2971	10.689	7.4911	10.2411	9.8941	9.6879	9.4707	10.4259	9.8775	10.5413	8.741	9.9275	9.0412	9.049	10.8798	9.854	9.2694	10.7385	9.0808	10.2783	9.9828	7.8953	10.944	9.4326	9.7548	8.3945
TCGA-3C-AALJ	62	II	Positive	Unknown	Unknown	0	48.42	10.393	9.1209	8.034	9.479	10.3253	8.8673	9.8935	7.6274	9.1229	10.6971	10.3852	11.1406	10.7197	10.2585	9.2425	9.8797	9.0948	10.758	7.8478	10.1126	9.6979	8.8419	10.6676	10.2574	10.1533	10.1928	8.7354	9.8488	8.8729	9.7519	10.3428	11.7982	9.285	10.6979	9.752	10.9003	10.3303	8.9569	11.2353	9.8331	9.396	9.3446
TCGA-3C-AALK	52	I	Positive	Positive	HR+/HER2+	0	47.57	10.2203	11.1778	8.3312	11.0776	10.2964	9.298	9.5632	8.2726	10.3041	10.7566	10.5559	10.8924	10.6679	9.873	8.6207	9.9057	8.9072	10.6428	7.7723	10.185	9.9444	9.1897	9.3159	10.0118	9.9613	9.276	8.6222	9.3996	8.5154	9.3672	10.9255	9.275	9.3308	11.1649	9.087	10.0484	9.6452	8.489	10.7476	9.2251	9.4049	9.1131
TCGA-4H-AAAK	50	III	Positive	Unknown	Unknown	0	11.43	10.0077	9.5604	8.5427	10.0764	10.4311	10.3463	9.2444	8.154	10.2023	10.4873	9.835	10.1118	10.2811	9.6902	8.6118	10.9006	8.8632	10.7554	8.3168	9.6128	9.4312	9.2685	9.4043	9.6411	9.5383	8.786	8.2213	9.1971	8.6102	9.4766	9.9287	9.7612	9.3299	10.2544	9.6162	9.9776	9.0369	8.4649	10.2827	9.1536	8.2619	9.6076
TCGA-5L-AAT0	42	II	Positive	Negative	HR+/HER2-	0	48.52	10.1386	9.7119	8.6286	10.1757	10.4657	9.5074	9.5509	7.9539	10.4657	10.8091	9.8403	10.6397	10.6163	9.6416	8.6135	9.9951	8.9915	10.4912	8.5763	10.5404	9.6668	9.2635	9.3593	9.7674	9.8066	9.6138	8.2603	9.6203	8.9915	9.7825	9.7491	9.8695	9.5822	9.7429	9.1886	10.1265	9.8179	8.1603	10.2876	9.269	9.5097	9.3722
TCGA-5L-AAT1	63	IV	Positive	Unknown	Unknown	0	48.32	10.3757	9.8688	8.9885	10.1134	10.8207	9.3812	9.6	8.2756	10.3327	11.0882	9.9423	10.7549	10.858	9.7739	9.1689	10.1134	9.2541	10.5568	8.4935	10.6602	9.6345	9.6418	9.6121	10.1261	9.7372	9.9791	8.4638	9.627	9.2977	9.8965	10.1004	9.8006	9.8032	9.9182	9.7192	10.2089	9.837	8.4672	11.1756	9.4212	9.8396	9.7052
TCGA-5T-A9QA	52	II	Positive	Negative	HR+/HER2-	0	9.95	10.3612	10.7001	9.5212	10.8799	10.6352	9.9429	9.6942	9.2779	9.9065	10.8339	10.1563	11.317	10.0015	10.3098	7.9865	10.3641	9.747	10.971	8.5686	10.7011	10.7954	10.139	9.3822	11.0187	9.7696	10.3009	9.3456	9.6375	9.2247	9.7436	11.2199	10.4806	8.8802	10.7808	10.4442	11.0169	10.3641	9.3269	11.2661	10.1642	9.5854	9.7583
TCGA-A1-A0SB	70	I	Positive	Negative	HR+/HER2-	0	8.51	9.4928	8.5659	8.0957	10.5066	10.489	8.1944	9.3477	8.2951	9.5697	10.2023	7.6609	8.9894	9.8447	9.1248	8.3197	9.6262	8.7033	10.8155	8.2826	9.9961	8.7141	9.538	8.9636	10.2849	9.1616	8.088	8.2273	9.1468	8.1855	9.9982	9.5426	9.8256	9.4973	9.3635	8.3318	9.275	8.2826	8.4573	10.1478	8.3677	8.6733	9.2281
TCGA-A1-A0SD	59	II	Positive	Negative	HR+/HER2-	0	14.36	9.4237	9.3148	8.8605	9.6509	9.8471	8.886	10.0031	8.3985	10.1293	10.6991	9.2002	11.1195	9.6944	9.2131	8.8199	8.7584	8.2699	10.8141	7.904	10.722	9.5653	9.2243	8.7227	10.3967	9.5048	8.8734	8.017	9.5257	8.9501	9.5289	9.3491	9.6154	9.6336	9.5703	9.4863	10.1925	8.5179	8.5603	10.3981	8.489	7.8388	9.5469
TCGA-A1-A0SE	56	I	Positive	Negative	HR+/HER2-	0	43.4	9.8702	9.1796	8.3303	9.9899	10.6831	8.8426	9.8416	8.0548	9.9404	10.0978	9.2584	11.1516	10.102	8.9721	8.5116	9.5077	8.46	10.9262	8.1381	10.3361	9.5771	9.6361	8.7857	10.5842	8.7386	8.6665	8.0901	9.1787	8.7241	9.646	9.2966	9.9004	9.4286	9.3874	9.4933	10.1742	9.2318	8.3464	10.7907	8.4106	8.2515	9.8369
TCGA-A1-A0SF	54	II	Positive	Negative	HR+/HER2-	0	48.06	9.9621	9.6078	9.3009	9.9994	11.1462	9.6523	9.6924	8.2575	10.6677	10.6164	9.5289	10.8922	10.4275	9.1579	8.5736	10.0844	8.9042	11.0257	8.4953	10.643	9.8038	10.2315	9.4838	10.1539	9.6275	8.9106	8.8137	9.7745	8.5801	9.5303	9.8148	9.8904	9.5297	9.9922	9.5919	10.1951	9.7588	8.1042	11.1614	8.7985	9.3726	8.9918
TCGA-A1-A0SG	61	II	Positive	Negative	HR+/HER2-	0	14.26	10.8583	9.6001	7.843	9.9512	10.4017	9.2966	9.7839	8.416	10.1459	11.4131	9.2324	10.3605	10.5599	8.6013	8.769	9.4403	8.9924	10.8036	8.0413	9.7416	8.8421	10.3913	9.1525	10.4125	9.7733	9.1796	8.1477	9.3745	8.5824	9.3032	10.0623	10.0608	8.6106	9.4699	10.0273	10.0288	9.1983	8.2839	10.8915	8.9139	9.0602	9.668
TCGA-A1-A0SH	39	II	Positive	Negative	HR+/HER2-	0	47.21	9.6898	9.2954	7.9074	10.0043	10.1356	8.6928	9.7967	8.0039	9.8174	10.3222	8.6622	9.654	9.5598	8.4417	7.6516	9.3697	8.2133	11.0114	7.6824	9.3695	9.0432	8.9567	9.0696	10.3858	8.9441	8.574	8.1077	9.0831	8.7078	9.3799	9.4374	9.6364	8.7128	9.7197	9.4299	9.6213	8.6545	8.4267	10.5132	8.1974	8.5624	9.0696
TCGA-A1-A0SI	52	II	Positive	Negative	HR+/HER2-	0	20.86	9.8493	9.3237	7.6708	8.8027	10.5179	8.993	9.6944	9.1021	9.6457	10.8225	9.0638	10.4703	10.0654	9.237	8.0513	9.6187	8.901	11.2386	7.5468	10.5609	9.2976	9.3184	9.3745	10.2706	9.7183	8.8376	7.8672	9.0284	8.7074	9.6484	9.5489	9.1999	9.3217	9.3277	9.1052	9.957	9.4365	8.5096	9.8784	8.8055	8.7465	9.4049
TCGA-A1-A0SJ	39	III	Positive	Negative	HR+/HER2-	0	13.67	10.1563	9.1469	8.0741	10.5473	10.2731	8.7299	9.1645	8.7812	9.6451	10.6689	8.4466	10.3596	10.1234	9.1282	8.8876	9.181	8.4237	10.7952	8.38	9.6176	8.8831	9.9674	8.6322	10.1386	10.2276	8.6847	8.4556	9.9826	8.2404	9.01	9.5386	10.116	9.5567	10.2219	10.1901	9.5133	9.17	8.0121	10.6381	8.4898	8.1762	8.9304
TCGA-A1-A0SK	54	II	Negative	Negative	HR-/HER2-	1	31.77	8.7897	8.7968	8.9127	9.733	11.2195	8.5426	9.3923	9.1083	9.5561	11.0721	7.703	8.2032	10.67	9.2993	8.1546	10.0207	8.8019	11.6607	8.8927	9.9262	9.3087	10.9367	9.2397	10.2211	10.489	7.9457	8.4285	8.4018	8.9791	10.2502	9.4685	9.2359	10.0351	9.7104	10.6835	9.7952	7.4114	8.4675	12.9626	8.5894	7.8736	10.403
TCGA-A1-A0SM	77	II	Positive	Positive	HR+/HER2+	0	7.95	9.688	9.5021	7.7962	12.545	10.8311	8.9384	9.7137	8.1505	10.2243	10.2434	8.8052	10.7374	9.2553	9.1342	8.6831	9.4632	8.3919	10.8529	8.2481	11.0788	9.2994	9.2944	8.8969	10.3805	9.5773	9.1888	8.5066	9.6397	8.5339	8.8506	10.3481	8.5424	8.7138	10.6629	9.171	10.1882	9.4774	7.9496	10.5352	8.5375	8.6964	9.6277
TCGA-A1-A0SN	50	II	Positive	Positive	HR+/HER2+	0	39.29	9.8518	9.1359	8.4914	9.2244	10.3089	8.9397	9.5275	7.8454	9.4804	10.9486	8.997	10.7189	9.8831	8.7742	9.4113	9.6718	8.6251	10.8324	7.6883	10.3707	10.0345	9.4376	9.7831	10.7794	9.0504	9.042	8.9416	9.8903	8.6015	9.8111	9.1263	9.14	12.6549	9.4712	9.7582	10.116	9.2588	8.4536	10.8966	8.9961	8.9274	9.5925
TCGA-A1-A0SO	67	II	Negative	Negative	HR-/HER2-	0	27.99	9.7611	9.4409	9.1687	10.3023	11.399	8.7004	10.2164	9.52	10.3815	10.458	8.2636	9.8089	9.7257	8.7456	8.1867	10.3566	9.753	12.5579	8.1432	10.9753	10.1352	10.3192	9.5536	11.5278	8.3438	9.3789	8.3402	9.2574	9.4845	10.3347	9.9937	10.0887	9.9496	10.7857	8.8842	10.0746	8.4952	8.6929	11.033	9.4324	8.0298	9.5567
TCGA-A1-A0SP	40	II	Negative	Negative	HR-/HER2-	0	19.19	10.3875	9.1808	8.1669	9.6628	11.9757	9.55	9.7473	9.481	9.1191	11.7178	8.7929	10.051	10.6511	9.6379	8.2066	10.4286	9.3041	11.9659	9.2933	10.7208	9.3669	10.9959	9.9016	10.7208	11.1068	8.1316	9.6004	9.6359	8.9276	9.4761	10.3399	9.1468	10.8184	11.4212	10.3347	10.3997	9.2024	9.0871	13.1892	8.9942	9.0055	9.9907
TCGA-A1-A0SQ	45	II	Positive	Negative	HR+/HER2-	0	18.2	9.4238	9.0274	8.263	9.8347	10.8501	9.5355	9.6529	8.789	10.6522	10.6913	9.2512	11.0295	10.3624	8.9554	8.3847	9.7406	8.5829	11.0276	7.9583	9.971	9.3046	9.0703	9.273	10.1755	9.5961	8.7154	7.9059	9.2512	9.5109	9.6843	9.4896	9.8129	9.1867	9.7514	9.0939	9.8731	9.3659	8.4191	10.5575	8.6726	8.5225	9.4272
TCGA-A2-A04N	66	I	Positive	Negative	HR+/HER2-	0	143.04	10.6683	9.6898	8.4596	10.108	10.2277	9.055	10.1793	8.6294	10.0324	10.8887	9.0268	10.5654	10.1606	8.7378	8.8597	9.3686	8.8805	11.061	8.3691	9.6214	9.7321	10.5437	9.3977	10.5166	9.9865	8.7839	8.3982	9.7063	8.7311	9.9234	9.7137	9.7541	9.0984	9.8023	10.6609	10.1018	8.6636	8.5059	10.7966	8.8436	8.9033	9.8489
TCGA-A2-A04P	36	III	Negative	Negative	HR-/HER2-	1	18	10.6416	10.1396	8.1638	8.3335	10.4712	11.1966	9.6795	10.5567	10.3915	9.5754	10.5867	11.2402	11.491	10.0876	10.1007	9.5071	9.8873	11.5306	8.9627	10.6655	11.0711	10.9939	10.0828	10.5602	11.5131	9.0012	10.3284	10.871	8.5744	9.8796	11.1747	9.0542	9.865	12.0122	9.5949	11.2868	10.5492	8.9247	11.804	10.2841	9.4526	10.3515
TCGA-A2-A04Q	48	I	Negative	Negative	HR-/HER2-	0	78.35	9.86	9.9459	8.4093	9.1929	10.9781	8.6869	9.353	8.8159	10.0497	10.3917	9.2062	11.38	10.5984	9.0386	8.7294	9.6749	9.3547	11.0625	9.8162	10.9087	9.8497	11.231	10.2064	10.3239	10.0393	8.8723	8.9858	10.125	9.1068	10.2177	10.3658	9.9088	10.0335	10.5637	10.6093	10.123	9.4412	9.1338	11.6892	9.2616	8.9207	9.6363
TCGA-A2-A04R	36	I	Positive	Negative	HR+/HER2-	0	121.85	10.3932	9.7246	8.2436	9.7091	9.8702	9.13	9.6479	8.3722	10.1766	10.5662	8.2453	10.9835	9.746	9.5689	8.5804	9.3469	8.4888	11.1116	7.7462	10.0873	10.0014	9.4588	9.0903	10.3744	9.1732	8.9441	8.0021	9.8539	9.2054	9.5809	10.7168	10.776	8.6549	10.7881	9.5716	10.3474	9.8242	7.5732	10.737	9.2195	8.3816	9.409
TCGA-A2-A04T	62	II	Negative	Negative	HR-/HER2-	0	73.78	10.5074	8.5079	9.37	9.7649	10.8336	8.0645	10.1528	8.3198	9.3939	11.0692	8.3782	10.8984	10.4906	9.1351	8.5433	9.5628	9.8385	10.6858	9.8297	11.2776	10.6949	10.4963	10.4266	10.9764	9.6396	8.5882	8.7911	9.0382	8.9916	10.6807	9.9106	9.3081	10.1634	10.2837	11.0366	9.7416	9.1799	9.1893	12.5624	8.3858	8.0419	10.1453
TCGA-A2-A04U	47	II	Negative	Positive	HR-/HER2+	0	87.19	10.1474	10.6388	8.1399	10.6755	11.5693	11.5624	10.3579	9.9674	10.6435	11.0884	9.2075	10.2044	11.0138	8.8101	8.6155	11.9829	11.6589	12.6353	10.4982	12.6777	11.1434	10.6332	10.8456	10.7365	9.811	9.2696	9.5915	9.2683	9.6468	10.7075	11.0149	10.664	11.3693	11.4093	10.6223	10.6128	11.3174	9.2201	12.4034	9.565	9.5788	10.6454
TCGA-A2-A04V	39	II	Positive	Negative	HR+/HER2-	1	63.07	10.242	9.7266	8.1485	9.8584	10.5357	9.046	9.9325	8.5955	10.2075	11.2125	9.1123	10.3236	10.2425	9.2644	8.9917	9.0338	8.6211	10.9087	8.5287	9.6906	10.1462	9.4295	8.7807	9.9288	10.2817	8.8657	8.5046	9.5914	8.6696	9.8058	9.6752	9.8965	9.1929	9.743	9.3596	10.3728	8.6211	8.8071	10.9915	9.1123	9.1777	9.8114
TCGA-A2-A04W	50	II	Negative	Positive	HR-/HER2+	0	101.91	9.2293	10.5036	7.0768	10.7856	11.5962	9.4671	9.6995	8.054	9.7005	10.161	10.6216	10.058	10.3075	9.4791	8.103	9.9698	8.3853	11.3286	7.1664	9.4045	9.4671	9.6882	8.8699	10.6412	10.0396	9.3994	9.2779	10.1097	8.8224	9.9693	9.6412	8.1722	9.063	10.804	9.2891	11.2635	10.436	8.0916	11.3842	9.2436	9.1697	9.3102
TCGA-A2-A04X	34	II	Positive	Positive	HR+/HER2+	0	55.39	9.7409	13.0589	8.3284	11.0317	10.9042	9.6079	9.9409	9.2531	10.6441	10.6658	10.1207	9.9535	10.5321	9.9335	9.4503	9.1488	9.6106	11.1152	8.7063	11.6326	11.3342	10.0055	10.1549	10.8179	9.5653	9.0195	9.327	10.0405	8.6963	10.16	10.2435	12.802	9.0639	9.6807	9.6506	11.1036	8.3023	9.0075	11.2237	9.0717	10.0924	10.0977
TCGA-A2-A04Y	53	II	Positive	Negative	HR+/HER2-	0	36.1	9.3811	10.6736	8.1328	9.697	10.1926	9.1976	9.8976	9.2876	10.4649	10.584	10.6851	11.0985	10.8449	9.0147	9.0954	9.0615	8.8073	11.1108	8.7932	10.1839	10.6715	10.3723	9.4776	10.6748	10.3709	8.5309	9.3525	10.464	8.547	9.5673	10.0054	9.3083	8.5624	10.3811	9.4613	10.322	8.2325	8.1951	10.6273	8.8029	9.2991	10.2607
TCGA-A2-A0CK	60	III	Positive	Negative	HR+/HER2-	0	136.63	10.3452	10.0198	8.9087	10.1274	10.6761	9.6601	9.4669	8.1934	10.6141	10.5876	9.7744	10.9539	10.4867	9.8784	8.7128	10.1786	9.2058	10.4096	8.321	10.6157	9.8254	9.2808	8.9493	9.6702	9.8709	9.6898	8.2131	9.4361	9.1412	9.597	10.2968	10.0646	9.683	10.1006	8.9411	10.2522	9.9637	8.5559	10.8804	9.4955	9.7988	8.9946
TCGA-A2-A0CL	37	III	Positive	Negative	HR+/HER2-	0	99.05	8.9909	9.1954	8.0392	9.2674	10.3128	8.6697	9.6266	8.1221	9.5894	10.3065	8.6052	9.7055	10.1505	8.3572	8.4564	9.4957	8.2293	11.4082	8.7225	9.937	8.9622	9.1137	8.7238	10.2532	9.3566	8.0838	7.6226	9.0627	8.7723	9.8888	9.3073	9.4528	10.0376	9.8117	9.368	9.5221	8.4053	8.3572	10.4111	8.4241	8.3798	9.5023
TCGA-A2-A0CM	40	II	Negative	Negative	HR-/HER2-	1	24.77	9.6741	9.0533	8.027	9.5508	11.316	8.6212	9.5473	9.2066	10.1903	10.1164	8.5268	11.9146	10.6184	9.3286	8.7017	9.7603	9.8278	11.8037	9.2289	11.4985	10.345	11.1229	9.1231	10.2699	10.8894	7.8594	8.5358	9.8183	8.7931	10.3145	10.4337	9.1038	9.2586	10.2618	9.9399	10.9697	8.9345	8.9373	10.8618	8.8125	8.4622	10.2355
TCGA-A2-A0CO	85	II	Positive	Negative	HR+/HER2-	1	114.72	10.2034	9.3307	8.2999	9.1985	10.1859	9.6129	8.9036	7.6428	10.1344	10.2713	9.8416	10.2482	10.5226	8.9224	8.2611	9.9668	8.7314	10.1434	7.7019	9.9753	9.4476	9.0866	9.1851	9.4002	9.3081	9.4378	8.1741	9.1934	8.3996	9.0323	10.0384	9.5795	9.2259	9.7318	8.4608	9.6835	9.554	8.5046	10.1407	8.8602	9.4664	8.9867
TCGA-A2-A0CP	60	I	Positive	Negative	HR+/HER2-	0	92.41	11.1644	10.0175	8.739	9.9141	10.6116	9.2437	9.5757	8.7162	10.3269	10.9747	9.5488	10.6464	10.7733	9.8464	9.2373	9.8156	9.3198	10.8493	8.8437	9.8519	9.9585	10.2873	9.5719	10.1587	10.1097	9.4305	8.6623	9.5565	8.5507	9.6284	10.2352	10.1245	9.461	10.1331	9.9807	10.5472	9.4692	8.6528	11.0578	9.218	9.6132	9.4922
TCGA-A2-A0CQ	62	I	Positive	Negative	HR+/HER2-	0	88.53	10.3193	10.3951	8.2101	9.6262	10.4507	9.8934	10.063	8.9662	10.8565	10.6168	9.8544	12.4936	10.9947	9.6712	9.4061	9.4931	8.2291	11.475	8.4397	10.8543	8.9816	9.3535	9.4473	10.419	9.3839	9.6243	8.722	10.2234	8.7023	9.3536	10.3056	10.1321	9.4772	9.7437	9.0581	10.8558	10.3425	8.8199	11.15	9.1498	9.9356	9.7203
TCGA-A2-A0CR	54	II	Positive	Negative	HR+/HER2-	0	107.85	11.2338	10.2389	9.3198	9.3487	11.0771	10.1897	9.2295	8.3993	11.1767	10.4724	10.7995	10.7159	12.0741	10.4596	9.2883	11.1121	9.8293	9.8314	9.042	10.421	10.5615	9.6726	10.0993	9.1376	9.3438	10.2845	8.9079	9.4086	8.9383	9.6899	10.5942	9.9077	10.575	10.586	9.6733	10.6697	10.3701	8.0128	11.5578	10.2325	10.7052	8.5665
TCGA-A2-A0CS	73	IV	Positive	Negative	HR+/HER2-	1	77.14	10.1859	9.6592	8.1111	9.9005	10.0392	9.9444	9.8752	8.9248	10.1409	10.7555	10.0118	11.3244	10.2848	9.522	9.2019	9.8717	8.7269	11.1126	7.676	10.4217	9.609	9.6081	9.8823	10.2863	9.9851	9.3693	8.6594	9.5892	8.621	9.4848	10.0638	9.8277	9.2064	9.9005	9.5849	10.5046	9.6443	8.956	11.0401	9.5961	9.3357	9.6393
TCGA-A2-A0CT	71	II	Positive	Negative	HR+/HER2-	0	75.2	10.3777	9.8499	8.1979	11.2598	10.3558	9.3932	10.083	8.9247	10.6073	11.8187	9.1183	10.959	10.2526	9.781	9.0137	9.6512	9.2016	11.2234	8.5973	10.6245	11.2036	11.1995	9.2977	10.4385	9.1505	9.3581	8.9333	10.4893	9.2977	9.8656	10.0886	10.5249	9.8962	10.8029	10.9489	10.9568	8.7196	8.9925	11.1531	9.2842	9.1516	10.807
TCGA-A2-A0CU	73	II	Positive	Negative	HR+/HER2-	1	5.19	9.895	9.8098	8.3535	10.1344	10.681	8.6521	9.6212	8.8139	9.587	11.1748	9.0994	10.5249	10.4318	8.9493	8.3636	9.0221	7.9852	10.7311	8.4193	9.4293	9.3547	9.5583	9.204	10.3195	9.0914	8.3835	8.1896	9.5228	8.236	9.5737	9.8363	10.4816	8.4512	9.5318	9.8646	9.8366	9.2272	8.1436	10.9232	8.1839	8.7111	9.5815
TCGA-A2-A0CV	41	II	Positive	Negative	HR+/HER2-	0	98.92	9.5206	9.0403	8.748	9.6534	10.6489	8.9114	9.1271	8.704	10.1547	10.4269	9.385	10.9679	10.5627	8.9662	8.9361	9.7578	8.2928	11.0722	8.1946	10.3817	8.9088	9.9502	9.5391	9.6793	9.3231	8.4999	8.1804	9.6275	8.895	9.3816	9.023	9.3961	9.5925	8.9711	9.7496	9.9523	9.0736	9.0987	10.6952	8.9604	9.2118	9.2353
TCGA-A2-A0CW	67	II	Positive	Negative	HR+/HER2-	0	107.85	10.1231	10.1082	8.4894	9.9819	10.8581	8.1876	10.3709	7.9282	10.311	11.6316	9.9728	10.7377	9.9619	9.4983	8.8924	9.4314	9.1816	11.2362	8.1162	10.059	10.3062	10.3504	9.2431	10.6514	10.4034	9.0236	8.8427	8.5799	8.4377	9.8751	9.9923	8.9959	9.8225	10.5583	10.6257	10.8175	9.7688	8.8282	11.0835	8.8172	7.8709	9.6245
TCGA-A2-A0CX	52	II	Positive	Positive	HR+/HER2+	0	56.77	10.4738	10.1685	8.0207	10.8255	10.6791	8.6589	10.0603	8.0518	9.9495	10.414	9.3612	11.6895	10.2889	8.7777	8.0072	9.8524	8.5941	11.5046	7.8034	10.7635	10.0261	10.5252	9.3884	11.0153	8.9107	9.215	9.8964	9.6287	9.4546	10.4865	9.9157	10.286	9.2773	10.4754	10.7266	10.3472	9.805	8.9642	11.2009	8.8092	8.8066	10.1906
TCGA-A2-A0CY	63	II	Positive	Negative	HR+/HER2-	0	54.96	10.6779	10.4173	8.4218	10.068	10.9197	9.752	9.9067	8.6483	10.6616	10.9669	9.235	10.5234	10.3916	12.0699	8.5782	10.1852	9.5506	11.2892	9.383	12.5357	10.673	10.4506	9.8636	10.2153	11.3949	10.0001	8.6194	10.0151	8.2893	10.0333	10.3558	9.7805	11.0377	11.4986	10.6484	10.1568	10.3925	8.3201	11.4767	10.5162	10.1095	10.834
TCGA-A2-A0CZ	46	II	Positive	Negative	HR+/HER2-	0	53.09	9.985	10.1226	8.7627	10.0454	10.7566	9.3768	9.4552	8.0592	10.2891	10.6908	9.2197	10.1543	10.6622	8.6022	8.8723	9.737	8.9085	10.7629	8.5091	9.711	9.4405	9.3359	8.8955	9.987	9.4484	9.2502	8.3769	9.5663	8.7144	9.5672	10.1178	9.6327	9.1319	9.7954	8.9368	9.7451	9.1741	8.7062	10.8496	9.4115	9.9346	9.4186
TCGA-A2-A0D0	60	II	Negative	Negative	HR-/HER2-	0	67.28	10.1644	9.4904	8.4404	9.7191	12.6335	9.1522	10.3148	9.3663	9.3225	10.4483	9.695	10.7055	11.1335	9.5582	9.4123	11.6418	10.0339	12.5555	9.2065	11.4446	10.2058	11.0577	10.7389	11.3583	11.3664	8.5612	10.7672	10.1655	9.1248	11.0156	9.9926	9.831	11.1823	10.8894	9.9808	10.2659	10.2078	8.4858	11.7837	8.9532	8.9957	10.3977
TCGA-A2-A0D1	76	II	Negative	Positive	HR-/HER2+	0	34.53	10.2029	11.6435	8.586	9.3699	11.1002	9.1686	9.7543	8.5466	10.2113	11.2563	9.215	10.5392	11.2543	9.2994	8.5789	10.2732	9.0299	10.4666	9.1484	10.0829	10.0651	10.5455	9.2058	10.2847	10.4424	9.3391	8.787	8.8324	8.7481	9.803	9.7513	8.7449	9.3387	9.8457	10.5555	9.6017	9.1507	8.6999	11.3103	9.4361	10.1808	8.9648
TCGA-A2-A0D2	45	II	Negative	Negative	HR-/HER2-	0	33.74	9.7764	9.3469	8.9742	9.5397	12.3384	9.2986	10.197	9.883	9.5276	11.3876	8.3285	9.6461	10.0579	8.264	8.8675	10.8655	9.8954	11.1189	9.1069	11.104	10.9515	10.9119	10.0772	10.2583	9.6958	7.4274	8.8801	9.3329	9.0243	9.3354	9.9377	9.6083	10.4247	10.473	10.2452	9.7611	9.5497	9.5751	11.2947	9.66	8.122	9.502
TCGA-A2-A0D3	42	I	Positive	Negative	HR+/HER2-	0	61.53	9.9149	9.3615	8.5631	10.2676	10.8845	8.7818	10.1732	8.6744	9.7548	10.6245	8.753	11.847	10.1503	8.9965	8.87	9.3888	8.6257	11.2403	8.6846	10.8594	9.1353	9.6997	9.2949	10.7399	9.4841	8.8231	7.7116	9.5213	8.0797	9.7407	9.2875	9.6327	8.9246	9.488	9.9004	9.7443	9.4559	8.86	10.5269	8.9493	9.0779	9.7876
TCGA-A2-A0D4	37	II	Positive	Negative	HR+/HER2-	0	25.2	10.6112	10.143	8.7309	10.2236	10.7371	8.4872	9.9592	8.9124	9.5442	11.8615	9.3622	10.9	10.5191	9.5573	9.0485	8.5263	8.7762	10.9759	8.4282	9.7751	9.7355	11.1721	9.6715	10.2503	9.7146	9.1274	8.8117	9.7119	9.0608	10.142	10.2538	10.3724	9.4625	10.3345	11.221	9.8097	9.7601	8.8177	10.0932	9.1507	8.1101	9.8655
TCGA-A2-A0EM	73	I	Positive	Negative	HR+/HER2-	0	101.64	9.8197	9.5286	8.1873	9.9336	10.5818	8.9187	10.0001	8.5856	10.0479	10.887	8.8952	11.2465	10.2418	8.7904	8.5682	8.8692	8.612	10.7321	8.5423	10.3621	9.6432	8.9666	8.9748	10.5109	9.5844	8.6597	8.339	9.6471	8.9377	9.5209	9.4524	9.5216	8.6251	9.0349	9.0827	9.8964	8.9113	8.945	10.8495	8.6341	9.3367	9.8083
TCGA-A2-A0EN	70	II	Positive	Negative	HR+/HER2-	0	134.3	9.7162	9.2353	7.7702	9.4931	9.8849	8.9715	9.435	8.2643	10.0035	10.5075	9.1219	10.4848	9.7671	9.3746	8.9959	9.6178	8.4447	10.8799	8.307	10.1064	9.5101	9.7219	9.1287	10.2142	9.7668	8.9473	8.8184	9.4337	8.7325	9.5487	9.2735	9.4065	9.0062	9.4791	9.2463	10.0798	9.1448	8.5728	10.5602	8.8804	9.1448	9.6153
TCGA-A2-A0EO	54	I	Positive	Negative	HR+/HER2-	0	80.22	9.5914	9.2434	7.8932	9.9011	10.1962	8.7287	9.5623	8.7744	10.2065	11.1628	8.9426	11.1836	10.5105	9.0952	8.8105	9.0392	8.3502	10.8248	8.5331	10.0436	9.1018	9.6874	9.6001	9.9786	9.2595	8.6907	9.2071	9.7857	8.6159	9.28	9.5157	10.215	9.4447	9.2505	9.4252	10.4944	8.9246	8.2483	10.9436	8.7214	8.7814	9.1788
TCGA-A2-A0EP	56	I	Positive	Negative	HR+/HER2-	0	118.36	9.9552	9.1859	8.24	9.2845	10.2721	9.4669	9.1759	8.0613	9.9263	9.892	9.7961	9.961	10.2956	9.2296	8.5357	10.1258	8.9299	10.2589	8.1314	10.1414	9.3557	9.443	9.4039	9.5266	9.6203	9.1682	8.1399	9.3688	8.7809	9.3371	9.6064	9.475	9.3731	9.5279	8.7534	9.6007	9.363	8.251	10.4267	9.0469	9.3579	8.9629
TCGA-A2-A0EQ	64	II	Negative	Positive	HR-/HER2+	0	79.7	10.0243	9.781	7.6673	8.9186	11.166	9.0742	10.0516	9.339	10.3658	10.773	9.3836	9.7326	10.3672	9.2661	8.6579	9.7735	8.788	11.0342	9.9226	9.6501	9.9501	10.4512	9.361	10.417	10.3277	8.8683	8.7059	9.4696	9.0269	10.2619	10.2504	9.5144	9.339	10.686	9.9735	10.0398	9.2969	9.0742	11.0543	9.4996	9.6723	9.8564
TCGA-A2-A0ER	63	I	Positive	Negative	HR+/HER2-	0	74.34	9.0836	9.1455	7.8513	9.9059	10.71	8.8407	10.101	8.6772	9.9009	11.9045	7.8151	9.7636	10.1071	8.9866	8.5047	8.7221	8.1694	10.8184	7.8995	9.4003	9.8936	9.0247	9.4296	10.7102	9.6913	8.1598	8.0149	9.052	8.9952	10.3313	8.8295	9.7337	8.5344	8.8883	9.1789	10.2026	7.8054	8.6274	10.4248	8.3103	8.6075	9.6112
TCGA-A2-A0ES	52	II	Positive	Negative	HR+/HER2-	0	71.94	9.2356	9.0438	8.1929	9.774	10.0111	8.8646	9.4546	8.1708	9.7769	10.3743	8.3572	9.4206	9.9699	7.9908	8.2644	9.056	8.3275	10.6431	8.2451	9.382	8.625	8.9826	8.7951	10.1316	9.2837	8.5419	7.9371	9.3607	8.5948	9.6492	8.9957	9.6441	8.7246	8.6939	9.1093	9.4308	8.1061	8.6452	10.1307	8.564	8.7016	9.071
TCGA-A2-A0ET	58	III	Positive	Negative	HR+/HER2-	0	35.02	9.3592	9.3095	8.3026	10.4456	9.9758	8.356	9.3939	8.3972	10.312	9.9625	8.2901	11.2756	9.4806	8.2276	9.6565	9.4991	8.6091	10.6593	8.8635	10.187	9.8882	9.0732	8.8356	9.7888	9.5375	8.0526	8.35	9.5301	8.7842	9.4336	9.9173	10.0867	8.2751	9.6624	8.77	9.5401	8.7655	8.9138	10.5958	8.1745	8.7492	9.6938
TCGA-A2-A0EU	79	I	Positive	Negative	HR+/HER2-	0	34.26	10.4302	9.1497	8.2693	10.1545	10.1996	9.6496	9.6025	8.6132	9.9354	11.5381	8.4588	9.9332	10.4985	8.9533	8.8773	9.4095	8.5241	11.1066	8.1633	9.2019	9.8077	10.3003	9.1376	9.9582	9.8927	8.6378	8.655	9.8709	8.2767	9.3814	9.4711	9.8573	8.462	9.7734	10.4651	10.3897	8.7802	8.2086	10.8454	8.1593	9.319	10.7461
TCGA-A2-A0EV	80	I	Positive	Negative	HR+/HER2-	0	31.8	10.0536	10.1516	8.4661	10.5728	10.3925	8.4818	9.7375	8.301	9.9019	10.8689	8.7356	10.5165	10.2191	8.9151	9.1701	8.8442	8.7568	10.2761	8.1594	9.6678	9.87	9.35	8.8596	9.8737	9.5857	8.7308	7.8174	9.4684	8.4546	9.6666	10.143	10.6652	8.6117	9.5751	9.0396	9.9267	8.9493	8.507	10.2058	7.8594	9.0663	9.858
TCGA-A2-A0EW	53	III	Positive	Negative	HR+/HER2-	1	61.89	9.6112	9.2567	8.269	9.7243	10.3101	8.7493	9.5775	8.3958	10.0037	10.5597	8.4769	9.6819	10.0379	8.4869	8.5387	9.3575	8.5767	10.6103	8.227	9.54	8.8402	9.2642	8.7059	10.2857	9.3822	8.5131	7.8883	9.2667	8.8938	9.849	9.4651	9.5125	8.6536	9.0505	8.9257	9.4735	8.3667	8.1535	10.2676	8.8413	8.6825	9.604
TCGA-A2-A0EX	46	II	Positive	Negative	HR+/HER2-	0	24.7	9.9053	9.5884	8.2746	10.4173	10.8191	9.1103	9.7816	8.5334	10.3289	10.8967	9.0638	10.6751	10.7888	9.0023	8.613	9.5694	8.8117	11.1341	8.6049	9.6757	9.6898	10.1551	9.0121	10.0332	9.7614	8.9324	9.0496	9.7253	9.0508	9.7905	9.4478	10.0326	9.1641	9.7895	10.999	10.2484	8.5554	8.7277	10.8499	8.8546	9.0884	10.0812
TCGA-A2-A0EY	62	II	Positive	Positive	HR+/HER2+	0	63.24	10.7822	9.4026	7.6495	9.0718	9.7249	8.4813	10.1073	8.6849	9.8078	10.9399	9.8931	10.9097	9.6648	8.6836	7.9562	9.528	8.9057	10.9122	7.7656	9.993	9.4904	10.2107	9.1455	10.7485	10.3205	9.6043	7.2386	9.5627	8.4317	9.3426	9.0526	9.5201	8.5321	9.3822	10.0292	9.1557	8.7266	7.8389	10.7312	9.422	9.6644	9.8577
TCGA-A2-A0ST	62	II	Negative	Negative	HR-/HER2-	0	99.11	9.8297	9.1589	7.8147	9.682	10.7415	8.764	9.5639	8.6051	9.9352	10.5556	8.6657	9.8378	9.9706	9.3355	8.3902	9.6447	9.0779	10.7576	8.4139	10.4144	9.7517	10.4306	9.0491	10.205	9.6578	8.9263	8.4085	9.4009	8.5502	9.4382	9.495	9.5913	9.6745	10.0465	9.3076	9.9513	8.715	8.3661	10.9691	8.6004	8.9149	9.2621
TCGA-A2-A0SU	66	II	Positive	Negative	HR+/HER2-	0	54.6	10.4221	9.4699	8.766	10.1936	10.6429	9.5516	10.0172	7.7245	10.0147	11.1192	9.4434	9.5656	10.2186	9.2762	8.3639	9.4027	8.4374	10.6652	8.2338	9.7671	9.9591	9.6076	9.1007	10.2271	9.7083	8.6509	8.4517	9.1831	8.9291	9.5989	9.7366	10.4112	9.374	10.0713	9.1627	9.8456	8.5511	8.7929	10.7292	9.0359	9.3196	9.6076
TCGA-A2-A0SV	63	IV	Positive	Negative	HR+/HER2-	1	27.1	10.168	9.9628	8.7378	9.2713	10.9537	9.5358	9.5445	9.8094	9.7083	11.2436	9.6558	11.6741	10.3564	9.8967	9.2218	10.691	9.0745	11.0564	8.5118	10.3477	10.08	11.5521	9.6217	9.87	9.6733	8.8794	9.3592	9.5751	8.7301	9.6096	10.2763	9.8928	9.7912	10.7993	10.9971	10.8936	10.0241	8.7762	11.2224	8.7781	9.2507	9.8447
TCGA-A2-A0SW	82	IV	Positive	Negative	HR+/HER2-	1	44.84	10.192	10.2715	7.918	8.9397	11.2367	9.3815	9.9415	8.7066	10.256	10.8411	9.9971	10.8913	10.9277	9.5216	9.4273	9.8443	9.1571	10.8387	8.5866	10.8554	9.6843	10.4923	9.6827	10.097	10.2204	9.4168	8.9741	10.0678	8.1957	10.1075	10.7071	10.1746	9.2072	10.847	10.2151	10.4345	10.4436	8.9307	11.0487	9.5224	9.2083	9.8871
TCGA-A2-A0SX	48	I	Negative	Negative	HR-/HER2-	0	50.39	8.8542	8.8472	7.7898	9.6883	10.5958	9.3725	9.2508	8.4488	9.6732	10.0235	7.4831	9.7912	9.5445	8.664	8.1542	10.0297	9.0935	10.7775	7.9853	10.4484	8.951	10.002	8.8208	10.1463	9.5768	8.2433	7.633	8.4515	8.5462	9.8189	9.3722	9.3443	9.1179	9.3718	9.1671	9.2539	8.6537	8.1296	10.1545	8.5438	8.2517	9.7776
TCGA-A2-A0SY	62	III	Positive	Positive	HR+/HER2+	0	44.25	9.6816	9.6254	8.1511	10.5707	10.6538	9.3454	9.6525	8.1913	10.3606	10.6232	9.4155	10.8833	10.771	9.6197	8.8998	9.5301	8.3553	10.8803	8.2168	10.4874	8.9596	9.2362	9.1819	10.1438	9.3962	9.5989	8.2764	8.9886	9.0141	9.6994	9.5527	9.2076	9.2085	9.8534	9.2586	9.8271	9.5854	8.5136	10.8045	8.7338	9.0043	9.4873
TCGA-A2-A0T0	59	II	Negative	Negative	HR-/HER2-	0	17.51	10.3013	10.0798	8.2358	10.2451	11.6688	9.8049	10.03	9.4442	9.2813	10.4681	9.4319	10.8743	10.8472	9.9172	9.2024	11.1726	9.577	11.8799	9.585	11.362	10.5479	11.058	10.17	10.9162	9.4843	9.5355	9.5844	10.2919	8.9818	10.6564	11.0835	9.8746	10.5723	10.7459	11.1351	10.5069	9.9813	9.3903	10.5176	9.5887	9.5942	9.4651
TCGA-A2-A0T1	55	III	Negative	Positive	HR-/HER2+	0	17.12	9.9438	9.8009	8.2083	12.0873	10.8854	9.0877	9.9553	8.1524	10.1506	11.1281	9.7441	11.1247	10.382	9.3675	8.6887	9.793	8.839	11.0571	9.2491	9.479	9.7473	10.6058	9.3806	10.2528	9.8667	9.1413	8.1256	9.7985	9.0258	9.6665	9.9014	9.816	9.6849	12.6927	10.2563	9.8632	9.224	7.9961	10.9535	8.8889	8.703	9.0412
TCGA-A2-A0T2	66	IV	Negative	Negative	HR-/HER2-	1	8.38	10.6173	9.7787	8.9783	9.3932	11.7355	8.7313	10.1062	10.1723	9.9156	9.7625	10.1862	11.8914	10.6185	10.3235	9.3436	9.6405	10.5399	11.9282	8.9551	11.8228	11.0021	11.17	9.0816	11.2078	10.0533	9.3574	8.5595	10.273	8.901	9.1738	10.0707	9.4151	9.2726	9.9334	10.0264	11.8636	9.6005	8.468	10.7438	9.1691	8.4716	9.4975
TCGA-A2-A0T3	37	I	Positive	Negative	HR+/HER2-	0	49.8	9.8095	10.1315	8.8061	10.5467	10.5944	9.9709	9.6547	8.61	9.2069	10.3305	8.2126	10.1562	9.8793	9.4116	8.5785	11.6223	8.2217	11.0598	9.1964	10.0603	8.6215	10.026	10.4076	10.3196	9.3997	8.4564	8.6962	8.4554	8.5475	9.6357	10.6987	11.0977	9.0122	10.4303	10.2818	10.2937	9.0356	8.8419	10.6107	10.0837	9.5659	9.2901
TCGA-A2-A0T4	62	II	Positive	Negative	HR+/HER2-	0	20.5	9.9735	9.5255	8.6126	10.0684	10.3342	9.3238	10.0546	8.7016	10.2107	10.0931	9.5881	11.1056	10.1716	9.634	8.7049	9.8184	8.0893	10.9135	8.5445	10.4096	9.0906	9.3914	9.0164	10.4091	9.457	9.0193	8.4246	9.4887	9.3798	9.6633	9.5706	10.015	11.1592	9.9488	9.6269	10.6188	9.2471	8.5388	10.9721	8.6621	9.2059	9.6845
TCGA-A2-A0T5	39	II	Positive	Negative	HR+/HER2-	0	17.44	10.3848	9.2887	8.578	10.5543	11.0221	9.1885	10.0341	8.5766	9.8876	10.429	8.6413	12.0414	10.0355	9.8015	8.9498	9.9862	8.8161	11.1954	8.6931	10.9955	9.7572	9.9552	9.4666	10.4175	10.0466	9.0935	8.5247	9.5706	8.3373	9.6853	9.9042	10.0286	9.5148	10.0771	9.7885	10.2137	9.7395	9.0973	10.7247	8.8312	9.1695	9.77
TCGA-A2-A0T6	50	II	Positive	Negative	HR+/HER2-	0	18.89	9.3221	8.937	8.0915	9.8629	10.1795	8.9388	9.8061	8.2489	9.8042	10.4115	8.4229	9.9435	9.8434	8.5747	8.5294	9.6034	8.2546	10.6798	7.9888	10.0327	8.7142	9.2116	9.0317	10.4015	8.688	8.5149	7.6883	8.8677	8.7572	9.5898	9.2248	9.4119	8.6688	9.063	8.9817	9.4354	8.4543	8.4406	10.4836	8.4642	9.1638	9.4157
TCGA-A2-A0T7	51	II	Positive	Negative	HR+/HER2-	0	20.73	10.1287	9.1947	7.8782	9.9552	10.5212	8.2833	9.7165	8.2329	10.0562	10.8695	8.7197	10.6575	9.4612	8.9787	8.8671	9.1739	8.1236	10.6122	8.0516	10.1553	8.8107	10.7282	9.4744	10.2646	9.1105	8.5405	9.1608	9.2936	8.315	9.461	9.6525	9.9489	9.2457	9.8151	10.4628	9.8016	8.8537	8.3715	9.8119	8.4967	8.499	9.5805
TCGA-A2-A0YC	59	II	Positive	Negative	HR+/HER2-	0	32.52	9.9453	9.545	8.6425	10.3503	10.3952	9.3422	10.0424	8.4291	9.8782	11.1939	8.5226	10.8126	10.2799	8.9817	8.6187	9.3852	8.604	10.5418	8.0772	10.0504	9.8533	8.789	9.2775	10.5577	9.2447	9.0732	7.8361	9.181	9.0875	9.7985	9.7779	10.4505	9.0592	9.6314	9.2318	9.9416	8.9169	8.738	10.5964	8.7351	8.7206	9.7478
TCGA-A2-A0YD	63	II	Positive	Negative	HR+/HER2-	0	25.26	9.7557	8.9231	8.2221	9.5449	9.9038	8.6418	9.5064	7.8293	9.7853	10.4583	8.7396	10.7699	9.93	8.7341	8.289	9.4715	8.3082	10.4649	8.1055	10.4509	8.924	9.0738	8.9116	10.2829	9.1641	8.7764	7.6989	8.9515	8.523	9.0943	9.1096	9.5732	8.7686	8.8823	8.9135	9.6665	9.5848	8.4223	10.1292	8.2665	8.2905	9.4004
TCGA-A2-A0YE	48	II	Negative	Negative	HR-/HER2-	0	18.2	11.0847	8.5781	8.7704	9.0425	10.6218	8.5673	9.3164	8.0391	8.9852	10.9068	7.6184	9.5521	9.555	9.5429	8.0971	9.9649	9.3986	10.9377	8.1054	10.044	9.694	9.9218	9.2139	10.51	10.2571	8.6845	10.0428	9.0717	8.7073	9.9444	10.1126	9.2489	9.8636	10.1847	9.2459	10.9342	8.9438	7.7064	11.3272	8.2294	6.678	9.3006
TCGA-A2-A0YF	67	I	Positive	Negative	HR+/HER2-	0	50.43	9.0584	8.7196	8.3342	10.0862	9.8467	8.8524	10.4735	8.7949	9.9003	11.2696	8.1125	10.028	9.327	7.6089	8.8256	8.9974	8.0604	11.066	8.4273	9.9814	9.5139	9.6894	9.9526	10.7974	9.5644	8.4889	8.1373	9.7124	8.6602	10.2906	9.4691	9.9082	8.6948	8.5853	9.6889	9.8649	6.9103	8.7031	9.2361	8.7377	7.7562	10.4436
TCGA-A2-A0YG	63	III	Positive	Positive	HR+/HER2+	0	21.88	9.7295	8.6882	8.211	10.136	10.3679	8.7804	10.0591	8.8803	9.1906	10.5782	9.0426	10.3298	9.6507	8.0807	9.0372	9.3342	8.7445	11.5571	8.7211	9.8094	9.4545	9.8034	8.6296	10.7064	9.9499	8.7518	9.1178	9.9169	7.8883	9.5507	9.1251	8.9121	9.1893	9.4416	9.84	9.3754	8.0525	8.7954	10.4685	8.2903	7.6092	10.3593
TCGA-A2-A0YH	53	III	Positive	Negative	HR+/HER2-	0	21.65	10.0146	9.6457	8.7762	9.694	10.1474	9.1957	9.263	8.4574	10.0235	10.8845	8.4101	10.8431	10.018	8.7715	8.4354	9.1657	8.6734	11.1479	8.5019	10.0586	10.1428	11.1809	9.3643	10.022	9.645	8.7668	8.3888	9.6088	8.9529	9.1259	9.5085	9.4992	9.1468	9.848	11.0774	10.3887	9.4244	8.1064	11.0231	9.0459	8.5354	10.0087
TCGA-A2-A0YI	62	I	Positive	Negative	HR+/HER2-	0	49.44	8.9365	8.8956	8.0328	9.8537	11.3426	8.7543	9.7715	8.256	9.7784	10.7931	8.9781	9.9634	9.463	8.8062	8.548	9.1248	8.2376	10.7827	8.151	9.7756	8.9687	9.706	9.1605	10.4968	9.253	8.4207	8.2797	9.5751	8.7231	10.2686	9.037	9.5627	8.6671	8.7965	9.5796	9.9324	8.6043	8.9626	10.1346	8.6252	8.4798	9.561
TCGA-A2-A0YJ	39	III	Positive	Negative	HR+/HER2-	0	18.59	9.7266	8.3181	7.8635	13.0475	11.1741	8.9522	10.1127	9.1807	8.4351	11.0001	8.4665	10.3681	9.1571	8.277	7.6227	10.1698	10.8943	10.9586	7.3836	10.6895	11.8021	11.7429	9.2945	11.5381	9.1407	8.3454	8.4598	9.5893	9.0182	9.9033	9.5375	8.9295	9.3075	9.8889	10.2467	9.6439	8.6041	8.3881	10.1606	8.1751	7.1638	9.8327
TCGA-A2-A0YK	61	II	Positive	Negative	HR+/HER2-	0	19.32	8.8218	8.5585	8.2618	9.3731	10.209	8.8241	9.6281	8.1117	9.581	10.1957	8.3619	9.2501	9.8224	8.224	8.0774	9.1025	8.307	10.5002	8.3523	9.8263	8.7377	9.3284	9.0405	10.1935	9.2458	8.1783	7.7759	9.3022	8.6207	9.8666	8.9349	9.268	9.7542	8.5093	8.8469	9.1898	8.1173	8.1617	9.7487	8.1267	8.3103	9.5073
TCGA-A2-A0YL	48	III	Positive	Negative	HR+/HER2-	0	48.42	8.8921	9.1218	8.2557	9.8233	10.5354	8.896	9.7824	8.2945	10.0274	10.5254	8.4871	9.7703	10.0154	8.7693	8.4022	9.2855	8.4252	10.7256	8.5745	10.1856	8.9642	9.5308	8.9493	10.3285	9.4278	8.6147	8.1923	9.4191	9.0364	10.262	8.701	9.9636	9.1747	9.0958	8.9989	9.8166	8.3899	8.6455	10.4985	8.6581	8.5214	9.5414
TCGA-A2-A0YM	67	II	Negative	Negative	HR-/HER2-	0	31.7	9.4381	8.9038	7.6863	9.9964	10.8986	8.4596	9.136	9.2755	9.0437	10.3593	8.1088	9.4624	9.4483	8.6387	7.8425	9.8078	9.4869	11.427	8.1363	10.7036	10.2414	11.0643	8.9561	10.2329	9.639	7.6691	8.7175	9.2748	8.4883	9.6598	10.4291	9.2274	10.0964	10.8633	9.8262	10.2358	8.3878	8.5314	11.1818	8.3401	7.9734	9.1108
TCGA-A2-A0YT	56	III	Positive	Negative	HR+/HER2-	1	23.75	9.9086	10.4057	8.9397	9.8368	10.5169	8.7878	9.5871	8.0309	10.2443	10.8416	9.1753	10.6908	11.4953	8.2202	8.6288	9.3767	9.0124	11.004	8.4961	10.0699	10.3829	10.4327	8.1175	10.9957	9.8089	8.998	9.2256	8.968	8.8473	9.5242	10.1407	9.8158	8.1819	10.4276	11.1844	9.8347	9.1502	8.2137	10.6127	8.509	8.6	10.2749
TCGA-A2-A1FV	74	II	Positive	Negative	HR+/HER2-	0	23.46	8.0721	8.6273	8.0491	10.3214	10.5492	8.1623	10.7151	7.5582	9.6139	10.2972	8.3258	10.1061	9.6515	7.3983	8.2814	8.4377	7.5768	11.1098	8.3529	10.2268	8.6966	10.2811	8.6438	10.978	8.2296	8.3052	7.6507	10.0059	9.5757	10.4261	8.5369	9.5019	8.8643	7.6523	10.1124	9.2783	7.5085	9.8768	9.9492	7.9155	7.043	10.7366
TCGA-A2-A1FW	62	III	Positive	Negative	HR+/HER2-	0	17.35	9.3901	10.7398	8.4872	9.146	10.1318	7.9007	9.6461	8.0176	9.913	11.6999	8.1349	9.4204	9.9259	8.9813	8.5672	8.3653	8.0176	10.3887	7.9689	9.253	9.304	10.0097	8.3548	10.434	9.0165	8.2235	8.1104	9.3061	8.4188	9.4416	9.7489	9.004	9.3657	9.3275	9.8758	10.2995	7.7094	8.1242	10.1876	8.4872	8.6474	10.2313
TCGA-A2-A1FX	61	III	Positive	Negative	HR+/HER2-	0	60.68	9.9955	9.4782	8.4369	10.1215	10.1222	9.5817	9.5128	8.6868	10.1861	10.3428	8.3922	11.4219	9.8048	9.4074	8.8956	9.8655	9.5934	10.9204	8.4061	10.2372	10.7131	10.0617	8.7723	10.1	8.7625	8.7723	8.5328	9.7377	8.7562	9.675	9.8995	10.0756	8.5517	10.081	9.8663	10.974	9.1906	7.7496	10.5626	8.5349	8.5846	9.6135
TCGA-A2-A1FZ	63	II	Positive	Negative	HR+/HER2-	0	22.44	9.4627	9.3027	8.3696	9.3755	10.2412	8.4907	9.8005	8.0224	10.0583	10.7489	8.6268	10.3105	10.0427	8.7456	8.3551	9.1712	8.3514	11.3177	8.259	10.2221	9.0481	9.1419	8.8834	10.521	9.2527	8.546	8.0131	8.9905	8.5088	9.7519	9.2841	9.1012	8.4723	9.0727	9.1044	9.3755	9.031	8.3069	10.1231	8.4571	8.5235	9.4206
TCGA-A2-A1G0	49	II	Positive	Negative	HR+/HER2-	0	20.24	9.1516	9.1706	8.0005	10.0824	10.3375	8.5774	9.7586	7.9687	9.8529	10.8254	7.6665	10.5768	10.3219	7.9763	8.4665	9.1229	8.0816	10.6172	8.2405	9.2268	8.7215	9.5172	8.8555	10.1845	9.1255	8.3885	7.757	9.4284	8.5625	9.549	9.4548	10.1084	8.6465	9.0125	9.4277	9.3579	8.5217	8.4571	9.9375	7.9439	7.4035	9.6051
TCGA-A2-A1G1	85	II	Negative	Positive	HR-/HER2+	0	19.19	8.8126	8.5029	7.9709	12.1864	11.0951	8.3856	9.6918	9.4822	8.9439	10.6047	7.1804	9.301	9.6871	8.3447	8.4562	10.1665	8.0993	11.5868	8.856	9.9681	9.5161	10.8821	9.6135	11.0398	10.173	7.8087	8.4173	9.2608	9.486	10.3069	8.8218	9.5869	8.9853	8.448	10.3316	9.9799	6.8973	8.8388	11.8544	8.2824	7.2261	10.4708
TCGA-A2-A1G4	71	III	Positive	Negative	HR+/HER2-	0	19.55	8.9202	8.9243	8.3777	9.9273	10.3866	8.3706	10.1898	9.4079	9.7689	9.7929	7.5954	9.6701	9.9411	8.3392	8.361	9.0104	7.8009	11.1644	8.1669	9.4033	8.8249	9.6619	10.8369	10.6897	9.3809	8.747	7.6317	9.5524	8.7116	9.9415	9.0904	9.7416	9.4213	8.9259	10.5278	9.8497	7.8718	8.2354	10.4217	8.4996	8.0863	9.7342
TCGA-A2-A1G6	50	III	Negative	Negative	HR-/HER2-	0	16.46	8.8454	8.8785	8.5996	10.0657	10.0206	9.225	9.9074	8.6898	9.9821	10.5078	7.7334	9.2457	10.2599	7.7536	8.5284	9.3423	8.5323	10.5968	8.8286	9.6441	8.5245	9.1173	9.3063	10.0422	9.5676	8.7758	8.2153	9.4747	8.9493	9.8431	9.4463	10.0576	9.2833	8.1422	9.1809	9.225	8.0599	8.7391	10.039	8.7402	8.2298	9.4054
TCGA-A2-A259	70	I	Positive	Negative	HR+/HER2-	0	52.43	10.1359	9.6054	8.6215	10.206	10.2002	8.8565	9.765	8.3254	9.5058	10.7111	8.2971	10.2263	10.3378	8.6181	8.1905	9.3126	8.5858	11.082	7.9504	9.4204	9.5722	10.5697	8.8302	10.5815	9.5033	8.3812	8.2914	9.9078	9.1163	9.7361	8.7245	10.271	8.5729	8.8282	10.7468	9.8771	8.342	8.7045	9.9873	8.4474	8.6509	9.7926
TCGA-A2-A25A	44	II	Positive	Negative	HR+/HER2-	0	107.62	9.1653	8.9823	8.2425	9.412	10.2149	8.9582	9.7002	8.6841	9.8922	10.3666	8.4879	9.7874	10.267	8.5529	8.6881	9.0615	8.3645	10.7625	8.4247	9.9665	9.1811	9.479	9.319	10.2636	8.9483	8.7354	7.9253	9.4462	9.0041	9.7856	8.9799	9.4005	9.3932	8.7295	8.9797	9.6457	8.4806	8.7202	10.5373	8.6865	8.5362	9.6788
TCGA-A2-A25B	39	II	Positive	Negative	HR+/HER2-	0	42.41	8.4413	10.8777	8.6574	9.8853	10.9695	8.7573	9.6987	7.8311	9.7972	10.208	8.919	10.7368	10.332	7.7081	8.5855	8.8635	8.0286	11.0347	7.6148	9.8578	9.4802	10.1418	9.7487	10.7371	9.5261	8.8625	9.5784	9.9041	9.5745	9.8738	9.1928	9.1101	8.7902	9.8599	10.1321	9.9186	9.2676	9.2267	10.1906	8.5301	7.9783	10.6364
TCGA-A2-A25C	50	II	Positive	Negative	HR+/HER2-	0	17.18	8.9268	9.4021	8.9731	9.7692	9.3931	7.8284	10.0015	8.8721	9.3905	10.8172	7.7088	9.8583	9.403	8.4224	8.8406	8.6067	8.4344	10.95	7.5361	9.975	9.7319	9.3381	8.8447	11.0191	9.2871	7.7415	7.8242	9.4072	8.5442	9.9736	8.6855	9.4615	8.4572	8.135	9.3158	9.8487	8.1133	9.0038	9.4669	8.6784	8.4599	9.7538
TCGA-A2-A25D	90	III	Positive	Negative	HR+/HER2-	0	18.13	10.0561	10.2522	8.5967	10.485	11.1814	9.1757	10.0664	8.8641	10.9734	10.814	9.3617	10.1456	11.1282	9.6655	8.8463	9.3525	8.7178	12.0104	8.6331	9.9912	10.6249	10.5814	9.8958	10.1797	9.2748	9.7665	8.4378	9.965	9.9209	10.2703	10.4152	10.4843	9.8631	11.3915	10.9213	10.6885	10.0993	8.6794	11.3413	9.3449	8.877	10.2041
TCGA-A2-A25E	34	III	Positive	Unknown	Unknown	0	105.26	8.7427	9.9004	8.7363	10.9129	10.9211	8.9105	10.1504	8.598	10.8371	10.8334	8.3879	10.5094	10.745	7.6999	8.7224	9.0548	7.6556	11.2636	8.366	10.0984	9.4985	10.3197	8.7181	10.6233	9.0053	8.5924	8.4489	9.8985	9.1377	10.1633	10.06	10.4165	8.9338	9.8507	10.6164	10.2736	8.9659	8.9105	10.558	8.8508	8.0711	11.723
TCGA-A2-A25F	66	II	Positive	Negative	HR+/HER2-	0	10.58	9.0413	8.8306	8.0595	9.2443	10.891	8.7492	9.434	8.903	9.1318	9.9732	8.6491	9.8618	9.7982	8.1937	8.5426	9.2449	8.6911	11.0356	8.4669	10.3961	9.1591	10.6441	9.0644	10.4551	9.4436	7.8135	7.8075	9.2164	8.7143	9.6754	8.9394	9.1944	9.6418	9.449	9.5266	9.5916	7.7008	8.8225	10.6381	8.2918	8.3024	9.5261
TCGA-A2-A3KC	55	II	Positive	Negative	HR+/HER2-	0	36.2	9.7185	9.165	8.3731	9.8843	9.5941	8.8028	9.6398	7.9895	10.0613	10.4445	8.9395	10.7673	8.9992	9.0256	8.1278	9.702	8.3292	10.5555	8.0737	10.3992	9.1916	8.9776	8.3466	10.0914	9.3962	8.7082	8.3591	8.692	8.553	9.6832	9.5751	9.7324	9.1096	9.2296	8.8402	9.8023	9.2658	8.2937	10.1413	8.6013	8.7287	8.9735
TCGA-A2-A3KD	47	III	Positive	Negative	HR+/HER2-	0	39.62	9.6142	9.2893	7.8429	9.4906	10.2936	9.0617	9.2106	8.1684	9.9453	10.9612	8.9869	10.8078	10.0763	9.6191	7.841	9.6813	8.4251	11.2402	7.6131	9.896	9.436	9.0649	9.4708	10.7165	8.377	8.9235	8.1846	9.4255	8.4088	9.4986	9.5587	9.4995	8.9519	9.3117	9.4249	10.3786	9.4918	8.1092	10.1318	9.1711	9.0037	9.2858
TCGA-A2-A3XS	62	III	Negative	Negative	HR-/HER2-	1	33.9	10.586	9.6935	9.3444	9.885	11.166	9.744	9.694	9.1142	9.8609	10.608	9.1005	10.9115	9.8666	9.9795	9.0744	10.5371	10.3542	11.1658	8.889	12.8139	10.6387	11.4946	9.1859	10.7111	9.9515	9.7305	9.4169	9.8433	9.4599	8.8367	10.5756	9.8541	9.8474	10.4766	10.533	10.4327	9.8989	7.7983	11.3395	9.6315	8.8309	9.2101
TCGA-A2-A3XT	45	II	Negative	Negative	HR-/HER2-	0	91	9.8142	10.53	9.0606	9.033	11.702	11.1679	9.7591	8.9588	9.6341	10.5565	9.3542	11.8534	10.942	9.8896	8.7746	11.5959	10.0067	11.4537	8.2267	10.9218	10.759	11.3814	9.5728	10.2277	10.9749	8.6739	8.5803	10.3352	9.6493	9.7743	11.1109	9.9386	10.3531	12.0516	9.8383	10.0353	10.9845	8.7667	11.4419	9.0452	8.6311	10.1084
TCGA-A2-A3XU	35	II	Negative	Negative	HR-/HER2-	1	29.96	11.6715	10.4438	8.5452	10.4815	12.6769	10.5069	9.841	10.0897	11.1653	10.4986	11.2766	12.9827	12.4527	11.7873	9.7314	12.3233	10.7967	11.2726	10.0142	11.6812	11.7079	12.3082	10.683	10.4368	10.8656	10.2393	10.6459	10.4727	9.764	10.0515	11.4631	10.3859	10.9242	12.3421	11.1246	11.4706	11.6528	9.0419	11.9075	10.1127	10.1383	9.8522
TCGA-A2-A3XV	46	II	Positive	Positive	HR+/HER2+	0	32.72	12.4225	12.7109	9.8116	11.2614	11.8484	10.4846	10.0964	8.7169	11.2702	10.7114	13.6682	12.6979	12.6796	11.9607	9.6929	12.0386	11.577	10.5138	9.4739	10.555	12.0399	10.066	10.5349	10.4223	9.8928	11.4831	10.0655	10.6193	9.9283	10.8129	11.9534	10.4937	11.0435	13.278	10.521	11.9134	11.3432	9.8922	12.2896	11.7569	11.7927	9.4024
TCGA-A2-A3XW	42	II	Positive	Negative	HR+/HER2-	0	56.24	11.0767	10.2755	9.0853	9.6806	11.0842	10.2075	8.9419	8.1468	10.994	10.5622	11.0983	10.7691	11.5419	11.2924	8.6024	11.4219	9.7302	10.1119	7.3945	10.3708	10.3542	9.4819	10.2702	8.9072	9.6918	10.0733	9.0049	9.1361	8.8836	9.0601	11.1225	10.2776	10.2598	11.0155	8.3516	10.5817	10.4647	7.5112	11.3483	9.9565	10.6399	8.0363
TCGA-A2-A3XX	49	II	Negative	Negative	HR-/HER2-	1	47.27	11.2554	9.2405	8.4926	10.0831	11.0543	8.8708	9.6572	9.2895	10.5009	10.6579	8.5882	11.8287	10.2577	9.2705	8.7462	10.5918	14.3033	10.5979	8.6958	11.6238	12.3187	11.1414	9.1168	10.4013	10.254	9.2612	9.835	9.9196	8.8527	9.5939	10.8679	10.2179	9.5372	10.7919	10.9535	9.9253	10.5979	8.2958	10.3859	9.0211	8.0248	9.1847
TCGA-A2-A3XY	49	II	Negative	Negative	HR-/HER2-	1	35.91	10.5559	8.9556	8.9184	9.101	10.5508	9.3657	9.5149	8.3447	10.158	10.7886	9.7265	10.7761	10.3592	9.0885	8.3713	10.3746	9.8779	10.326	8.7083	10.4923	10.8459	11.7172	9.5568	10.3634	9.9863	9.2059	8.5256	9.2249	9.2991	9.5994	10.2789	9.0934	9.9541	10.6296	10.0313	9.6238	8.8802	8.1404	10.925	9.2318	9.1038	8.9926
TCGA-A2-A3XZ	46	I	Negative	Positive	HR-/HER2+	0	50.33	10.0271	12.7089	8.7378	9.6031	11.2276	9.2161	10.2274	7.8953	10.3021	10.5162	10.7503	10.6724	11.2495	9.722	8.6315	9.9079	8.9305	10.5893	8.2193	10.7626	9.9538	9.254	9.2686	10.3694	10.0465	9.5883	9.6717	10.1547	9.3562	10.2453	11.1489	10.0521	9.4069	10.1027	8.7179	10.5066	9.7786	8.839	10.6158	8.9766	8.5895	9.2451
TCGA-A2-A3Y0	57	II	Positive	Negative	HR+/HER2-	0	50.79	9.9016	9.8972	8.9849	9.5788	12.248	10.6478	9.736	8.0746	10.7187	10.7506	9.8762	10.2067	11.155	9.5431	9.048	12.117	10.2498	11.1588	8.9022	11.2077	11.9286	10.9011	10.4655	10.7953	10.4891	10.2786	9.8962	10.0435	9.7646	9.2165	11.0891	9.9905	10.0376	11.225	10.8321	11.1059	9.9679	8.7377	12.2932	9.3337	8.7921	9.3388
TCGA-A2-A4RW	49	III	Positive	Negative	HR+/HER2-	0	7.29	9.9121	9.3074	8.9582	9.4615	10.7609	9.2654	9.7121	7.6752	10.2152	10.6087	9.7369	9.9057	9.3841	8.311	7.8443	9.9629	8.7629	10.6364	8.2173	10.326	9.4836	9.5398	9.4957	10.363	9.4701	8.8947	9.0745	9.2809	8.2944	9.7276	9.2486	9.645	9.2222	9.0351	9.1332	9.2668	9.5515	8.4473	10.4126	8.8488	8.386	9.2921
TCGA-A2-A4RX	67	II	Positive	Negative	HR+/HER2-	0	24.38	9.607	8.4438	8.1779	9.3979	10.4367	9.4981	9.2829	8.5373	9.2232	10.4775	8.6749	9.0896	9.3751	9.0072	8.6181	9.8019	9.1111	10.6332	7.4813	9.6347	9.208	9.8351	9.0575	9.8201	9.7606	7.8475	8.2896	8.6065	8.0805	9.3543	9.4019	9.4206	8.7443	9.2415	9.1209	9.2974	8.4773	8.5494	9.3246	9.0541	8.8545	8.8875
TCGA-A2-A4RY	46	III	Positive	Negative	HR+/HER2-	0	21.29	9.675	8.9771	8.244	9.6156	10.1025	8.9284	9.1026	7.872	10.044	10.4304	8.9487	9.8467	9.9062	8.6425	8.0909	9.9799	8.6192	10.3047	7.872	9.9945	8.6759	8.8855	8.9516	9.705	8.9371	8.8299	7.2901	9.0473	8.0379	9.5022	9.6971	9.7933	9.0459	9.2991	8.3215	9.3081	9.167	7.9079	9.9953	8.3929	8.8021	8.9284
TCGA-A2-A4S0	77	II	Positive	Negative	HR+/HER2-	0	23.19	9.7469	8.7529	8.1	9.6091	10.2628	9.7513	9.9764	8.1326	10.2633	10.8541	9.2424	10.345	9.6853	8.8973	8.6461	9.8573	8.6869	10.5406	7.7991	9.2764	9.3186	8.4099	9.1879	10.3582	9.3605	9.136	8.0639	9.3524	7.9859	9.6949	10.0902	9.7669	7.8908	9.5451	8.5082	9.8361	8.8228	8.545	9.8319	8.6942	8.9845	9.4759
TCGA-A2-A4S1	66	II	Positive	Negative	HR+/HER2-	0	26.94	11.3614	10.0056	7.9966	8.5489	11.2006	9.1575	9.2771	8.0578	10.0062	9.9157	9.0597	10.3983	11.6042	9.733	9.1936	9.9029	9.4918	10.5607	8.2794	9.8663	10.6702	9.7053	9.4884	9.5938	9.4952	9.935	10.3763	9.6876	9.8757	9.3114	11.0946	9.0458	9.4573	10.5688	9.4183	10.4684	9.8991	8.3488	11.0565	9.8586	9.1831	8.6036
TCGA-A2-A4S2	62	III	Positive	Negative	HR+/HER2-	0	21.12	10.4058	9.3123	8.6165	9.381	9.5074	9.2886	9.9395	7.7627	10.0062	10.4507	9.7651	10.6627	9.8359	8.9794	9.4996	10.0714	8.084	10.2594	8.2955	10.266	8.5928	9.8931	8.9028	10.0741	9.4364	8.9411	8.1802	9.2295	7.9323	9.2712	9.8218	9.661	8.5269	9.4251	9.208	9.8368	9.6698	8.6628	10.2395	8.8125	9.3301	9.6318
TCGA-A2-A4S3	59	II	Positive	Negative	HR+/HER2-	0	21.88	11.4761	10.5426	8.0622	9.3148	10.5551	9.9563	9.4552	8.9013	10.7948	11.3085	9.8153	10.6402	9.9115	10.1875	9.2474	10.8937	9.5831	11.5829	7.6557	10.031	10.2728	11.595	9.5801	10.1647	10.7461	8.5597	9.8535	9.3662	8.7563	9.951	12.0178	10.6201	9.7474	11.8418	10.0632	10.6672	9.9918	7.7452	11.0873	8.8534	8.6229	10.243
TCGA-A7-A0CD	66	I	Positive	Negative	HR+/HER2-	0	38.27	9.8434	10.1677	8.1892	11.0123	10.421	9.0398	9.6376	8.1689	10.161	11.2088	8.6134	11.2122	10.2179	8.8965	8.6452	9.5122	9.3213	11.1978	7.9606	10.101	10.6409	9.5529	9.2459	10.3985	8.8591	8.9842	8.571	8.8672	8.9728	9.6968	9.9715	10.6001	8.9754	10.3388	9.3967	10.2333	9.2942	8.3418	10.839	8.4199	8.6134	9.778
TCGA-A7-A0CE	57	II	Negative	Negative	HR-/HER2-	0	35.28	9.6494	9.4323	9.2966	10.1643	11.1762	10.1813	10.4538	9.7658	9.7479	10.09	8.8614	11.1156	10.4307	9.3289	7.9843	11.322	9.8509	11.3393	9.1493	10.8733	9.6592	11.8231	9.6118	10.4718	10.3675	9.008	8.3477	9.6724	9.0467	9.0206	10.05	10.2512	10.0356	10.9571	9.9945	9.9034	9.4838	8.5763	11.7479	8.7545	7.9491	9.3059
TCGA-A7-A0CG	78	II	Positive	Negative	HR+/HER2-	0	34.26	8.9855	8.5598	8.5925	9.7144	10.5358	8.1575	9.9819	8.4098	9.6478	10.9205	8.6013	10.0046	10.1329	8.5881	8.5628	8.8212	8.2329	11.0812	8.5792	10.0109	9.3402	9.5534	9.221	10.6356	9.3235	8.256	8.0377	9.4479	8.3913	9.8958	8.7677	9.4283	9.0648	8.2773	9.7331	9.7097	8.594	8.8399	10.4682	8.3328	8.7793	9.9183
TCGA-A7-A0CH	79	II	Unknown	Unknown	Unknown	0	35.45	9.8597	9.7478	8.2234	9.8233	10.1932	8.6859	9.8671	8.4364	9.725	10.6962	8.7011	11.2	10.3156	8.5993	8.7748	9.0723	8.6107	10.8005	8.5295	10.7038	9.3139	9.3198	9.3529	10.847	9.6688	8.7748	7.6985	9.2357	8.8639	9.7685	9.2684	9.4514	8.2318	9.2346	9.4039	9.7271	9.1836	8.6042	10.5181	8.6767	8.6597	9.8563
TCGA-A7-A0CJ	57	II	Positive	Negative	HR+/HER2-	0	30.58	10.1023	9.9857	8.9235	9.5733	10.8426	9.4307	10.4671	8.4154	10.3374	11.1417	8.6091	10.5791	10.5714	9.2377	8.9655	10.3388	9.1388	11.7618	8.7561	10.3396	10.3622	10.794	9.4526	10.6122	9.5401	9.2977	8.6202	9.5075	9.283	10.4594	10.3744	10.1278	9.6294	10.7285	10.6911	10.9191	8.7217	7.7044	10.876	9.5386	9.2627	10.1757
TCGA-A7-A0D9	37	II	Positive	Negative	HR+/HER2-	0	37.42	9.3889	8.1531	9.051	9.3384	10.2778	8.4034	9.5934	8.8417	9.9718	11.0063	7.7432	10.0396	10.022	7.9921	8.2903	9.3199	8.5783	10.925	8.6889	9.4456	9.0454	9.8735	9.1124	10.3803	9.5386	8.458	8.0649	10.0412	8.4918	10.0429	8.6162	10.1335	8.805	8.4208	11.1368	9.2466	8.3552	7.5252	10.272	8.1942	8.0891	9.5273
TCGA-A7-A0DA	62	II	Negative	Negative	HR-/HER2-	0	35.64	9.561	9.3493	9.1815	8.5228	10.6472	9.5889	9.0592	9.052	9.3907	10.4556	8.0879	10.2009	9.7149	7.7269	7.5371	9.4425	9.4597	11.3436	8.0318	10.689	10.3386	9.5889	9.0483	10.3659	9.4123	7.9561	8.425	8.798	9.4102	9.3051	9.6463	8.7595	9.4236	10.0165	10.1112	8.9036	8.9897	8.0808	10.2643	9.5149	7.9754	9.4411
TCGA-A7-A0DB	56	II	Positive	Negative	HR+/HER2-	0	33.08	9.9367	9.4862	8.4276	9.9507	10.6401	9.57	9.7515	8.6924	9.9938	10.4544	9.5197	11.2454	10.413	8.9907	8.9566	9.885	8.7462	11.4362	8.6504	10.5097	9.4423	9.551	9.3162	10.5422	9.4328	8.9561	8.3002	9.7387	8.5433	9.5342	9.3841	9.436	9.0945	9.6636	9.4191	10.0242	9.5729	8.8214	10.9212	9.6486	9.3815	9.48
TCGA-A7-A0DC	63	I	Positive	Negative	HR+/HER2-	0	29.76	10.7953	9.6967	8.2443	10.4128	10.3103	9.0172	10.3695	8.7	10.273	10.6284	8.7923	10.2946	10.1874	9.4583	8.8621	9.2785	8.8052	10.8206	7.8548	9.3402	9.7942	10.6406	8.4421	10.3688	9.8544	8.7879	8.7883	9.1885	8.8791	10.1257	8.7281	9.8742	9.0061	8.4635	10.6046	10.4001	8.5412	8.188	10.4904	8.8536	9.0665	10.2617
TCGA-A7-A13D	46	II	Positive	Negative	HR+/HER2-	0	31.7	9.5548	9.4623	7.7623	9.4261	11.552	8.0345	9.5563	9.1333	9.3993	9.939	8.3414	11.0364	11.0612	8.4493	8.5465	10.886	8.8494	11.5559	7.9302	11.0769	9.5955	10.6175	8.9746	10.5847	9.7491	8.6906	9.9107	9.5672	9.6851	9.9511	11.4511	8.8417	10.1798	11.1973	10.3385	10.1559	9.0856	8.1463	11.1815	8.5943	8.175	9.1582
TCGA-A7-A13E	62	II	Positive	Negative	HR+/HER2-	1	20.17	9.8838	8.934	8.2161	10.2192	11.1465	10.9105	9.8713	8.7587	9.4599	10.1926	10.0329	10.8791	10.2348	8.4042	8.2529	12.0098	9.5953	10.9749	8.5625	10.7951	9.5573	11.2309	8.6617	10.9037	9.8232	9.2367	8.8022	9.7341	9.5259	8.9478	9.8722	9.138	8.9213	10.0798	9.6283	9.6469	9.4827	8.5641	11.1446	8.6387	7.9778	9.4998
TCGA-A7-A13F	44	III	Positive	Negative	HR+/HER2-	0	25.13	9.2999	9.9208	8.8644	10.6036	11.4078	9.4054	10.3728	8.971	10.0905	10.6155	8.8681	11.2316	9.9669	9.0573	8.9406	9.8942	8.2976	11.3088	7.817	10.0435	10.1281	9.6586	9.4375	10.5295	9.1273	8.8028	8.9871	9.7388	8.9205	9.7143	9.9894	10.1229	9.0198	10.0373	10.04	10.2516	9.7769	8.4075	11.0509	7.9865	8.9571	9.5187
TCGA-A7-A13G	79	II	Positive	Negative	HR+/HER2-	0	23.59	9.7569	9.6401	8.1622	9.8686	10.3238	8.8879	9.9003	8.1417	10.0026	10.9498	8.4818	11.1367	10.451	8.8731	8.4861	8.8362	8.1784	10.8448	8.1445	10.4325	9.6464	9.3055	9.2782	10.5648	9.2981	8.9267	8.5298	10.3344	8.878	9.8275	9.4216	9.4976	8.4185	8.8217	9.2254	9.7676	9.3292	8.7957	10.3893	9.0313	9.3549	9.7311
TCGA-A7-A13H	61	II	Positive	Negative	HR+/HER2-	0	29.53	10.149	9.0324	8.5919	9.4518	10.2141	9.4453	8.7221	7.3676	10.2058	10.5793	9.6623	10.2565	10.3499	8.9467	8.1734	10.0505	8.7221	10.3656	7.7903	10.4775	9.2262	9.0533	9.1613	9.1223	9.4926	8.6341	7.9846	9.2179	8.1329	9.4207	9.8419	9.5724	9.0314	9.5202	8.6566	9.4374	9.8946	8.1453	10.198	8.7859	8.6566	9.1454
TCGA-A7-A26E	71	III	Positive	Negative	HR+/HER2-	0	31.34	8.772	9.0615	7.9991	9.7049	9.9695	8.5199	10.2905	8.1671	9.6604	9.766	8.0735	10.0602	10.0311	7.5145	8.5611	8.5199	7.938	11.0552	8.4494	10.0543	8.6505	9.2215	8.3247	11.013	9.444	8.2954	8.1711	9.3314	8.982	10.3544	8.5857	9.24	8.1698	8.0036	9.5632	8.9498	8.3786	8.6983	10.5804	8.4754	8.5314	10.0183
TCGA-A7-A26F	55	I	Negative	Negative	HR-/HER2-	0	24.24	8.4481	8.4272	7.5782	8.8843	11.3052	7.3651	9.6279	8.1696	8.9105	10.5783	6.7337	8.8452	9.1655	7.0824	8.0226	8.3524	8.0159	10.6902	8.1358	9.9915	8.8127	9.9916	8.7308	11.1222	9.1072	6.5695	7.9918	10.1529	8.3333	10.0022	7.9211	8.6645	8.8142	8.1827	9.8237	9.0558	7.0438	8.6406	9.9953	7.6874	7.5728	9.9298
TCGA-A7-A26G	50	II	Negative	Negative	HR-/HER2-	0	23.72	8.0495	8.4034	7.2977	9.0227	10.7893	8.7828	9.7489	8.2287	8.6264	10.3365	6.6806	8.8596	9.1444	8.0834	7.7599	9.0535	8.1335	10.6035	8.0878	9.9898	8.7873	10.2241	9.4995	10.7991	9.3682	6.9502	7.9004	9.4692	7.9995	10.5275	9.4127	9.0807	9.3819	9.5848	9.7383	10.0087	7.8275	8.1778	9.9075	7.1386	7.2492	9.9033
TCGA-A7-A26H	72	II	Positive	Positive	HR+/HER2+	0	23.78	9.352	9.7015	8.3432	10.3635	10.1032	8.4123	9.8792	8.409	9.756	10.6662	8.1	10.7992	10.0673	8.7225	8.5802	8.6352	8.2816	11.3348	8.2349	10.2018	8.7437	9.6764	8.6864	10.687	9.2237	8.7169	7.9281	9.8378	8.7879	9.8367	8.7001	9.2186	8.431	8.4473	9.8537	9.6574	8.8986	8.9444	10.4563	8.4222	8.2973	9.62
TCGA-A7-A26I	65	II	Negative	Negative	HR-/HER2-	0	21.71	9.2385	9.0608	7.4259	8.7474	10.8243	8.1199	9.8489	9.2024	10.0132	9.9169	7.7075	10.1041	10.2126	7.0932	8.5368	9.5105	10.0829	11.1309	7.9862	11.8642	10.8052	10.9661	9.4323	10.9488	9.5203	8.2409	8.7521	9.138	9.7761	9.2046	8.9977	9.145	9.3018	9.5493	9.7062	8.8922	8.5937	9.3806	9.8067	8.2116	6.984	9.5573
TCGA-A7-A26J	49	II	Positive	Negative	HR+/HER2-	0	20.6	9.2655	9.4522	8.4101	10.0785	10.15	8.3291	9.8366	8.2907	9.6675	9.5813	7.9335	10.6043	10.1279	8.9037	9.0746	8.9659	8.6504	10.5787	8.3342	10.2729	9.691	9.8353	8.9397	10.8882	8.6341	8.2916	8.0937	9.3142	8.7575	9.8282	9.6342	10.1193	9.2294	9.2395	9.491	10.3102	8.9829	8.5193	10.7604	8.2711	8.1928	10.233
TCGA-A7-A2KD	53	III	Positive	Positive	HR+/HER2+	0	22.31	9.6459	9.5836	7.9488	13.6074	10.0038	9.0864	10.154	8.1038	9.3891	10.7623	8.7134	10.1617	10.1319	8.6668	8.5045	8.8423	8.2501	10.765	8.4228	9.8109	8.9023	9.4644	9.0433	9.8645	10.3004	8.5586	8.8356	9.6005	8.9521	9.5543	10.363	9.72	9.1975	10.7273	10.0072	9.9883	8.7162	8.8246	9.8907	8.5422	7.9488	10.1062
TCGA-A7-A3IY	71	I	Positive	Negative	HR+/HER2-	0	11.33	10.349	9.903	9.1026	9.8903	10.6849	9.725	9.7925	8.8607	10.2176	10.659	9.1127	10.5149	10.9746	9.7897	9.0692	10.2622	9.0196	11.1137	8.8928	9.7854	10.1593	9.7197	9.7095	9.9602	9.8559	9.3724	8.4539	10.1624	8.7136	9.8801	9.7869	9.8791	9.3058	9.9526	9.9962	10.6779	9.0627	8.9439	11.1105	9.5962	9.6698	9.6901
TCGA-A7-A3IZ	62	II	Positive	Negative	HR+/HER2-	0	10.58	9.82	9.2506	8.2198	9.7042	10.3441	9.2776	9.7883	8.1198	10.096	9.696	8.9643	10.5973	9.8281	8.7542	8.0104	9.3866	8.3953	10.5153	7.6559	9.8947	9.1934	8.6812	7.9623	10.4212	9.4459	9.0698	8.2932	9.2823	8.3286	9.7276	9.5716	9.2409	10.1825	9.3002	8.6906	9.2466	9.0265	8.5865	10.0593	8.7024	8.3924	9.5499
TCGA-A7-A3J0	62	II	Positive	Negative	HR+/HER2-	0	10.28	9.8425	9.4123	7.9652	10.0865	10.2998	10.0483	9.6763	8.3649	9.8667	11.1969	9.6375	10.4076	10.0442	9.4248	8.3456	10.4128	8.8343	10.7926	7.9889	9.7309	9.4177	9.3238	9.1873	10.1109	9.3232	9.1051	8.48	9.5161	8.8738	9.7464	10.4609	10.3463	8.7633	9.9564	9.3039	10.7105	8.9207	9.1719	10.1889	8.7963	9.8155	9.3417
TCGA-A7-A3J1	63	I	Positive	Negative	HR+/HER2-	0	11.27	9.5786	9.3245	8.1001	9.3648	9.6874	8.9882	9.3116	7.9156	10.0303	10.5784	9.2777	10.8755	9.9924	9.2759	8.3419	10.2885	8.3279	10.3199	7.9094	10.0419	8.858	9.1913	9.0502	9.9779	8.7826	8.8115	8.2316	9.3733	8.2141	9.1883	9.9673	9.7334	8.8515	9.3193	8.786	9.7023	9.4746	7.9955	10.2411	7.994	8.8171	9.1629
TCGA-A7-A3RF	79	II	Positive	Negative	HR+/HER2-	0	13.4	10.1921	9.2771	8.285	10.0046	11.0807	10.0953	9.3398	8.4638	10.502	11.0498	10.3189	10.9895	10.4971	9.5508	8.8903	10.8125	8.956	10.3967	7.6463	9.7707	10.1637	9.1764	9.1016	9.9921	9.7469	9.6881	8.266	9.2968	8.8073	9.8876	10.4722	10.3676	8.9979	11.0032	8.65	10.3564	9.2819	8.0589	10.393	8.6598	9.6304	8.8247
TCGA-A7-A425	70	III	Positive	Negative	HR+/HER2-	0	14.68	11.1392	9.6911	8.5026	9.2575	10.2457	9.5296	9.4496	7.9864	10.5262	11.1209	10.6563	11.0116	10.706	10.4103	9.3508	10.4153	9.5077	10.0339	7.8584	10.7245	10.8181	9.3341	9.3017	9.5331	9.9016	10.1094	9.1182	9.5261	8.5857	8.934	10.2213	9.662	10.0245	10.0839	8.6308	10.397	10.7452	8.4097	10.925	9.644	10.005	8.9357
TCGA-A7-A426	50	III	Positive	Negative	HR+/HER2-	0	11.96	10.3347	9.1394	8.628	9.2806	10.2524	9.8464	9.1951	7.7338	10.4374	10.6585	10.5418	10.3294	10.6243	9.4864	8.6471	10.0646	9.1599	10.2119	8.2861	10.2823	9.5195	9.5031	9.4044	9.6052	9.1401	9.5159	8.0529	9.4388	8.9191	9.237	10.1792	9.5255	9.4032	9.7078	9.0962	9.6895	9.7614	7.9595	10.6017	9.2637	9.2461	8.7351
TCGA-A7-A4SA	40	II	Positive	Negative	HR+/HER2-	0	14.91	9.3486	9.8052	9.0196	9.4385	10.3204	9.213	9.3153	8.1071	10.2423	10.467	9.8185	9.8369	10.0287	8.3037	8.6787	9.965	8.1356	10.4091	7.6957	9.6591	8.8728	10.0144	9.6514	9.5177	9.8079	8.9102	8.1884	9.6494	7.2015	9.84	10.1951	9.8949	9.0987	10.1339	9.399	9.3015	10.0365	8.0808	10.2456	8.6903	8.9196	9.1373
TCGA-A7-A4SB	56	III	Positive	Negative	HR+/HER2-	0	13.73	10.2995	9.5731	8.3062	9.1463	10.1274	9.2546	8.7312	7.8734	9.7431	10.4034	9.2355	10.0452	10.0742	9.5155	8.5129	9.7793	8.4622	10.7633	7.9919	9.726	9.0481	8.5575	8.9018	9.2868	9.6493	8.3218	8.6449	9.9396	8.4785	9.2539	10.0452	9.6032	8.7996	9.8942	8.6199	9.6839	10.3422	7.5809	10.5347	8.0924	8.301	9.3705
TCGA-A7-A4SC	62	II	Positive	Negative	HR+/HER2-	0	14.65	9.5654	8.859	8.433	9.292	9.7173	8.8392	9.7154	7.2368	9.2673	10.7165	9.2115	10.9667	9.3915	9.0166	8.4757	10.1501	7.8259	10.8634	7.57	10.1457	8.4616	9.0671	9.3052	10.3576	9.3931	9.0735	7.9854	9.276	7.9919	9.5574	9.783	9.5915	8.8319	9.6661	8.8839	9.6975	9.6214	8.3463	10.3494	8.3841	8.6678	9.2611
TCGA-A7-A4SD	52	II	Negative	Negative	HR-/HER2-	0	14.49	9.817	8.8162	7.9844	9.126	11.239	8.8336	9.2204	7.4927	10.281	10.4006	8.3679	10.0124	10.2476	8.1298	8.6582	10.23	9.1464	11.5261	7.7905	10.5936	9.3937	10.1495	9.4716	10.2378	10.1208	8.5183	8.308	9.2216	8.4043	9.4832	9.9191	9.4368	9.0454	9.9865	9.5164	9.3646	9.4117	8.4233	11.6617	8.4502	7.4275	9.643
TCGA-A7-A4SE	54	II	Negative	Negative	HR-/HER2-	0	21.16	10.4286	8.6285	8.8863	9.0707	10.986	9.1577	8.5081	8.6497	9.3293	10.5225	8.263	10.2323	8.4719	9.478	8.9814	10.7004	10.7742	11.7413	7.4721	11.5244	10.5046	9.3567	9.5441	10.3433	9.6384	7.8062	8.175	8.6913	8.0432	9.6226	9.5423	9.332	10.2414	9.7942	9.7129	10.1793	9.3108	8.3117	10.5374	8.2239	7.721	9.034
TCGA-A7-A4SF	54	II	Positive	Positive	HR+/HER2+	0	17.9	10.5233	9.089	8.0544	10.6414	10.8858	8.9577	9.8823	8.7751	10.4676	11.4597	10.3604	10.7574	9.9103	9.2977	8.4921	9.9875	9.4249	10.498	7.6641	10.361	10.6599	9.4664	9.3869	10.2075	10.2805	9.8626	9.1183	9.9635	8.1367	10.0151	10.4345	10.4331	9.6438	10.8387	9.1269	10.6981	10.1485	8.2936	10.9624	8.8983	8.3879	9.044
TCGA-A7-A56D	84	II	Positive	Negative	HR+/HER2-	0	14.72	12.6624	11.3327	9.285	8.9198	11.3688	10.0586	9.4261	7.9188	11.1202	10.0934	12.3383	12.4584	11.8068	11.3442	9.9691	11.5046	10.2792	10.188	8.4627	10.6223	12.0983	9.7563	9.6049	9.0973	10.054	11.6902	10.0275	8.7953	10.3896	9.1975	10.871	9.4524	10.9842	11.6257	10.064	11.4839	11.7109	7.6191	12.4631	11.9511	11.4581	9.0938
TCGA-A7-A5ZV	62	II	Negative	Negative	HR-/HER2-	0	12.09	10.823	9.607	7.7748	9.227	12.0379	10.1585	9.699	8.1575	9.8268	10.3846	10.1433	10.6887	10.3424	9.0503	7.7537	11.2305	11.1157	11.395	7.0113	11.0622	11.1426	10.9486	9.5893	10.7265	10.0359	9.9416	9.2998	9.4381	9.2911	9.4672	10.9143	9.4499	9.7338	11.1857	10.5172	10.943	10.1521	8.0409	11.7625	9.4629	8.1479	9.0759
TCGA-A7-A5ZW	47	II	Positive	Negative	HR+/HER2-	0	10.71	9.9466	9.6656	8.5102	10.2168	10.2383	9.4787	10.0735	8.6272	10.0772	10.7284	8.5993	10.7596	10.7818	9.015	8.8206	9.6189	8.6642	11.1616	8.6626	10.4065	9.4365	9.7474	9.3767	10.1961	9.7194	9.0051	8.3416	9.7109	8.7684	9.9063	9.3913	9.6311	9.1696	9.4931	9.6712	9.8105	9.1391	8.8558	10.7066	8.6626	9.3493	9.9783
TCGA-A7-A5ZX	48	III	Positive	Negative	HR+/HER2-	0	11.04	9.9352	9.5346	8.5633	10.097	10.1843	9.7231	9.3881	8.3079	10.3434	10.5624	9.2831	10.368	10.3845	9.1739	8.5125	9.9352	8.951	10.6228	8.5238	10.5103	9.2211	9.2102	9.4811	9.94	9.5041	9.4818	8.0694	9.5202	8.7963	9.755	9.9546	9.8073	9.5723	9.7049	9.1408	9.4975	9.3677	8.4379	10.624	8.7031	8.8789	9.4852
TCGA-A7-A6VV	51	II	Negative	Negative	HR-/HER2-	0	10.28	9.7029	9.2582	9.0473	9.1342	11.1034	9.0574	9.3877	9.8809	9.5257	10.6263	8.8629	9.9369	10.1986	9.1361	8.7647	10.1619	9.4452	11.0577	8.5342	10.6436	10.233	10.3643	9.7506	9.835	9.9609	8.4473	9.2493	9.28	8.5313	9.9571	10.6703	9.1198	9.7022	9.784	9.9007	9.8261	8.6325	8.2995	10.7438	9.0635	8.3317	8.9196
TCGA-A7-A6VW	48	II	Negative	Negative	HR-/HER2-	0	9.36	11.4921	10.1787	9.475	9.8271	12.1342	10.3508	9.9634	8.8896	10.952	10.9385	10.7763	10.8405	10.9491	10.4856	9.916	11.2832	10.7985	11.4498	9.0017	11.0642	11.4249	10.83	10.1153	10.3821	11.3716	9.918	10.8365	9.95	10.5999	9.7872	11.5524	9.6983	11.3833	12.7115	10.1597	10.6978	10.7933	8.2142	12.5102	10.2234	10.1171	9.4665
TCGA-A7-A6VX	68	II	Positive	Negative	HR+/HER2-	0	10.41	10.7312	9.0155	8.5982	9.1739	10.2711	8.5966	9.6106	8.5092	10.1192	11.0497	9.2822	10.4516	10.0631	8.1806	8.8736	9.4659	9.0614	11.2559	8.0183	10.2471	10.0135	9.9592	9.5334	9.9073	10.814	9.1577	9.1674	9.3913	8.5511	9.3011	9.3172	9.3078	9.2399	9.4798	10.2159	9.7982	10.1971	9.2192	11.8743	8.8906	8.5805	9.3224
TCGA-A7-A6VY	48	II	Negative	Negative	HR-/HER2-	0	8.74	10.708	8.9359	8.4851	8.7363	11.2076	9.721	9.3624	9.1766	9.2027	10.9022	10.0982	10.3887	10.9162	9.071	8.2692	11.022	9.6389	11.0889	8.6319	11.253	10.3681	10.3696	10.0022	10.2203	9.3356	8.7547	9.1212	9.9175	8.5872	9.8082	10.9583	9.1239	9.874	11.5496	10.287	9.9968	9.4817	8.8681	11.1406	8.9441	8.3216	8.983
TCGA-A8-A06O	60	I	Positive	Negative	HR+/HER2-	0	13.01	9.9331	10.0278	8.6107	9.8919	10.7717	8.6219	9.5314	8.4931	10.6737	10.1272	8.5751	12.1098	10.299	8.6331	8.7697	9.7494	8.2098	11.2703	8.3945	10.3451	9.918	11.3081	8.4432	9.7697	9.9048	8.7814	9.0626	9.6393	8.6244	8.9525	10.1389	10.2805	8.7018	10.4359	11.5961	10.1254	9.9673	7.882	10.8994	8.3471	9.016	9.4426
TCGA-A8-A06P	63	III	Positive	Negative	HR+/HER2-	0	13.01	10.4065	9.5196	8.6612	10.0559	10.4558	9.2784	9.7007	8.7279	9.9758	11.4492	8.7335	10.2144	10.5481	8.8497	8.8099	9.0564	8.8955	10.8375	8.2418	9.5417	9.7928	10.4145	8.9134	10.021	9.6623	9.09	7.934	9.1749	9.0136	9.5485	9.4181	10.0011	8.6787	9.575	10.0586	10.2672	8.8702	8.3927	10.8677	8.8538	8.7982	9.1708
TCGA-A8-A06Q	63	III	Positive	Negative	HR+/HER2-	0	1.02	9.1632	9.1366	8.9499	9.6401	10.8898	8.5398	10.6841	9.4192	9.3858	10.9809	8.1966	11.107	10.9145	8.5892	9.5581	9.335	8.8612	11.825	8.9297	9.8078	8.336	10.7057	8.9714	11.4013	10.2337	8.0732	8.4021	9.9605	9.2559	9.5623	9.7648	9.7177	10.5302	10.0714	9.9696	10.0033	9.677	8.0602	10.8247	8.8099	8.9426	11.9545
TCGA-A8-A06R	69	II	Positive	Positive	HR+/HER2+	0	17.97	11.6144	9.9559	7.9258	9.1417	9.8925	9.6185	10.6025	9.0224	9.9982	10.1647	9.2031	10.012	10.3674	9.5182	9.3446	8.9766	8.7818	10.8953	8.4217	9.6664	9.7362	10.2904	9.3518	10.8073	10.9294	9.7405	7.9513	11.5453	8.7349	10.2378	10.6035	9.2467	9.4594	10.7985	10.7927	9.9379	8.2996	8.2996	10.8108	9.6389	8.4503	10.7277
TCGA-A8-A06T	75	III	Positive	Positive	HR+/HER2+	0	53.02	10.1461	9.956	8.7557	9.9282	10.4138	9.3061	10.7404	9.171	10.6139	11.0521	8.9245	11.2526	10.3895	9.3303	9.0122	9.3487	8.843	11.0553	8.6291	9.8181	10.3667	10.521	9.5512	11.2102	9.437	9.8521	8.5654	9.9282	8.7205	9.6334	9.6122	9.8506	8.1914	9.9768	10.2752	10.778	8.9551	8.0819	9.8986	9.386	9.2528	10.0843
TCGA-A8-A06U	80	II	Positive	Positive	HR+/HER2+	1	29.01	10.8867	10.4311	7.9766	10.771	10.5972	8.9387	10.1482	7.6616	10.2704	11.5891	9.571	10.664	10.376	8.1721	9.0013	9.813	9.149	11.3495	8.6427	10.232	10.3961	9.7446	8.9191	10.3292	10.1203	8.3093	9.151	9.9834	9.5894	10.1386	10.5042	10.2646	10.4708	10.5605	10.3869	10.7009	9.6994	9.112	10.9307	9.5487	10.0804	10.0415
TCGA-A8-A06X	77	II	Positive	Positive	HR+/HER2+	1	30.98	9.9991	9.4925	9.6081	9.2183	10.9084	10.1743	10.8124	7.6237	9.5917	11.187	8.5529	10.1749	10.6753	8.7422	8.2967	10.6227	8.6255	11.2028	8.6219	10.5317	10.2533	10.5868	9.241	11.1508	10.2504	9.9242	9.1805	10.3377	9.291	9.5898	10.2267	8.6613	9.0887	10.2249	9.9665	9.9665	9.4148	8.2598	10.6666	8.143	9.3603	10.0398
TCGA-A8-A06Y	66	II	Positive	Negative	HR+/HER2-	0	25.99	9.9614	9.49	7.7818	10.019	9.8781	9.0617	9.9596	8.9466	10.1076	10.702	8.8923	11.5319	9.2475	9.766	8.8515	10.1244	8.7371	11.2216	8.6431	10.5433	10.1436	9.7864	9.4733	10.6799	9.6942	8.872	8.7961	9.8895	7.9888	9.9299	9.734	9.8012	8.4887	10.057	9.9816	10.5457	9.7368	8.9197	10.4894	8.9966	9.1166	10.1276
TCGA-A8-A06Z	84	II	Positive	Negative	HR+/HER2-	0	1.02	9.5807	10.0091	7.558	10.2887	11.2772	9.8178	10.2387	8.6574	10.4326	10.6158	8.8707	11.6446	11.3287	8.4368	9.291	9.2204	8.3521	11.4713	7.8923	9.6288	9.7142	10.4761	9.3643	9.9998	9.3682	8.8934	9.1024	10.1094	8.5532	10.1981	10.0753	10.3366	8.3227	10.8013	10.7308	10.052	9.541	8.4855	10.302	8.1209	8.6887	9.9829
TCGA-A8-A075	42	II	Positive	Positive	HR+/HER2+	0	17.02	9.7591	9.2657	8.618	9.3514	10.2383	8.2255	9.8903	9.2248	10.2714	11.0484	9.0278	10.0373	9.5389	9.0465	8.9547	8.9305	9.0139	11.5162	8.8665	9.4869	9.8689	10.6281	9.532	10.8157	9.299	9.5439	9.0018	9.7846	8.8318	10.3846	9.8455	9.0775	9.23	10.1775	10.5074	10.7678	9.2092	8.6021	10.1335	8.4087	8.3159	9.7657
TCGA-A8-A076	66	II	Positive	Positive	HR+/HER2+	0	53.94	9.6648	11.9857	8.0855	9.2727	10.846	8.0222	10.018	9.3698	9.8152	11.0287	9.152	10.3801	9.7172	9.0086	8.5728	9.1275	9.0351	10.9938	8.4622	10.544	9.8322	10.3595	9.1375	10.674	9.4478	9.0916	8.2868	9.7782	8.3182	10.3407	9.3834	8.854	9.0384	9.6079	10.5112	10.4269	9.0086	8.9755	11.1362	9.0717	8.6317	8.9883
TCGA-A8-A079	69	III	Positive	Negative	HR+/HER2-	0	9	10.1919	10.617	8.7918	9.8868	11.3219	9.1985	9.9744	8.1233	10.3329	11.3467	9.0283	10.9899	10.1318	9.8169	8.9494	10.017	8.6626	11.1221	8.4058	10.0469	9.6753	9.9154	8.8701	9.8738	9.3327	9.1843	9.175	9.9215	9.3538	9.9332	10.4689	10.608	9.9875	11.4909	10.7333	10.8599	9.4686	8.158	11.2826	9.6365	8.9052	9.3753
TCGA-A8-A07B	69	II	Positive	Positive	HR+/HER2+	0	42.97	8.7637	9.324	7.6953	9.7106	9.7648	8.5097	9.8104	8.172	9.6253	9.8076	7.6953	9.738	9.7792	9.1673	8.3507	8.9354	8.1592	11.3631	7.8513	9.3198	9.3296	10.6995	9.5748	10.5292	10.0524	8.3912	7.6775	9.7394	8.9179	10.2319	8.6799	9.8585	8.0803	11.9316	11.3562	9.7802	8.2857	9.0978	10.7263	8.1888	9.0154	10.3474
TCGA-A8-A07C	57	II	Negative	Negative	HR-/HER2-	0	33.97	8.9648	9.2559	7.7666	10.3029	10.2919	8.9172	10.3261	8.6097	8.7034	10.9728	8.4188	10.2576	10.0128	7.7841	8.2862	9.3536	8.3369	11.7368	8.8835	11.1756	9.2427	10.431	9.8179	11.1817	9.2171	7.6332	7.8817	8.8539	9.9205	10.0366	9.3449	9.2009	10.0796	10.3604	9.4576	9.0905	7.7417	9.1328	11.649	8.1071	7.8865	9.903
TCGA-A8-A07F	65	II	Positive	Negative	HR+/HER2-	0	18.96	9.862	9.0048	8.0704	9.9391	9.8212	8.7975	9.4593	8.2797	9.487	10.8932	9.4209	10.6549	9.5725	8.5037	8.3522	9.1109	8.6585	10.1665	8.5373	10.2723	9.9644	10.1286	9.6914	10.578	9.3874	8.0344	8.1898	9.7186	8.0881	9.4101	9.0246	9.3957	8.6074	9.1778	9.5466	10.0424	9.0722	9.437	10.552	7.9612	7.9548	9.433
TCGA-A8-A07G	65	II	Positive	Negative	HR+/HER2-	0	18.96	9.3745	9.88	8.2359	10.0932	10.1871	8.262	9.5461	8.4135	9.9041	10.9291	8.0835	11.332	9.9564	8.6403	9.0532	8.8275	7.5319	11.5193	9.3527	10.3798	8.4663	9.4664	9.0772	10.6394	9.8858	8.3722	8.6165	9.492	8.9214	9.9679	9.7479	9.9741	9.0287	9.5998	9.4851	9.6963	8.8768	7.9356	10.4653	8.4394	9.0854	10.1396
TCGA-A8-A07I	69	III	Positive	Positive	HR+/HER2+	0	13.99	9.743	11.3584	8.3526	10.9165	10.3977	8.6615	9.8654	8.3389	9.5228	10.8717	8.2052	10.201	9.6587	8.7704	7.9918	9.222	8.3891	10.8886	7.3589	10.7873	8.6103	9.5871	8.9522	10.4491	9.6223	8.0978	7.9016	9.6263	8.295	9.4091	11.2627	8.5691	8.1368	9.1622	9.3822	9.8475	8.3111	8.5724	10.3963	8.2869	8.157	9.5185
TCGA-A8-A07J	35	II	Positive	Negative	HR+/HER2-	0	11.99	10.0948	9.243	8.5131	9.8122	10.3637	9.194	9.829	8.1908	9.8039	10.5808	8.6483	9.9175	10.2603	8.3599	8.4347	9.3466	8.0577	10.7841	8.1794	9.6591	9.7033	9.1677	9.1004	10.3556	8.9093	8.9846	7.5843	8.7642	8.8502	9.2959	9.0948	9.6457	8.9715	8.9873	8.982	9.8608	8.121	8.4251	10.6331	8.374	9.1268	9.3986
TCGA-A8-A07L	58	III	Positive	Negative	HR+/HER2-	0	32.03	10.2376	9.7707	8.9185	9.8622	10.4529	8.9	10.0702	8.6619	10.1671	11.047	9.4599	11.0665	9.9228	8.9588	8.7723	9.182	9.0191	11.5634	8.7553	10.7443	10.5823	10.5478	9.1998	10.6133	10.0062	9.2144	8.487	9.3573	9.1309	10.4273	10.1309	9.9903	9.599	10.8591	10.929	10.2756	8.1811	8.7182	11.5069	8.1794	8.0788	9.9282
TCGA-A8-A07O	51	II	Negative	Negative	HR-/HER2-	0	9.99	9.4868	9.386	7.6812	10.4316	13.4869	8.0887	9.594	9.0277	9.7088	11.3614	8.7666	10.348	10.9672	9.2636	7.9886	9.7659	9.4644	11.3668	8.6913	11.5882	10.1579	12.1464	9.4491	11.1729	10.0122	8.0859	9.4522	9.4279	8.5546	9.4094	10.2622	9.911	10.4041	11.1348	11.0499	10.4356	9.5481	9.4317	10.8203	8.1778	7.8365	10.0321
TCGA-A8-A07P	68	II	Positive	Positive	HR+/HER2+	0	10.97	10.2528	10.5852	8.5896	10.2218	10.9907	9.2766	10.3025	8.9015	10.6918	11.651	9.7511	10.8484	10.8156	9.0376	8.614	9.6921	8.5714	11.7116	8.5234	10.2773	10.13	10.6208	9.1673	10.5865	9.8011	9.7465	8.3812	9.8425	9.1956	9.3507	10.0717	10.7302	9.2334	10.6827	10.9332	10.4105	8.8538	8.4766	10.9655	8.9697	9.5221	10.9829
TCGA-A8-A07R	80	III	Negative	Positive	HR-/HER2+	0	8.97	9.3493	10.3119	11.0204	10.6696	11.5795	8.4489	9.3353	9.5914	9.6144	10.8397	8.5927	10.8266	10.4503	8.9168	9.3931	10.1792	9.3546	11.095	10.1974	11.3904	10.4418	11.5548	10.2574	10.8652	9.1647	8.2902	8.9346	9.6136	8.7468	9.0657	11.1577	9.9402	10.3489	11.379	10.8491	10.4501	9.6593	9.3645	11.375	8.1206	8.7224	10.4538
TCGA-A8-A07S	73	II	Positive	Negative	HR+/HER2-	0	7.98	9.9381	9.4742	8.1505	9.8982	10.6289	8.6641	10.0356	8.3502	10.0351	10.9913	8.6994	11.4956	10.4987	8.9822	8.8303	9.4481	8.4025	10.8678	8.2648	10.4714	10.0026	9.3413	9.2859	10.5846	8.5463	8.7708	8.3278	10.2471	8.9058	9.9102	9.6156	9.9552	8.8701	9.4103	8.9898	9.9591	9.1446	8.6157	10.7078	8.5971	9.0457	9.4897
TCGA-A8-A07U	66	III	Positive	Negative	HR+/HER2-	0	24.97	9.617	9.1752	8.2023	8.9216	10.2728	7.8161	9.4356	9.0392	9.316	10.4333	7.7719	10.7363	9.9631	7.9574	8.319	9.5601	9.1295	11.2335	8.1197	11.0346	10.1017	10.7671	9.0588	10.4174	9.3865	7.6442	8.7365	9.1377	8.6342	9.1888	9.2318	9.2707	9.4188	9.6782	10.3482	9.3726	8.5162	8.084	11.3545	7.2072	8.6869	9.3003
TCGA-A8-A07W	76	IV	Positive	Negative	HR+/HER2-	0	9.99	10.1394	9.7798	8.0153	10.3116	10.5004	8.7652	9.6961	8.6761	9.8053	10.9148	8.7202	10.9696	9.835	9.4063	8.6236	9.0936	8.9104	11.2113	8.3308	9.8157	9.6194	11.1203	8.9765	10.187	10.1866	9.0594	8.6928	9.1728	8.8291	9.7186	10.1493	10.2872	8.7354	10.3123	11.8079	11.0392	9.1061	7.9611	10.5335	8.546	8.3715	9.7855
TCGA-A8-A07Z	85	II	Positive	Negative	HR+/HER2-	0	45.04	10.6769	9.712	8.2831	9.282	10.4611	9.8574	9.1346	9.1596	10.4559	11.2665	10.7384	11.1912	10.6512	9.1015	9.2251	10.245	8.6683	10.1124	7.7364	10.3711	10.2005	8.7918	8.7263	9.6847	9.4636	9.4535	9.1207	9.0368	8.7545	8.6361	10.2007	9.8764	8.7313	10.1149	8.8981	10.0878	10.4944	8.8077	11.2459	8.9663	9.353	9.5465
TCGA-A8-A082	58	II	Positive	Negative	HR+/HER2-	0	18.04	9.531	9.0438	8.6272	10.1722	10.6274	8.8808	9.6493	8.9075	10.2502	10.2377	7.8291	10.1606	9.9517	9.5913	8.4119	9.6493	8.5446	11.1039	7.9201	9.4916	9.3562	9.6543	8.2826	10.103	9.5565	8.5902	7.9248	9.3996	8.5661	9.7329	9.5435	10.0087	8.0629	8.9904	9.7391	10.631	8.529	8.4717	10.7075	8.6546	8.8486	9.2607
TCGA-A8-A084	81	II	Positive	Negative	HR+/HER2-	0	15.05	9.896	8.8613	7.7679	8.4805	9.9939	8.3953	9.95	8.1561	9.6034	11.0772	9.0299	10.2789	10.1397	9.0802	8.0079	9.6756	8.6746	10.6689	8.1063	10.2426	9.501	9.6107	9.0191	10.5403	9.5598	8.6714	7.429	9.5716	8.3903	9.9394	9.1362	8.6373	8.6232	9.0127	9.0426	10.1454	9.6694	8.5053	10.4073	8.8733	8.4215	9.8883
TCGA-A8-A085	44	II	Positive	Negative	HR+/HER2-	0	36.93	10.095	9.9311	8.2627	9.9174	10.7916	10.7609	10.1763	8.2398	10.181	10.7016	9.893	10.4333	10.1434	7.9521	8.1195	10.5681	8.6094	11.3878	8.0449	9.3414	10.0809	9.6048	9.1326	10.3923	9.8084	9.1292	8.7497	9.303	9.3709	9.5294	10.3545	10.2475	9.6227	11.1919	9.7861	9.2745	9.2552	8.564	9.5593	8.7865	8.0515	9.822
TCGA-A8-A086	59	II	Positive	Negative	HR+/HER2-	0	13.01	10.5141	9.8782	8.0872	10.7494	10.6936	8.6352	9.7118	8.4695	9.9677	10.0064	8.6798	10.6569	10.5678	8.1678	8.6442	8.9652	8.6919	10.7738	8.5867	9.6291	9.6503	11.1128	8.5607	9.979	9.7651	9.0245	8.2141	9.4617	8.8604	9.6563	9.5146	10.4453	8.7167	10.2286	10.6799	10.7813	8.7016	8.2096	10.6522	8.569	8.6699	9.6441
TCGA-A8-A08A	89	I	Positive	Negative	HR+/HER2-	0	0.99	10.3402	9.7988	8.2995	9.7704	10.7563	10.0587	9.6695	8.1677	10.289	10.8319	9.9174	11.5354	10.6814	8.7679	8.6244	10.3076	8.8673	10.8189	8.0989	10.5095	10.1396	9.434	9.3692	10.3486	9.4982	9.3872	8.5484	9.3005	8.547	9.4957	10.1001	9.8215	8.9307	10.436	9.1143	9.1976	10.1865	8.6324	10.7209	9.4408	9.4295	9.3833
TCGA-A8-A08B	52	II	Positive	Positive	HR+/HER2+	0	37.98	10.3468	9.0285	8.695	10.902	10.3231	8.9195	9.7116	8.9116	9.3074	10.8567	8.7582	11.4014	10.198	9.3272	8.3569	9.6668	9.0622	11.6702	8.5255	11.1869	10.3825	10.0633	9.5561	10.4901	9.6415	8.8299	8.1164	9.1252	8.7374	9.0999	8.4215	9.0211	9.1343	9.1479	12.2961	11.1026	9.3449	9.1275	11.0129	9.0014	9.2581	11.0856
TCGA-A8-A08C	65	II	Positive	Positive	HR+/HER2+	0	28.94	10.0543	9.033	8.0488	9.8199	10.3143	8.976	9.8134	8.2579	9.684	10.3641	8.7358	11.6744	9.9438	8.6052	8.3173	9.2786	8.722	11.4916	8.1031	10.5068	9.2801	9.491	9.0451	11.0211	9.828	8.727	7.4207	9.2043	8.6127	9.522	9.0477	9.3847	8.4835	9.3089	9.5716	9.7524	9.033	9.1674	10.2766	8.5632	8.6593	9.6946
TCGA-A8-A08F	59	III	Positive	Negative	HR+/HER2-	0	32.98	10.1173	10.3442	8.8469	10.3634	10.8526	9.3528	10.3883	7.939	9.4036	10.9801	8.1651	11.4286	10.7764	8.2542	8.4753	10.2736	8.4976	11.1145	7.5251	9.9758	9.1114	10.447	9.7931	10.9335	9.1159	10.2133	9.2131	9.3311	9.0744	9.2428	10.9283	10.8749	9.0846	10.945	10.4396	10.0804	10.2176	8.124	10.4271	9.0992	8.5991	8.9743
TCGA-A8-A08G	41	II	Positive	Positive	HR+/HER2+	0	19.94	10.2762	9.7269	9.1094	10.1675	10.5277	9.1947	9.5989	8.4455	9.925	10.4182	9.0865	11.27	10.4275	9.9439	8.7709	9.5766	8.3703	10.7423	8.1655	10.5839	9.4495	9.9717	8.6511	10.3105	9.9494	8.9225	8.3306	9.7461	8.8393	9.4175	10.1647	10.2098	8.2198	9.1673	9.6214	11.1375	9.8827	8.4823	10.8085	8.8088	8.414	9.8331
TCGA-A8-A08I	53	II	Positive	Negative	HR+/HER2-	0	11.99	9.332	8.7892	7.7846	9.5804	10.9841	8.3198	9.6346	8.3218	9.5779	11.0001	7.8412	9.5683	9.396	7.6891	7.6673	9.5796	8.6094	10.7761	7.65	9.7494	9.1343	9.2944	9.4586	10.451	8.3465	8.3396	8.0621	8.9746	8.3669	9.3064	9.0077	9.3511	9.2924	9.0498	9.4855	9.7422	8.611	8.0465	10.2205	8.5359	7.5736	9.4427
TCGA-A8-A08J	52	IV	Positive	Negative	HR+/HER2-	1	37.02	9.9624	10.9175	8.8623	9.8045	10.552	8.6987	9.9725	8.6362	10.0151	11.2301	9.3258	10.6798	9.9692	8.8056	9.1418	9.1745	8.4037	11.0351	8.6045	10.2956	9.7369	10.1716	8.8716	10.4093	9.6259	9.5983	8.5427	9.5305	9.1443	9.6837	10.3552	10.9732	9.1255	10.5398	10.6389	10.1599	9.073	8.6241	11.172	8.9706	8.7056	9.6319
TCGA-A8-A08L	89	III	Positive	Negative	HR+/HER2-	1	9.99	10.0338	10.4995	7.9177	10.0687	11.0833	9.4379	10.0709	9.794	9.79	10.7755	9.734	10.2597	11.0789	8.5859	9.0154	10.0299	9.1383	11.6872	7.9734	10.8661	10.5517	9.7643	9.4032	10.4862	10.8147	9.5262	8.6339	8.8537	9.1987	9.1188	10.3118	9.5678	9.7836	9.9027	10.5128	7.8359	10.242	9.0039	10.4136	9.2088	9.6413	9.1423
TCGA-A8-A08O	45	IV	Positive	Negative	HR+/HER2-	0	30.98	9.5713	9.6309	8.0366	10.1014	10.3864	8.3739	10.0388	8.5202	9.8511	10.9878	8.9082	10.102	10.0298	8.606	8.4255	8.5493	8.3739	10.8068	8.4132	9.5423	9.2972	9.3771	9.3096	10.3023	9.06	8.6928	7.9049	9.5256	8.5397	9.9652	8.4236	9.9823	8.8179	9.5166	9.6095	9.9583	8.4651	8.5169	10.6364	7.76	7.8771	10.0693
TCGA-A8-A08P	70	III	Positive	Positive	HR+/HER2+	0	30.98	10.2708	10.7036	8.9796	10.4205	10.5238	8.9819	10.3666	9.3199	9.4205	11.7632	8.7895	11.0286	10.1586	8.3712	8.6607	9.7466	8.9865	10.8915	8.3049	10.4198	9.7235	10.0296	9.774	10.4944	9.8502	9.1628	8.7644	10.1205	9.0326	10.261	10.3019	9.7977	9.6108	10.0862	10.7602	10.201	9.2952	8.2583	11.3477	9.4249	8.5598	9.7674
TCGA-A8-A08R	52	II	Negative	Negative	HR-/HER2-	0	0.99	8.8852	9.1964	8.1202	10.4306	10.2643	10.349	9.6537	8.7296	9.0746	10.3439	8.0668	10.8717	9.6111	7.4164	8.1074	9.0789	10.2945	10.749	8.0994	10.2163	10.726	11.3703	9.2946	10.5108	9.6344	8.0029	8.6538	8.4057	9.4623	9.0002	9.6272	8.7171	9.0257	9.9624	10.8093	9.3382	9.3779	7.9627	10.6243	9.6338	7.8215	9.399
TCGA-A8-A08S	71	II	Positive	Positive	HR+/HER2+	0	32.98	10.4809	9.7846	8.5601	11.3457	9.745	8.4646	9.6869	8.3651	10.1422	10.7051	9.2039	11.0089	9.8942	9.5207	8.9825	9.0674	8.9556	10.5396	8.977	10.1828	10.3483	10.3635	8.7232	10.297	10.0747	9.0001	8.6134	9.2242	8.95	9.602	9.7737	10.0179	8.5675	9.5544	10.2538	10.4684	8.6393	8.2748	11.1272	9.4926	9.0915	9.956
TCGA-A8-A08T	64	IV	Positive	Positive	HR+/HER2+	1	111.99	10.0484	9.2296	8.4308	10.1734	10.732	8.705	9.8633	8.4013	10.0173	10.6372	8.5598	11.3637	10.0645	9.3135	8.6629	9.318	8.6712	10.9399	8.9948	10.4831	9.5694	9.575	9.1817	10.5345	9.1079	9.0185	7.7746	9.3044	8.7084	9.8696	9.4711	9.5988	8.9634	9.8659	10.713	9.6765	9.0637	8.6049	10.6594	8.721	8.8007	9.943
TCGA-A8-A08X	43	III	Negative	Positive	HR-/HER2+	0	42.97	9.8593	8.8581	8.0899	9.651	10.743	9.311	10.2535	8.7394	9.5807	10.3707	9.1187	11.6882	9.8389	8.938	8.1244	9.6692	9.9792	11.0824	8.6773	10.4118	10.3221	10.1033	9.6183	10.664	9.8889	9.4401	9.1946	10.1406	8.7932	9.9819	9.7479	8.8618	9.5012	10.0215	10.1589	9.809	9.1342	8.643	10.7134	8.7272	8.4509	9.1587
TCGA-A8-A091	61	II	Positive	Negative	HR+/HER2-	0	32.98	9.5579	8.8968	7.9894	9.3817	9.7449	8.4805	9.9753	8.0412	9.816	10.3187	8.7028	9.9445	9.4817	8.2529	7.7995	8.8623	7.9167	10.7002	7.6772	9.187	8.651	9.5589	9.2843	10.3751	9.0398	8.1642	7.4149	8.6064	8.7503	9.6023	8.8772	8.9949	7.9035	8.7104	9.457	9.5291	7.9485	8.2872	9.8619	8.6606	8.3524	9.4884
TCGA-A8-A092	48	III	Positive	Negative	HR+/HER2-	0	30.95	10.2895	10.5327	7.8779	10.8746	10.3197	8.7194	9.7446	9.0809	10.9178	10.6792	9.1779	11.7754	9.9628	9.1809	8.6733	9.0809	9.155	11.5271	8.5586	10.7106	10.1388	11.5265	9.175	10.0362	9.9227	8.6471	8.5024	9.4381	8.6073	9.1474	10.2175	10.6238	9.3347	10.8977	11.5836	10.3071	9.824	8.6712	11.3102	9.2098	8.2581	10.1145
TCGA-A8-A093	61	II	Positive	Negative	HR+/HER2-	0	17.94	10.2074	9.6738	7.5634	10.4156	10.5426	9.0644	9.9925	8.3969	10.1994	10.0218	9.1787	11.2562	9.9401	9.1408	8.668	9.585	8.4639	10.9513	8.3118	10.9845	9.6142	9.4578	8.3426	10.2125	9.2189	9.0888	8.4066	9.3728	8.6027	9.8843	9.5217	10.0871	8.5881	9.5407	9.491	10.1767	9.7013	8.5305	10.7906	8.8136	9.1001	9.2885
TCGA-A8-A095	45	I	Positive	Negative	HR+/HER2-	0	41.95	9.6815	9.3771	8.4431	10.1524	10.4559	8.7764	10.0446	8.4057	9.6449	10.7199	8.1321	10.7629	10.1085	8.6406	8.7594	9.0535	8.2126	10.8077	8.5485	10.5438	9.2359	9.4886	9.101	10.6822	9.5226	8.7154	8.3508	9.4275	8.9302	9.9885	8.9707	9.3621	9.1462	8.9839	9.4845	9.9859	8.9878	8.6492	10.6828	8.6869	8.5863	9.7697
TCGA-A8-A097	65	II	Positive	Positive	HR+/HER2+	0	11.99	9.4878	9.8384	8.6433	11.4727	9.9127	8.9614	9.922	8.1817	9.4507	10.142	8.3328	10.8122	10.2297	8.834	8.6877	9.1724	8.5965	10.5916	8.4314	10.2036	9.4514	8.3267	9.4575	10.3815	9.0146	9.2804	8.7197	9.9631	9.4214	9.5106	9.833	10.397	9.1387	9.6855	12.3873	10.3089	9.3696	8.4684	9.9918	8.8655	8.6015	9.2284
TCGA-A8-A09B	58	III	Positive	Negative	HR+/HER2-	0	11.99	10.461	9.6712	8.4295	9.9762	10.2387	9.3556	9.3777	8.2952	10.1487	10.3301	8.5061	11.4019	9.885	8.5322	8.7763	9.9166	9.0261	10.8199	8.2044	10.2908	9.7451	9.5437	9.124	10.2139	9.9822	8.9553	8.2904	9.4135	8.1647	9.2055	9.7145	9.9357	8.8024	9.7781	9.7381	9.5849	9.8254	7.8246	10.5685	8.7729	8.7614	9.1104
TCGA-A8-A09D	47	II	Positive	Negative	HR+/HER2-	0	50	9.6441	10.5268	8.2197	9.698	10.4257	8.4621	9.7956	8.0247	9.6538	11.1194	9.4641	10.073	10.2079	8.7959	8.6709	10.0004	8.9181	10.7387	8.018	9.402	9.4543	9.5484	8.5695	10.5579	9.6215	8.1025	8.4001	9.4141	8.3209	8.6941	10.6098	10.2835	8.9253	10.5051	8.3191	9.8188	9.1363	8.8102	10.5609	9.4276	9.4158	11.5224
TCGA-A8-A09E	73	III	Positive	Positive	HR+/HER2+	0	49.01	9.8287	10.0293	8.6775	9.9781	10.3588	9.6579	10.2344	9.055	9.7681	13.8679	9.688	11.7961	9.9449	9.568	8.7495	10.8432	9.036	11.3392	7.8529	10.7246	10.7319	10.0282	8.1453	10.7673	9.6299	9.483	8.9311	9.6264	9.23	9.7402	9.3228	10.3896	11.2513	10.452	10.289	10.7217	10.4152	8.6748	10.8595	9.1338	9.4578	9.0015
TCGA-A8-A09I	84	II	Positive	Positive	HR+/HER2+	0	45.04	9.9401	9.9635	8.7351	9.194	10.1749	8.3273	10.5229	7.9313	9.9685	10.8675	8.8264	11.5848	10.1056	8.5837	8.9489	9.1856	8.5799	11.3508	8.6068	10.6446	9.6168	10.0548	8.6347	10.7785	9.8431	9.3325	8.5563	10.123	9.2792	9.5929	9.5549	8.8078	9.8758	9.8222	10.2482	9.8052	9.1621	8.5509	10.8586	9.6868	8.7445	10.3178
TCGA-A8-A09K	68	II	Positive	Negative	HR+/HER2-	0	29.96	9.7135	8.3974	8.8883	9.0184	10.2112	9.5182	10.1086	8.4028	9.9409	10.5126	8.6179	10.619	10.7721	8.5135	7.6076	9.3844	7.5535	11.0991	7.3634	9.9899	9.1474	10.0466	8.4313	10.3304	9.2062	8.7955	8.5035	9.9391	9.2658	10.2814	10.6263	8.8754	8.0058	9.6498	10.0711	10.3403	8.8266	8.5068	10.2066	7.2238	9.117	9.3258
TCGA-A8-A09M	75	III	Positive	Negative	HR+/HER2-	0	33.05	10.6065	10.2278	9.3165	9.6721	10.3804	9.1701	10.1559	8.5417	9.8864	11.2775	9.2175	10.7505	9.8275	9.4138	8.9388	10.1369	8.7311	11.2833	8.5054	9.5728	10.0939	9.767	9.4799	10.032	10.5762	9.2848	8.6719	10.0058	8.8336	10.0625	10.669	10.6617	9.2269	10.8296	10.727	10.5916	9.8082	8.4712	10.8162	9.2346	9.0171	9.6202
TCGA-A8-A09N	57	III	Positive	Positive	HR+/HER2+	0	1.02	9.9422	8.6868	8.2201	9.1583	10.5562	8.4263	10.1337	9.2979	10.4809	11.453	9.2686	10.5313	10.674	8.9752	8.8955	9.0778	9.0484	11.0035	9.4487	9.5389	10.2154	10.4282	9.836	10.0261	8.7843	8.7699	8.4819	9.5828	8.1597	9.9157	8.9378	9.1693	8.9424	9.2938	9.9832	10.7371	9.2797	8.6853	11.0029	8.0332	8.5167	10.2026
TCGA-A8-A09Q	83	III	Positive	Negative	HR+/HER2-	0	25	9.752	9.2161	7.954	9.91	10.6444	9.2412	9.5802	9.1159	10.2416	10.6564	8.5802	10.8407	10.3456	8.9095	8.4255	9.9309	9.0953	11.924	8.9654	9.7464	10.3234	11.0772	9.2575	10.3297	9.6756	8.809	8.8987	9.6888	8.8309	9.4031	9.3778	9.1487	8.9673	10.2447	11.0363	10.9105	8.4674	8.3113	10.303	8.8848	9.2683	9.698
TCGA-A8-A09R	82	II	Positive	Negative	HR+/HER2-	0	8.97	9.2672	9.8046	8.2014	10.181	9.8646	8.7537	9.9119	7.875	9.3224	10.2065	8.6938	11.0162	9.5629	8.8514	8.6092	9.2939	7.8337	10.912	7.3443	9.9614	9.3253	9.1566	8.4883	10.4739	9.5047	8.81	8.4461	9.174	8.7451	9.5804	9.6628	10.1117	7.9905	9.9137	9.5972	9.6221	9.1324	8.4626	10.211	8.8939	8.5682	9.533
TCGA-A8-A09V	51	II	Positive	Negative	HR+/HER2-	0	15.01	9.1107	9.089	8.1907	9.6979	9.6319	8.1197	9.6339	7.7948	9.4612	10.5149	7.5918	10.3636	9.7113	7.7513	7.0758	8.6277	8.2595	10.3505	7.9131	10.266	8.4621	8.7096	8.8893	10.5938	9.1292	7.7076	7.755	9.2331	8.5568	9.5853	8.8329	9.2521	8.2941	8.0328	8.7294	9.0401	8.5943	8.3438	9.9928	7.9164	8.124	9.4858
TCGA-A8-A09W	70	III	Positive	Negative	HR+/HER2-	0	0.99	9.3722	10.5108	7.932	10.4502	11.1741	8.7326	10.3402	9.1936	10.5496	12.0254	9.642	11.222	9.8062	8.6626	8.8235	9.5089	8.5	10.9694	8.6156	10.0506	10.3693	10.057	9.6518	10.8778	10.1322	8.8394	9.2101	9.9424	9.1378	10.1822	10.7893	9.9746	9.6757	11.0001	10.9281	10.9975	8.9488	9.4625	10.9573	8.5525	9.4495	9.9387
TCGA-A8-A09X	62	III	Negative	Negative	HR-/HER2-	1	13.99	9.703	9.3063	8.9265	9.806	10.7901	10.0143	9.9893	9.6681	10.0112	10.3575	10.0333	11.0904	10.8064	9.4464	9.3399	10.3639	9.1595	11.8567	8.3039	10.0728	10.1805	10.7628	10.0166	10.654	10.6786	8.8676	9.6674	10.1938	9.4853	10.5854	10.0849	9.2825	9.8053	10.9013	10.4505	10.931	8.6574	9.578	12.1175	9.5288	9.1956	10.5
TCGA-A8-A0A1	84	II	Positive	Negative	HR+/HER2-	0	11.99	9.6433	8.9916	8.0638	9.4673	10.1907	8.4341	9.4498	8.2655	9.8795	10.3551	8.6817	10.6474	10.0362	9.0114	8.4425	9.1906	7.5096	10.5031	8.1195	10.1542	8.4194	9.2079	9.313	10.4056	9.313	8.9253	7.8291	9.2761	8.3981	9.7283	9.2528	9.4013	8.5116	9.0281	9.1312	9.8002	9.0015	8.6764	10.3639	8.5036	8.6406	9.6297
TCGA-A8-A0A2	66	II	Positive	Negative	HR+/HER2-	0	19.02	9.2502	9.3798	8.4474	9.2579	10.1192	9.0664	10.0531	8.3094	10.1215	10.4138	8.6453	10.7406	10.0621	8.5036	8.955	9.0155	8.4656	11.1285	8.6109	10.1346	9.4411	9.5915	9.1323	10.1596	9.4108	8.5819	8.8118	10.214	9.0767	9.8992	9.4874	9.7896	8.5176	9.0596	9.6968	9.5597	9.2558	8.5013	10.6685	8.5879	8.8675	9.5882
TCGA-A8-A0A4	73	II	Positive	Negative	HR+/HER2-	0	13.01	9.8822	9.2719	8.8115	10.2763	10.5603	8.9814	9.7781	7.3595	10.1167	10.7611	9.4744	10.3392	10.2565	9.2941	8.1971	9.6751	8.8045	11.0082	8.1603	9.9814	9.0012	9.3442	9.4919	10.1805	9.1222	9.1039	8.4096	9.3413	8.6411	9.9914	9.6844	9.9138	9.7055	9.9242	8.9814	10.1304	8.9049	8.0906	10.727	8.611	9.0036	9.2138
TCGA-A8-A0A6	64	III	Positive	Negative	HR+/HER2-	0	21.02	9.3689	9.6109	8.2515	10.0759	9.9985	8.8189	9.9651	9.0037	9.8092	9.9071	8.8069	10.7292	9.7395	9.8417	8.6704	9.0907	8.2414	11.3001	8.6496	10.5701	8.7277	9.3479	8.5589	10.5078	9.3443	8.595	7.7256	9.7278	8.788	9.4053	9.2271	9.1965	8.6147	8.8853	9.7872	10.4977	9.5208	8.8223	10.6739	8.2184	9.0347	9.8207
TCGA-A8-A0A7	57	II	Negative	Positive	HR-/HER2+	0	0.99	10.0309	12.2134	8.203	9.4908	10.4344	9.0696	9.7981	8.7734	9.8058	11.1594	9.2159	10.1338	10.4863	9.309	8.6506	9.0988	9.0728	10.9211	8.6618	9.7863	9.5786	10.5348	9.2015	10.3141	9.4379	9.1091	8.3919	9.8797	8.8855	9.4018	9.5772	9.2811	9.4363	9.5388	10.6128	10.073	9.1986	8.6047	10.6869	8.7683	9.0885	10.1538
TCGA-A8-A0A9	80	II	Positive	Negative	HR+/HER2-	0	27	10.3323	8.7816	8.4263	10.0088	10.3621	8.9066	9.5055	8.0187	10.094	10.6677	8.7128	10.8213	10.1488	8.8871	9.0837	9.8333	8.7006	10.9846	8.7108	10.3126	9.6681	9.6216	9.0938	9.6764	9.3639	8.7244	9.0538	9.9279	8.5509	9.6076	9.8094	9.8494	9.0546	9.6429	9.6466	9.9541	9.492	8.1731	10.9212	9.2147	9.1372	8.861
TCGA-A8-A0AB	54	II	Positive	Positive	HR+/HER2+	0	17.02	9.9574	9.3972	8.2644	10.3485	10.1018	8.358	9.8551	8.2375	9.6928	10.705	8.0538	11.2397	9.7763	7.9066	8.3166	9.3306	8.2461	11.26	8.1823	10.4601	9.237	9.4337	8.3201	10.5874	9.7847	8.0636	8.1155	9.2096	8.6743	9.505	9.3589	9.8406	9.1964	9.2452	9.542	9.0851	9.1461	8.1033	10.6909	7.3904	8.3994	9.7575
TCGA-A8-A0AD	83	I	Positive	Negative	HR+/HER2-	0	38.01	9.9174	8.8854	8.0525	8.7576	10.3758	9.3458	10.2728	7.8191	9.0735	10.8146	9.5271	9.9772	10.6928	8.7561	8.4241	9.3175	7.9821	11.2977	8.4204	9.2373	9.5945	9.3175	9.1125	10.8606	9.41	8.8523	7.7331	9.7537	9.2291	10.1902	8.436	9.905	8.9039	10.0502	9.1528	10.1404	8.5866	8.7043	10.5944	8.435	8.5866	9.861
TCGA-AC-A23C	62	II	Positive	Positive	HR+/HER2+	0	19.22	9.2314	9.3585	8.3428	9.0713	10.0691	8.3979	9.9368	8.5733	9.1892	10.2364	8.3212	9.8168	10.2303	8.6552	8.4949	8.6935	8.2475	11.0787	8.3468	9.8046	9.2394	9.6421	9.1134	10.9097	10.0072	8.6956	8.0422	9.5501	8.7888	9.8587	8.7763	9.2678	8.8408	8.7941	9.4789	10.0414	9.1482	9.0493	10.6319	8.3062	8.6444	9.9368
TCGA-AC-A23E	50	II	Positive	Unknown	Unknown	0	22.93	9.4591	9.0471	7.6615	10.0247	10.2655	8.3701	9.5555	8.6861	9.769	10.2762	8.1141	10.333	9.8286	8.187	8.6925	8.819	8.2636	10.8464	8.511	10.0593	9.5401	9.6095	8.7824	10.2496	9.6655	7.9649	8.4327	9.4133	8.6818	9.8326	8.4627	9.7792	8.8374	8.7653	9.343	9.7308	7.8222	8.7314	10.6388	8.6046	8.7663	9.6934
TCGA-AC-A23G	76	II	Positive	Positive	HR+/HER2+	0	73.85	10.1864	9.3762	7.9248	9.892	10.4482	9.5316	8.9305	7.9964	10.0152	10.2325	9.5358	10.5862	10.1735	9.4767	8.3319	10.2788	8.662	10.3415	7.7987	10.1578	9.3635	9.1641	8.9666	9.77	8.9874	9.2465	8.3481	8.6066	8.489	9.2129	9.8464	9.7843	9.3166	9.8449	8.5518	9.7664	9.7446	8.0409	10.3837	8.9305	9.3034	8.774
TCGA-AC-A23H	90	II	Positive	Positive	HR+/HER2+	1	5.72	9.1079	10.005	8.3164	9.1763	10.5353	8.7384	9.9344	8.4672	9.4033	11.7687	9.3095	10.1869	10.5617	8.6621	8.5312	9.1203	8.3418	11.2926	7.7577	9.8757	9.3013	9.6581	8.9623	11.0431	10.0067	8.7963	8.3124	9.3209	8.908	10.2534	9.6535	11.0762	9.3122	8.6546	9.9561	10.2432	8.7354	9.2515	10.129	8.2132	9.0907	9.5677
TCGA-AC-A2B8	84	II	Positive	Negative	HR+/HER2-	0	22.24	9.5557	9.2115	8.2943	9.835	10.2514	8.4583	9.6433	8.3354	9.6214	10.4673	8.2376	10.3638	9.9005	8.6415	8.505	9.1824	8.2733	10.5535	8.0528	9.8976	8.9068	9.2023	9.1165	10.3441	9.4645	8.8572	8.1262	9.4317	8.6694	9.5769	9.3694	9.6506	8.8234	8.8598	9.4819	9.8254	8.8465	8.3577	10.4372	9.0934	8.7349	9.4306
TCGA-AC-A2BK	78	III	Negative	Negative	HR-/HER2-	0	73	8.6465	9.1169	7.6707	9.5333	10.4082	8.6546	9.9142	8.7941	9.6517	10.329	8.112	10.6467	9.8758	8.2891	7.9683	10.9402	9.9228	11.5904	7.6819	11.8014	10.7254	11.0665	8.4025	11.062	9.0427	9.01	8.7806	9.6884	9.7271	10.7609	10.465	9.1235	9.7314	10.892	9.8546	9.5327	9.6619	9.09	11.0866	8.7466	7.1917	10.4546
TCGA-AC-A2BM	41	II	Positive	Negative	HR+/HER2-	0	99.28	9.288	8.7231	8.9055	8.6849	9.7454	9.364	10.0482	8.0755	10.0654	10.4562	8.1263	11.1675	10.4323	8.59	8.7626	9.0729	7.9422	11.1168	8.2277	9.9576	9.7	9.6264	9.4526	10.7191	8.3256	8.9185	8.3085	9.3805	9.3396	8.841	9.1174	9.2848	8.1191	9.4632	9.579	9.773	9.3655	8.1702	10.9272	8.1191	8.6105	9.7413
TCGA-AC-A2FB	65	II	Positive	Positive	HR+/HER2+	0	40.54	9.2141	8.6764	8.3522	10.1859	10.3471	8.9832	9.9509	8.3494	9.7831	10.6957	8.531	10.3913	10.3412	8.3408	8.2546	9.2086	8.3292	10.6034	8.1888	9.8459	9.4604	8.9924	8.9438	10.4594	9.243	8.7413	8.158	9.3833	8.611	9.2119	9.2652	9.4437	8.6441	9.2015	8.9776	9.7456	8.5158	8.5107	10.3471	8.4221	8.3792	9.5341
TCGA-AC-A2FE	62	III	Positive	Unknown	Unknown	1	86.6	10.0577	9.448	8.3795	9.7055	9.6807	9.5264	9.5444	8.0394	10.2403	10.0126	9.2901	10.3882	9.8142	9.6167	8.8577	10.0673	8.4256	10.8118	8.1551	10.0612	9.3712	9.6703	9.1463	10.2218	9.8037	9.1226	9.1088	9.4765	8.3981	9.5139	9.7472	9.6665	8.6808	9.9952	9.0502	10.0543	9.524	8.5199	10.4225	8.9373	9.3953	9.2489
TCGA-AC-A2FF	40	II	Positive	Negative	HR+/HER2-	0	90.64	9.112	9.2664	8.4343	9.6874	10.1987	8.8085	9.7329	8.5454	10.0529	10.6095	8.2993	9.8483	10.2227	8.2452	8.4086	9.2204	8.5367	10.7274	8.5786	9.4775	8.9719	9.3627	9.1793	10.1357	9.4058	8.2703	7.9355	9.5005	8.8136	9.6336	8.9856	10.0827	8.9985	8.9985	9.2219	9.5114	8.2436	8.0798	10.3791	8.437	8.3051	9.5931
TCGA-AC-A2FG	79	II	Positive	Negative	HR+/HER2-	0	60.87	9.8921	9.4004	8.3702	9.8631	10.169	8.7813	9.8368	8.6043	10.1892	10.8961	8.6919	10.6924	10.4164	8.1014	8.6837	9.4015	8.7451	10.6612	8.2439	10.4143	9.3423	9.1029	9.3509	10.0616	9.4674	8.9277	8.0656	9.5431	8.9898	9.6941	9.5138	9.558	9.0636	8.9365	9.2397	9.0566	9.3463	8.5918	10.4057	8.9018	9.3002	9.3971
TCGA-AC-A2FK	45	III	Positive	Negative	HR+/HER2-	0	87.06	8.9291	8.6288	8.0887	9.9595	9.8588	8.2106	9.4178	8.4161	9.5539	10.3519	8.0013	9.2965	9.531	7.7233	7.9786	9.0109	8.2866	10.2805	7.9962	9.5949	8.466	8.7618	8.8311	10.5596	8.8768	7.9927	7.4573	9.4037	8.3684	9.7357	8.8824	9.6693	8.7229	8.6735	8.4311	9.1095	7.6676	8.4367	10.0531	7.8258	8.3587	9.0147
TCGA-AC-A2FM	87	II	Unknown	Unknown	Unknown	1	26.02	10.8766	9.842	8.3491	10.2838	9.8588	10.2071	9.0146	8.2995	10.7016	10.4128	10.1361	10.5905	9.5128	9.4662	8.3697	9.3018	8.5933	10.6318	7.4682	9.9179	9.8593	10.159	8.7073	9.3957	9.9192	8.6979	8.298	9.658	8.1849	9.2379	10.5362	10.5406	9.5764	10.5996	10.1438	10.1523	9.3117	8.1716	10.4915	9.4566	9.0541	9.8315
TCGA-AC-A2FO	65	II	Positive	Negative	HR+/HER2-	0	74.08	9.4852	9.3102	8.3711	9.8387	10.2105	8.9496	9.8307	8.2273	9.9773	10.9294	8.7339	9.8903	10.344	8.3142	8.4501	9.2361	8.366	10.6646	8.2514	9.8659	9.0845	9.3382	9.223	10.2325	9.2407	8.7246	8.3711	9.2817	8.8621	9.8291	9.2164	9.653	9.0083	9.1111	9.4552	9.7781	8.8572	8.6721	10.4381	8.255	8.9405	9.0638
TCGA-AC-A2QH	58	II	Negative	Negative	HR-/HER2-	0	33.02	11.1176	10.0671	8.3072	8.9167	10.863	8.7471	9.8078	8.8226	9.5504	9.4666	8.7332	9.9481	10.4171	9.1185	8.5423	9.8065	9.5921	10.4401	8.7164	9.9683	10.7502	9.9445	9.9493	10.1043	10.4947	9.1334	9.2036	9.6013	8.7135	10.2407	10.3615	9.9529	9.0188	10.9298	9.9565	10.1236	9.3236	8.5295	11.6363	9.3439	8.9722	9.9053
TCGA-AC-A2QI	76	III	Positive	Negative	HR+/HER2-	0	19.32	10.156	9.0636	8.5772	9.5753	10.2971	9.6774	9.6841	8.1076	10.0627	11.016	9.1075	10.7896	10.1883	9.055	8.3544	9.9665	8.791	10.536	7.9197	10.7584	9.2663	9.4419	9.2928	10.0319	9.4687	9.1016	8.2944	9.3515	8.4804	9.6222	9.8796	9.7382	8.444	9.7263	8.9907	9.7955	9.6801	8.1502	9.7569	8.9158	8.4584	9.3641
TCGA-AC-A2QJ	48	III	Negative	Negative	HR-/HER2-	1	14.65	12.1924	11.5836	8.9729	9.3348	11.6867	10.8634	9.2188	7.7065	10.9049	10.1159	11.4349	11.9186	11.9193	11.58	9.7424	12.0177	10.6068	9.8925	8.6659	10.224	11.4812	11.0749	9.6704	8.5822	9.9459	11.2669	9.9882	9.6714	9.897	9.174	11.2574	10.183	11.0556	12.8948	10.5866	11.5152	11.5761	7.4973	12.0644	11.3996	10.9227	8.2283
TCGA-AC-A3BB	46	III	Positive	Negative	HR+/HER2-	0	32.42	10.5303	9.4481	8.6706	9.6106	10.496	9.6822	9.5877	8.1408	10.5183	10.617	9.9632	10.9414	10.4809	9.7155	8.7588	10.5741	8.7945	10.7497	8.2217	10.5429	9.32	9.5146	9.6841	10.0321	9.4674	9.4261	8.2665	9.3142	8.6329	9.626	9.7386	9.9469	9.6987	9.9912	8.9631	10.2133	9.6637	8.3553	10.8359	9.1883	9.3618	9.3435
TCGA-AC-A3EH	79	III	Positive	Negative	HR+/HER2-	1	6.47	10.149	9.3487	8.22	9.6806	10.145	8.9953	9.3364	8.0979	10.0117	11.2913	9.4892	11.1148	10.096	9.3411	8.5016	10.4517	8.9537	10.8766	7.7636	10.7356	10.0802	10.0075	9.1188	9.8327	9.7436	9.3845	8.3185	8.7944	7.6441	9.2922	9.9488	9.987	8.9537	10.1269	9.6751	10.0738	9.8452	8.3294	10.9335	8.7717	9.0667	8.7371
TCGA-AC-A3HN	87	II	Positive	Negative	HR+/HER2-	0	16.29	9.7845	9.2893	8.3132	9.5117	10.302	9.4286	9.5593	8.3521	10.0621	9.9039	9.34	10.3203	10.1703	9.4226	8.9305	9.8257	8.684	10.5319	8.0748	10.0514	9.7238	9.2036	8.8172	10.0827	9.4565	8.9352	8.5333	9.1577	8.725	9.5781	9.8761	9.775	9.0586	9.4785	9.0115	10.002	9.5184	8.3775	10.3065	9.288	9.3223	9.2697
TCGA-AC-A3OD	68	II	Positive	Negative	HR+/HER2-	0	14.82	9.1465	9.1602	7.9969	9.6955	10.5449	8.647	9.7468	7.9156	10.1749	10.3786	8.5815	11.0473	10.3104	9.4465	8.3177	9.8492	8.6369	11.694	8.5957	10.0537	9.3896	9.2044	9.1891	10.2638	9.615	9.1149	8.5168	9.5274	8.7104	9.8088	9.2668	9.6868	9.3127	9.1627	9.4671	9.9024	9.5418	8.3446	10.5332	8.6578	9.3534	9.6681
TCGA-AC-A3QP	79	II	Positive	Negative	HR+/HER2-	0	22.17	11.4403	10.4788	9.3337	10.5338	11.1018	10.0972	9.8066	8.8101	10.6951	10.6868	10.0902	11.0956	11.363	9.923	9.3482	10.8405	9.6139	10.8694	9.1605	10.3682	10.7247	10.7477	9.9815	10.1374	10.2706	10.3693	8.7331	10.1355	9.5762	9.8944	10.6959	10.2817	10.0015	10.7731	10.5068	10.6045	9.7603	8.7409	11.4694	10.3676	10.2517	9.5977
TCGA-AC-A3QQ	54	I	Positive	Positive	HR+/HER2+	0	24.11	12.1434	10.8745	9.324	10.0222	11.3663	10.299	9.1998	8.0652	11.0582	10.6028	11.8646	12.3806	10.854	11.8579	9.4589	11.3298	9.973	10.1868	8.429	11.4497	11.2372	9.2795	9.587	9.15	10.0951	11.5339	9.0118	9.3682	9.4953	8.9408	11.2035	10.2052	10.737	11.6028	9.6093	11.4053	11.7902	8.1487	11.8941	10.5861	10.887	8.7728
TCGA-AC-A3TM	50	III	Positive	Unknown	Unknown	0	25.03	11.8217	11.2043	9.5209	9.4468	11.4199	10.2505	9.7842	8.1809	11.1462	10.6953	11.231	12.5704	11.5779	11.5179	9.7274	11.4233	9.9364	10.3844	8.9511	11.0694	11.4347	9.4232	9.9046	9.4078	9.6332	11.1556	9.2086	9.8245	10.0837	9.5548	10.6906	10.0439	10.6344	10.896	9.927	11.2184	11.2486	8.3328	12.1299	10.7643	11.0276	9.1807
TCGA-AC-A3TN	75	II	Positive	Positive	HR+/HER2+	0	14.98	10.9668	10.5533	9.0336	9.8455	10.8538	9.9526	9.7438	8.0061	11.0154	10.9869	11.1294	11.4948	11.2978	10.3676	9.0942	10.6528	9.5597	10.3697	8.4187	10.8269	10.6932	9.5618	9.6344	9.7861	9.7235	10.588	9.5575	9.474	9.7375	9.6927	10.7395	9.8242	9.7042	10.6011	9.3601	10.2929	10.5864	8.3623	11.3325	10.0954	10.5432	9.3302
TCGA-AC-A3W5	65	II	Positive	Positive	HR+/HER2+	0	16.56	10.9277	9.4356	8.2291	8.7797	10.2631	9.8716	9.3354	8.0813	10.2382	10.5855	9.9796	10.7101	10.5159	8.8052	9.0929	10.1883	9.2147	10.8794	8.5599	10.3336	9.593	8.9381	9.3806	10.1455	9.4114	9.3217	8.6154	9.4628	7.9069	9.8388	9.7918	9.1587	9.4149	9.8487	9.2296	9.593	10.5268	7.8945	11.0057	9.2541	9.5922	9.462
TCGA-AC-A3W6	90	III	Positive	Negative	HR+/HER2-	0	19.78	9.9816	9.2014	8.4585	8.7582	10.458	9.482	9.4921	7.9195	10.2387	10.5679	10.3075	10.2296	10.7623	9.5768	8.4185	9.9959	8.9657	10.4127	8.524	10.1945	9.76	9.5228	9.2136	9.544	9.4769	9.4759	8.3368	9.3932	8.645	9.6047	9.5159	9.2388	9.4854	9.4409	8.9376	9.9786	9.7304	7.8635	10.7939	9.0671	9.2358	8.9777
TCGA-AC-A3W7	66	II	Positive	Negative	HR+/HER2-	0	15.47	9.7424	8.8048	8.2843	8.9403	10.4056	9.2361	9.4378	8.1043	10.2193	10.7408	10.2619	9.8841	10.2036	9.5505	8.386	10.1316	8.9786	10.4747	8.0269	10.297	9.4539	9.5001	9.2694	9.761	9.2152	9.5154	7.8527	9.2166	8.3022	9.6305	9.3397	9.0978	9.2013	8.9665	8.8106	9.4959	9.5413	8.098	9.6816	9.0464	8.8765	8.356
TCGA-AC-A3YI	74	III	Positive	Positive	HR+/HER2+	0	23.23	9.7891	9.5148	8.715	9.473	10.1426	8.6307	9.5	8.429	9.9016	10.3448	9.0529	10.3175	10.457	8.8156	8.4861	10.038	8.7571	10.7915	8.2937	10.045	9.4971	9.9479	9.0863	9.7176	9.5304	8.9902	8.3498	9.9752	8.9537	9.3869	9.6162	9.4811	9.0298	9.8916	9.6664	10.0111	8.9724	8.8611	10.3198	8.9709	8.8346	9.2162
TCGA-AC-A3YJ	66	II	Positive	Unknown	Unknown	0	24.77	10.5284	10.0356	8.5837	9.8235	11.0537	10.1835	9.6898	8.4769	10.7849	10.4153	10.7831	12.4021	11.1795	10.3312	9.0117	10.7792	9.0875	10.7209	8.3232	10.9886	10.648	9.8212	9.7641	10.0023	9.8664	10.1835	9.2826	10.0488	9.3626	9.4943	10.4924	9.9045	9.2201	10.8173	9.2259	10.5791	10.7589	8.5674	10.9743	9.683	10.1002	9.1277
TCGA-AC-A4ZE	63	II	Positive	Positive	HR+/HER2+	0	29.24	9.4494	9.3142	8.783	10.1851	10.3031	9.1725	9.9014	7.4937	10.1431	10.8905	9.9395	10.5401	10.0666	9.5602	8.5544	9.7913	8.8902	10.7762	7.9688	10.3316	9.3271	9.1859	8.5323	10.2566	8.6261	9.2408	7.8178	9.3614	9.0285	10.0013	9.8259	10.1458	10.6258	9.4611	8.9765	9.6064	9.6323	8.1942	10.5958	9.2375	8.6101	9.4438
TCGA-AC-A5EH	76	II	Positive	Negative	HR+/HER2-	0	16.79	10.4467	9.0579	8.6385	8.8975	10.6548	10.2211	9.3663	8.6205	10.3986	11.1123	9.3046	10.4586	10.8037	8.8114	8.7656	10.794	8.4909	11.1549	7.7428	10.1431	9.4996	9.5678	9.6494	9.701	9.556	8.9998	8.974	8.6205	8.994	9.2024	9.8637	9.1901	9.5788	10.9848	9.2282	9.8157	9.4272	8.1281	10.6973	9.1768	9.3481	9.9323
TCGA-AC-A5XS	74	II	Positive	Negative	HR+/HER2-	0	19.32	11.38	10.2153	8.9762	9.9781	10.7789	9.2874	9.8144	8.654	10.1623	10.8719	10.1228	10.9128	10.5082	9.9848	9.5352	10.3338	9.5788	10.9366	8.2319	10.8358	10.241	10.0595	10.1192	10.1817	9.7285	10.0784	8.38	9.872	8.9842	9.7945	10.436	9.9513	9.9212	10.1869	9.9927	10.4752	10.5183	9.1444	10.4057	9.8511	9.8583	9.4865
TCGA-AC-A5XU	74	II	Positive	Negative	HR+/HER2-	0	14.95	10.6527	9.1094	8.6999	9.8186	10.0297	9.7362	10.0673	8.118	9.6519	9.8848	9.8942	10.564	9.9559	9.2833	8.2963	10.7432	9.0106	10.7131	7.9603	9.9086	10.1045	9.1083	8.6782	9.7103	10.6933	9.1498	8.5191	9.5638	8.7799	9.2096	10.6894	9.748	8.9743	10.5714	7.8234	9.7668	9.4593	8.6713	10.6157	8.8078	9.8469	10.2685
TCGA-AC-A62V	58	IV	Positive	Unknown	Unknown	1	11.43	12.7314	10.9185	9.3331	9.4849	11.7219	10.8982	9.8707	8.3883	11.8132	11.6561	11.1687	11.3676	11.7088	11.7684	9.9024	11.4231	9.6449	10.4935	8.9164	10.2837	11.2055	10.139	10.5199	9.6569	10.3137	11.1023	9.793	10.4007	10.0653	9.0986	12.1246	9.8936	11.1031	12.7189	10.4491	11.802	11.2547	7.7131	11.7923	10.9191	10.6567	8.7659
TCGA-AC-A62X	72	II	Positive	Unknown	Unknown	0	13.7	11.0731	9.805	8.4747	9.5856	11.4336	8.6207	8.8874	9.2928	9.4908	10.1702	9.4548	11.0803	10.0835	10.1418	9.0706	10.5345	10.4546	11.9453	8.7505	10.8328	11.9424	10.9703	10.1873	10.2979	10.6045	8.8899	8.9398	9.3222	8.5679	9.4186	10.3628	9.7495	10.0416	10.7255	10.3513	11.1852	10.3786	8.7985	11.1168	11.8588	8.8119	10.6723
TCGA-AC-A62Y	79	II	Positive	Negative	HR+/HER2-	0	17.41	10.279	9.3414	8.4881	9.2787	10.78	9.5461	9.8966	8.9963	9.4235	10.6301	9.3387	10.9632	10.6798	9.8413	9.1071	10.3635	8.9453	11.0699	8.4046	10.5148	9.7859	9.7573	9.692	10.623	9.8158	9.6035	8.4881	10.1101	8.6771	10.1956	9.2972	9.159	9.4627	9.0689	9.7648	10.5073	9.5698	8.7396	10.7255	9.5682	9.6497	9.6607
TCGA-AC-A6IV	47	II	Positive	Unknown	Unknown	0	18.66	10.078	9.9435	8.4838	9.5686	10.1045	9.0731	9.3947	7.986	9.839	10.2387	9.1864	10.2514	9.7136	9.0451	8.2697	9.5174	8.6625	10.1896	7.9982	9.8247	9.4767	9.1784	9.3432	9.7353	9.457	8.9507	7.9321	9.3272	8.8089	9.3389	9.8395	9.5915	8.9544	9.6879	8.8653	9.5237	8.9544	8.462	9.955	8.8851	8.8576	9.2674
TCGA-AC-A6IW	73	II	Negative	Negative	HR-/HER2-	0	13.57	10.1552	9.6774	8.2835	9.9939	11.6589	10.6555	9.8499	9.3516	9.9607	10.0155	9.1049	11.4805	11.1958	9.5768	8.9175	12.2804	10.7784	11.7354	8.8519	11.7753	11.0005	11.2288	9.792	10.8933	10.0164	9.1	9.6774	10.3667	9.3572	9.6729	11.3314	9.6632	10.0751	11.5733	10.5603	10.5761	9.8194	8.6339	11.8676	9.4308	10.016	9.2281
TCGA-AC-A6IX	49	III	Positive	Unknown	Unknown	0	12.25	9.9944	9.7291	9.1735	9.1598	10.497	8.5664	9.9836	8.7252	10.2303	10.1608	9.039	10.4265	9.6954	9.2455	8.7127	9.0687	8.9353	10.8366	8.4494	11.6592	9.4571	8.7077	10.6479	10.3431	9.785	8.9893	8.2128	9.436	8.7339	9.7311	10.0948	9.943	9.2915	9.5435	11.2019	9.8941	9.5121	8.558	10.6707	8.9049	8.4718	9.5749
TCGA-AC-A6NO	43	II	Positive	Negative	HR+/HER2-	0	1.68	10.2235	9.5245	8.4936	9.8429	10.8898	9.3484	9.8254	8.4122	10.1268	10.5212	9.4587	11.8498	10.5225	9.6036	8.7862	10.2382	8.7469	10.8817	8.6294	10.7684	9.9757	9.2108	9.3361	10.1926	9.6583	9.7308	8.0549	10.0231	8.3558	9.5913	10.1871	9.8298	9.1924	10.0209	9.3675	9.9644	9.9763	8.697	10.7036	9.0903	9.1777	9.4309
TCGA-AC-A7VB	51	II	Positive	Unknown	Unknown	0	8.21	10.1139	10.3002	9.2774	10.4206	11.0095	10.373	10.1336	7.0865	10.1754	11.4424	9.521	10.7319	11.5663	9.5556	8.8597	9.4412	8.8588	10.982	8.0875	10.0149	9.9605	9.0446	9.4611	9.8906	10.4475	10.5591	8.3363	9.6453	9.2754	9.9257	10.4786	10.715	9.5657	10.9341	10.042	10.7588	10.0776	8.6519	11.0634	9.2997	9.6802	11.1207
TCGA-AC-A7VC	56	II	Negative	Negative	HR-/HER2-	0	0.03	10.7838	10.5658	8.7417	9.8612	11.7295	9.8427	9.8069	8.6027	10.5233	9.8909	10.0361	11.2789	11.089	9.418	9.4748	10.8925	10.2248	10.7756	8.5957	10.774	10.411	10.916	9.907	9.8079	10.3153	10.4066	9.1384	9.7877	9.3086	9.5774	10.3598	9.9703	10.2722	11.0906	10.1113	10.4789	9.9394	8.3166	11.6661	10.1875	9.5074	9.3199
TCGA-AC-A8OP	72	I	Positive	Unknown	Unknown	0	20.17	9.5429	11.2093	8.4119	9.596	10.1533	9.879	9.257	7.2247	10.1496	10.744	9.3145	9.901	9.6648	8.925	8.1214	10.3198	8.2422	10.2626	7.5734	10.0049	9.6123	9.5339	8.9644	9.7074	9.0458	8.7049	8.7881	10.0409	8.6217	10.0471	11.0949	9.8248	8.74	10.2049	9.4087	10.0223	9.8582	7.9598	9.9984	8.9569	9.1107	9.3572
TCGA-AC-A8OQ	72	II	Negative	Unknown	Unknown	0	1.12	10.1632	9.3177	8.3716	10.025	11.0814	8.7255	8.924	8.0093	9.9305	10.4382	8.981	11.4009	11.2578	9.3957	8.3366	10.1213	10.1083	10.618	7.9672	10.7744	10.1798	9.6189	8.8548	9.935	10.2245	9.2683	9.3332	9.2801	9.0198	9.564	10.3424	10.3106	9.7256	10.5605	9.1288	9.6572	9.6043	8.2005	10.3735	8.9082	8.3922	8.9098
TCGA-AC-A8OR	75	I	Positive	Negative	HR+/HER2-	0	1.31	10.1345	9.2589	8.1947	10.0245	10.7477	9.3338	9.4747	8.4687	10.353	10.9271	9.3922	10.4148	11.1175	10.0279	8.6588	10.5039	9.0636	10.8825	8.2566	9.5572	9.847	9.3535	8.795	9.8822	9.2473	9.4951	8.5317	9.5498	8.6728	9.8559	10.0849	10.367	9.2044	10.1751	9.1935	10.326	9.0556	7.9515	10.4091	9.2601	9.0835	8.774
TCGA-AC-A8OS	71	II	Positive	Positive	HR+/HER2+	0	2.3	9.368	8.644	8.203	8.6566	10.1371	9.0793	9.6766	8.1415	9.8378	10.6877	9.9072	9.3203	10.3939	9.2304	8.2599	9.5259	8.7404	10.524	7.6648	9.4621	9.3084	9.2472	9.1345	10.1298	8.9328	9.2025	7.475	9.7335	8.4127	9.5493	9.0792	9.0426	8.7683	8.4904	8.7478	9.44	9.3449	8.0027	10.2031	8.7942	9.1106	9.2102
TCGA-AN-A03X	74	II	Positive	Positive	HR+/HER2+	0	0.33	10.5178	9.299	8.8543	10.2019	9.9141	9.5094	9.9857	7.9271	10.6184	10.8589	8.2984	11.8921	10.2534	9.7106	8.2142	9.6862	8.6357	11.4639	7.7673	10.3455	10.187	10.0882	9.9245	10.633	9.9293	10.1216	8.6403	9.9217	10.0583	9.4124	9.0429	10.0198	9.3647	9.5517	10.5532	10.7992	8.8877	8.4108	11.3108	9.0194	9.1547	9.4475
TCGA-AN-A03Y	66	II	Positive	Negative	HR+/HER2-	0	0.33	10.7856	9.579	8.8277	9.9003	10.2786	8.8334	9.0676	8.9537	10.399	10.7709	8.6441	11.8065	9.6894	10.2976	9.4901	10.0924	9.6571	11.6713	8.5496	10.9101	10.081	11.0756	8.6898	9.1776	10.4208	9.2326	9.1452	9.4508	8.6785	9.3243	9.788	9.6241	9.2334	10.0517	11.5593	10.1251	10.8305	8.1604	11.3129	9.5199	9.4786	9.9041
TCGA-AN-A041	29	II	Positive	Positive	HR+/HER2+	0	0.23	9.3415	9.8229	8.1457	10.0576	9.7946	8.7962	9.825	7.9032	9.6976	10.7207	8.2843	10.7627	9.8676	8.3937	7.8502	8.3664	8.0129	10.8951	6.9485	10.1066	9.7951	8.7267	9.165	10.3196	9.1355	8.1553	7.9581	9.1499	8.9858	9.7328	9.7231	10.2528	8.6958	9.6527	7.7756	9.1939	8.5295	8.3386	10.3973	8.2843	8.1558	9.2086
TCGA-AN-A046	68	II	Positive	Negative	HR+/HER2-	0	0.33	9.3025	9.5368	8.2421	10.0229	11.0135	9.0164	9.9408	8.6618	10.4316	10.7466	10.08	11.1275	10.9655	10.2462	9.3443	9.6715	8.7746	11.1348	8.5569	10.0828	10.5087	9.6546	9.6458	10.4213	9.8002	8.8232	9.5478	10.0679	8.8665	10.0017	9.398	9.6974	8.9616	9.5902	9.3816	10.4993	9.217	8.7596	11.4182	9.0456	9.3882	9.2115
TCGA-AN-A049	62	II	Positive	Negative	HR+/HER2-	0	0.62	11.1506	9.9764	8.5245	11.0018	10.8056	8.6186	9.9298	7.6639	10.255	11.376	8.3913	10.7284	10.1336	9.0576	9.2862	9.8071	9.0622	11.4415	7.3107	9.6745	9.8105	9.871	8.736	10.1002	10.0701	9.2743	8.4132	9.6269	9.1143	9.8367	8.6738	9.7898	9.1582	10.0866	10.4573	10.2841	9.5809	8.7476	10.716	8.8778	9.3678	9.9043
TCGA-AN-A04A	36	III	Positive	Negative	HR+/HER2-	0	2.96	9.9284	11.411	8.8379	9.6831	10.3455	8.2051	9.8696	8.4545	10.1886	10.1794	8.7782	10.7193	10.1	8.7171	8.8268	9.0746	7.5731	11.121	8.415	10.3234	8.9917	9.5207	8.6583	10.3369	10.0704	8.7759	8.793	9.7327	9.0153	10.6791	9.1706	9.9798	8.7816	9.1828	10.282	10.0928	8.6279	9.3101	10.3001	8.7987	9.0867	9.4603
TCGA-AN-A04C	51	II	Negative	Positive	HR-/HER2+	0	1.77	10.4853	11.406	9.0416	9.9117	11.3299	9.3468	10.5066	9.455	10.4525	10.8779	10.333	10.948	11.0847	8.5865	9.1839	9.444	9.3222	11.469	9.4889	11.122	10.6959	11.5506	10.7219	11.093	9.168	9.5701	10.475	9.9059	9.2212	10.5749	11.0634	10.7997	9.9858	11.6251	12.0316	10.1765	9.9761	9.8094	11.8581	9.9005	9.0445	9.3452
TCGA-AN-A04D	58	II	Negative	Negative	HR-/HER2-	0	1.71	9.8645	10.3	8.4151	9.7553	12.0815	9.073	9.7558	9.0975	10.2346	10.4722	8.0485	10.8772	10.2239	10.0805	9.6944	9.4538	8.9666	11.7045	9.0753	11.4532	10.2398	10.182	9.9294	10.4168	9.5062	8.6948	7.8102	9.7582	8.8472	9.8418	10.51	9.8357	10.1509	10.4516	10.2974	10.262	10.3913	7.629	11.2011	9.2949	8.9798	10.3926
TCGA-AN-A0AJ	79	II	Positive	Positive	HR+/HER2+	0	9.95	10.6192	10.0916	8.4854	10.1371	10.3876	8.2118	9.8219	9.2375	10.7305	11.0585	8.8634	11.158	9.9171	9.4682	9.6289	9.2496	10.2986	11.4128	8.8569	10.7447	10.7873	11.1102	9.8628	11.0237	10.0441	9.4782	8.8287	9.1245	9.2006	10.2327	10.2142	9.5868	9.7329	10.5701	11.3676	10.9853	9.4002	9.007	10.9337	9.0112	9.2035	10.7684
TCGA-AN-A0AK	76	II	Positive	Positive	HR+/HER2+	0	7.36	10.1696	10.1204	8.2484	10.3026	11.2842	8.9602	10.2637	9.2619	10.0492	11.2636	9.741	11.3536	10.6416	9.9599	8.8171	9.9593	8.8993	11.7767	8.7098	9.9368	10.0923	10.0037	9.6677	11.2994	10.3521	9.3534	8.8238	9.4144	8.9783	10.4123	10.4489	9.7375	9.4769	10.2518	10.2647	10.7145	9.298	8.8171	10.8588	9.1298	9.549	10.5789
TCGA-AN-A0AL	41	III	Negative	Negative	HR-/HER2-	0	7.46	9.7981	9.362	8.4447	8.7899	11.0857	9.6309	9.9068	9.1068	9.542	11.4663	8.0828	10.0853	10.8689	8.6024	8.4397	9.7477	9.8532	11.1913	9.0076	10.1977	10.6511	10.0605	9.7218	10.2944	10.1909	9.1075	8.7131	9.6813	8.8503	9.8118	10.3271	8.9251	10.2565	10.9298	9.5426	9.9585	8.671	9.0683	10.8627	9.0311	8.448	10.5005
TCGA-AN-A0AM	56	II	Positive	Negative	HR+/HER2-	0	0.16	11.1388	10.4132	9.0005	9.0573	13.0421	9.2579	9.9301	8.2709	9.8836	10.8013	9.2163	11.1136	10.8635	9.3222	9.3678	10.2788	9.2289	11.4722	8.3063	11.5304	9.7751	9.8114	9.6691	10.4367	9.9936	9.3706	10.3285	10.3195	9.271	9.8391	11.1908	9.062	9.4282	12.5722	9.7871	10.5192	10.2703	7.8612	11.2979	9.696	9.442	8.823
TCGA-AN-A0AR	55	II	Negative	Negative	HR-/HER2-	0	0.33	10.2831	10.1341	9.3213	9.701	10.9438	9.922	8.9175	8.9368	11.4424	10.859	9.1929	10.477	11.3805	9.2444	8.411	11.4636	10.1428	10.8155	8.6679	11.1764	10.8129	10.7724	9.8522	9.5939	9.3904	8.9808	10.0706	10.0304	9.6617	9.5538	11.5666	10.0526	10.641	11.4908	9.3763	9.9911	9.5404	8.4927	12.9704	10.2935	8.5128	9.9803
TCGA-AN-A0AS	70	III	Positive	Negative	HR+/HER2-	0	0.33	9.7257	8.9067	8.05	9.2337	10.5094	8.4426	9.2076	8.4813	9.9538	10.7036	8.6846	10.4092	10.1055	8.6751	8.1654	9.3538	8.843	11.2429	8.4067	10.12	9.1753	10.9983	9.3166	9.9792	9.5162	9.0752	8.7189	9.7821	8.4482	9.356	9.0753	9.1742	9.5711	9.619	10.148	9.912	8.8101	8.2786	10.7148	8.615	8.11	8.8288
TCGA-AN-A0AT	62	II	Negative	Negative	HR-/HER2-	0	0.33	10.6266	9.98	9.3863	9.9319	11.2218	7.9342	9.7944	9.9842	9.6383	10.9686	8.3159	10.3226	10.6293	9.9148	9.5164	11.2647	9.6151	10.95	9.1425	10.6987	10.475	11.12	9.74	10.9671	10.7245	8.8395	7.9325	10.3161	9.709	10.3175	10.2404	10.5806	10.8625	10.87	10.2449	10.6441	8.2829	9.3479	11.2885	9.2205	8.7528	10.6368
TCGA-AN-A0FD	71	II	Positive	Positive	HR+/HER2+	0	6.44	10.259	10.3851	7.5489	10.3703	10.8319	9.2903	9.9834	8.5008	10.513	10.5768	9.5184	10.3744	10.2902	10.0937	8.7591	10.1141	9.1528	11.0909	8.7824	10.0615	10.6593	10.1915	9.51	10.5137	10.1426	9.3517	8.8807	9.7738	8.6142	9.9255	9.5584	10.4751	9.2563	9.8037	9.2452	10.5706	9.1408	8.7962	10.1527	9.2226	9.7039	9.9928
TCGA-AN-A0FF	32	I	Positive	Negative	HR+/HER2-	0	5.65	9.7686	9.5223	8.3488	9.473	10.4821	9.0437	9.8005	8.6021	10.0764	10.8345	9.2161	11.1568	10.1099	9.1172	8.8222	9.603	8.6265	10.5187	8.2318	10.3343	9.9346	9.4931	9.3916	10.6338	8.8281	8.9533	8.3042	9.476	8.5478	9.3313	9.7382	9.533	8.5759	9.1428	8.9241	10.15	9.6593	8.5912	10.0276	8.6171	9.0008	9.7662
TCGA-AN-A0FJ	59	IV	Positive	Positive	HR+/HER2+	0	7.95	9.7165	8.0923	7.3651	9.1625	11.2436	9.5942	9.8899	8.829	9.6232	10.0891	7.7052	9.9861	10.452	8.7305	8.1695	10.4619	9.1381	11.4021	8.1755	10.0739	9.4775	10.3415	9.5253	10.6892	9.0411	8.1224	8.9583	9.5486	8.7346	10.0083	9.8625	9.0864	9.6372	9.3144	9.7041	10.1635	9.213	7.9904	10.7085	8.3098	9.1396	10.3594
TCGA-AN-A0FK	88	III	Positive	Positive	HR+/HER2+	0	7	10.3737	9.7791	7.5676	9.8413	10.2011	9.1062	9.6265	9.2258	10.17	10.8458	9.9506	11.7423	9.7371	9.7154	9.3454	10.0743	9.3094	11.1982	8.2723	10.7386	10.4771	9.9293	9.6831	10.0698	10.4977	8.6674	9.1236	10.1887	7.8588	9.0624	9.7331	9.5781	8.7917	9.6204	9.9976	10.7033	9.6108	9.0856	11.102	9.2159	10.0588	9.1217
TCGA-AN-A0FL	62	II	Negative	Positive	HR-/HER2+	0	7.59	10.0219	9.5891	7.2661	8.8889	10.9518	10.1267	9.9719	8.907	10.12	10.559	11.0413	11.5003	11.274	10.2321	8.5737	10.3721	10.8176	11.8704	8.7706	10.6974	11.2812	11.4324	10.041	10.3324	10.2649	9.0034	9.4974	9.2806	7.6101	9.5373	10.9883	9.2139	9.5229	11.589	10.5138	10.9751	10.4048	9.0392	10.4233	10.0598	8.9001	9.131
TCGA-AN-A0FN	61	I	Positive	Positive	HR+/HER2+	0	7.16	9.3965	9.7702	7.9152	9.4208	9.7449	8.62	9.65	8.4566	9.7984	10.0932	8.9422	10.3376	10.512	8.6734	8.7041	8.801	8.4426	10.6576	8.6051	9.9625	9.1232	9.4724	9.3754	10.2726	9.865	8.3405	8.0387	9.4258	9.0258	9.5273	9.0985	9.4371	8.9283	8.869	9.0762	10.0429	8.647	8.899	10.6681	8.3783	9.357	9.8837
TCGA-AN-A0FS	55	I	Positive	Positive	HR+/HER2+	0	6.9	9.5485	9.7211	8.482	9.9456	10.448	8.8347	9.3235	8.5352	10.4013	10.5953	8.8749	11.1575	10.1728	8.8585	8.6883	9.027	8.7792	10.6765	8.5625	10.6903	9.4092	9.0526	8.7908	10.3667	9.3483	9.1707	8.5884	9.5347	9.0806	8.8982	9.4713	9.6474	8.9865	9.0819	9.2976	9.8613	9.3534	8.8881	10.7509	8.1657	9.2413	9.5712
TCGA-AN-A0FT	63	II	Positive	Positive	HR+/HER2+	0	7.03	10.6096	10.3549	7.8698	12.3856	9.6819	9.3505	9.5402	9.6985	10.7438	10.5275	11.9221	12.1965	10.1248	10.0757	9.511	9.8975	9.7703	11.2669	9.1511	10.7044	11.3929	10.5513	9.5522	10.2248	11.2785	9.5978	9.7057	11.0535	7.8774	9.6732	10.6345	9.7668	8.5056	10.0321	10.3397	11.3222	10.8705	8.9233	11.5398	10.1577	9.7968	10.0426
TCGA-AN-A0FV	58	II	Negative	Positive	HR-/HER2+	0	0.33	10.6048	8.9205	7.9154	9.6241	10.4612	8.7103	9.7484	8.5555	9.3703	11.1768	9.4848	11.0011	10.1512	8.248	8.4705	9.5335	8.5272	10.9308	8.0044	10.3363	8.805	9.6387	9.3204	10.6396	10.0575	9.051	8.7636	9.5609	8.8716	8.827	10.0752	9.7119	8.4737	10.4294	9.7574	10.2599	9.1159	8.9765	10.0766	8.4721	8.6301	9.4887
TCGA-AN-A0FW	67	III	Positive	Negative	HR+/HER2-	0	0.36	9.9997	11.489	8.7331	9.7277	10.915	8.923	10.0767	8.1822	9.8162	10.9748	8.8012	11.5162	10.3066	9.7282	8.6095	9.6339	8.8459	11.3237	7.9177	11.3743	10.1023	9.8982	9.836	10.3059	10.5867	8.8113	8.3082	9.8773	8.8615	9.6521	11.5912	10.2149	9.8806	9.0172	9.4008	10.0633	9.7834	8.9006	11.1636	8.8332	9.9132	9.6368
TCGA-AN-A0FX	52	II	Negative	Positive	HR-/HER2+	0	0.33	9.7894	9.2042	7.8596	9.1289	11.0304	9.6049	8.6509	8.329	9.4883	10.2049	8.4758	9.9319	9.7983	8.4272	8.652	10.1476	9.8844	11.4407	7.434	11.2471	10.5054	10.2494	9.046	9.9004	9.514	8.4595	9.509	9.4912	8.9347	9.3299	9.6352	9.3871	9.6108	9.921	10.9929	9.275	9.0573	8.1655	10.9109	8.2854	8.744	9.9286
TCGA-AN-A0FY	55	I	Positive	Negative	HR+/HER2-	0	0.33	9.8106	8.9408	8.0645	9.4186	10.7895	7.8918	9.6031	8.5241	9.4407	11.4339	7.9244	9.4946	10.4224	9.7002	8.6525	9.3463	9.1045	10.815	9.2011	10.0371	9.9639	10.4597	9.1694	9.6527	10.318	8.5614	8.7396	9.6682	8.1705	9.8715	9.8341	8.9614	9.336	10.1575	10.1297	10.3069	8.6516	8.4372	11.2308	8.8313	8.1719	9.5904
TCGA-AN-A0FZ	45	III	Positive	Positive	HR+/HER2+	0	0.33	10.5313	9.9037	8.1539	10.3224	10.5411	8.5051	9.5691	8.0927	9.3974	10.9539	8.6638	10.3365	10.4386	7.8687	8.4768	9.057	8.1854	10.6794	7.3579	9.8468	10.1239	10.2613	8.8819	9.9993	9.9093	8.3446	7.7657	8.7286	8.8004	9.7923	9.687	10.1504	8.215	10.372	10.3557	9.3837	8.6745	8.2807	10.3227	9.9311	8.1268	9.3418
TCGA-AN-A0G0	56	II	Negative	Negative	HR-/HER2-	0	0.53	9.656	9.0524	8.3254	9.9188	10.8891	8.1843	9.3934	8.7739	9.716	10.7207	7.4855	10.5043	10.1089	8.8492	7.9901	9.2263	8.5798	10.6501	8.5107	10.6475	9.2514	10.5202	9.1193	10.4572	9.441	8.6201	8.0033	9.6465	8.3307	9.6781	9.5817	9.2728	9.8658	10.041	9.6675	10.0578	9.0619	8.2031	10.3495	9.0404	8.3254	9.864
TCGA-AN-A0XL	61	II	Positive	Negative	HR+/HER2-	0	5.35	9.4344	9.6747	8.1684	10.1327	10.0358	8.5999	9.9554	7.8458	9.9076	10.6928	8.7353	10.3406	9.8855	8.6705	8.2941	8.9816	8.3938	10.6781	7.8943	10.0374	9.1687	10.0783	9.6195	10.1129	9.3755	8.7654	8.2433	9.6146	8.7466	10.0543	9.3443	9.6379	9.2771	9.5112	9.9224	10.1556	8.9837	8.3986	10.2575	8.1438	8.1646	9.5549
TCGA-AN-A0XN	68	III	Positive	Negative	HR+/HER2-	0	0.33	8.9342	8.8665	7.969	10.0301	10.82	9.2508	9.6421	7.6349	9.4725	10.9506	7.7955	9.865	9.5238	7.8432	8.2449	9.6358	8.7157	10.978	8.6385	9.9179	9.3934	9.8092	9.2731	10.6217	8.9676	8.8432	9.3478	9.4673	8.553	9.4043	9.2162	9.2602	9.6829	9.4177	9.9819	9.894	8.7792	8.6864	10.2065	8.0874	8.221	9.8409
TCGA-AN-A0XO	59	III	Positive	Negative	HR+/HER2-	0	12.32	10.4239	9.5945	8.2588	10.268	10.6025	9.0281	9.8856	8.7614	10.0944	10.793	9.06	10.6831	10.499	9.436	9.206	9.4264	8.5269	11.0022	8.7124	9.9856	9.6024	9.7794	9.2638	10.408	10.049	9.5384	8.4737	9.4589	8.7065	10.1447	9.4687	10.0651	9.0986	9.7663	8.8206	9.971	9.4843	8.4829	11.0516	9.0257	8.972	9.1948
TCGA-AN-A0XP	69	III	Positive	Positive	HR+/HER2+	0	0.3	9.4232	9.8911	8.5884	9.6555	9.9033	9.133	9.8256	8.3014	10.01	11.0121	9.218	10.7736	10.1627	8.8965	8.803	9.1697	8.5629	10.7373	8.1754	10.2518	9.5536	9.6732	9.0748	10.135	9.7458	8.9292	8.1625	9.6241	8.5456	9.3358	9.4557	9.7581	8.5932	9.2389	9.3973	10.2227	9.0962	8.6919	10.3206	8.8226	9.446	10.0523
TCGA-AN-A0XR	55	III	Positive	Negative	HR+/HER2-	0	0.33	10.0768	9.2545	8.3863	8.3038	10.3423	9.9347	9.7744	8.0212	10.2829	11.1616	10.559	10.6457	10.9401	9.1834	8.8528	9.7202	8.8096	10.5736	8.0664	10.2046	10.1025	9.077	9.0814	10.037	10.1144	9.7359	8.3557	10.3813	8.9048	9.5245	9.6783	9.057	9.2613	9.8219	9.4098	10.7019	9.7434	9.1216	10.9804	9.1762	9.7818	10.0147
TCGA-AN-A0XS	63	III	Positive	Negative	HR+/HER2-	0	0.33	10.9823	9.6644	8.1553	10.0515	10.0793	9.3779	10.0533	8.1014	9.8388	10.6571	8.7034	9.9626	9.9982	8.7687	8.6362	9.5273	9.0101	10.4838	8.098	9.5306	9.5614	10.0648	9.259	10.2188	9.9321	9.216	7.9927	9.2009	8.748	9.7899	9.8829	9.8784	8.8039	9.6201	10.067	9.7073	8.8486	8.0056	10.9138	9.2152	9.0988	9.4294
TCGA-AN-A0XT	54	III	Positive	Negative	HR+/HER2-	0	0.33	9.7437	8.0686	8.239	9.1384	10.4794	9.581	9.8467	7.5195	10.1171	10.7169	9.2127	9.9192	9.4935	8.1454	8.5982	9.1217	8.2554	10.7106	7.3993	9.814	10.3069	9.3573	9.2972	9.6562	9.5679	8.5105	8.7534	9.8419	8.8603	9.8045	10.1037	8.8697	8.8292	9.7972	9.1516	9.0472	8.395	8.4189	10.1047	9.0006	7.9578	9.7262
TCGA-AN-A0XU	54	II	Negative	Negative	HR-/HER2-	0	0.33	9.8055	8.9687	9.1309	9.8182	11.3717	8.9213	9.8563	9.6177	9.8185	10.0117	7.6099	9.7031	9.6763	8.0116	8.3347	10.1144	9.574	11.6943	8.2701	11.097	9.8558	10.7247	9.0831	10.554	11.13	8.7275	9.271	9.6416	9.13	10.203	10.1499	9.001	9.0403	11.2767	10.4014	9.6478	8.6625	8.5687	11.4321	9.6471	7.7248	10.1599
TCGA-AN-A0XV	67	III	Positive	Positive	HR+/HER2+	0	5.32	9.121	9.4643	8.266	10.1448	10.5789	9.111	10.0611	9.2264	9.8842	11.0424	8.6422	10.022	10.0422	8.7206	8.7265	9.3671	8.6634	11.126	8.7536	9.409	9.8074	9.8186	9.5982	10.7771	9.5256	8.6878	8.8538	9.9956	8.6696	10.3412	9.7641	9.6027	8.7733	9.4297	10.3246	10.239	8.1574	8.87	10.1318	8.905	8.5752	9.8385
TCGA-AN-A0XW	36	III	Positive	Positive	HR+/HER2+	0	5.58	9.195	11.0973	8.0591	10.5242	10.4604	9.9421	10.0106	8.1169	9.2076	9.325	9.1988	10.458	10.0428	8.2108	8.7155	9.6171	8.1449	11.1575	7.8872	10.0179	9.1988	9.3748	9.3535	10.5326	9.445	8.3158	8.5092	9.7317	9.194	9.8608	9.3684	10.6894	8.4622	9.1092	9.6341	10.0397	9.0794	8.6514	10.5916	8.7142	8.4999	9.6663
TCGA-AO-A03L	34	III	Positive	Positive	HR+/HER2+	0	80.22	10.4184	10.5579	9.6504	11.0253	10.532	9.1196	9.7452	8.1997	10.2169	11.1581	9.5155	10.6247	10.1436	9.894	9.3622	10.1235	9.1085	11.5339	8.4344	10.5149	10.3154	10.1451	10.2977	10.5714	9.6943	9.199	8.7166	9.1834	8.5083	9.9742	10.5861	10.541	9.8247	10.7371	9.7075	10.926	8.9678	8.6926	10.0597	9.2102	9.7256	9.7798
TCGA-AO-A03M	29	I	Positive	Negative	HR+/HER2-	0	61.3	10.4055	9.8948	7.6995	9.2313	10.7261	8.515	9.8369	8.2534	10.3089	10.8493	10.2012	10.3109	10.8222	8.7931	8.6177	9.3903	9.0856	10.7305	8.6802	10.1485	10.3233	9.7188	8.9696	10.2508	10.0984	9.4108	9.1186	9.4816	8.538	9.4411	11.2275	9.9562	9.0584	10.1993	9.8984	9.9574	9.2842	8.3381	11.2529	9.4461	8.04	9.8674
TCGA-AO-A03N	59	II	Positive	Negative	HR+/HER2-	0	66.72	10.5782	10.0703	8.1028	9.0036	9.572	9.6613	10.2436	9.6577	10.0649	10.2153	10.8613	11.2829	11.0352	10.3465	9.5326	9.0328	9.637	11.459	8.49	11.1029	10.6021	10.3553	10.4759	11.0659	11.4253	10.2183	8.7901	11.0493	8.9476	10.5404	10.0561	9.2794	9.507	9.6622	9.5365	11.2809	10.3071	9.4523	11.7015	10.4595	9.0383	10.6523
TCGA-AO-A03O	69	II	Positive	Negative	HR+/HER2-	1	81.57	10.0372	9.5371	8.3011	9.9179	10.5065	8.1317	9.9121	8.9343	9.9768	10.7662	7.6258	10.8295	9.9903	8.7651	9.1548	9.0517	8.5483	11.6259	8.5533	10.2623	9.4297	10.2078	8.6332	10.8735	10.5709	8.7075	8.0698	9.2479	8.8978	10.3982	9.2916	9.4622	8.9356	9.6814	11.1573	10.2242	8.826	8.2891	10.0378	8.4309	7.7684	9.7237
TCGA-AO-A03P	54	II	Positive	Negative	HR+/HER2-	1	95.63	9.9059	10.1687	10.5116	10.3409	10.4575	9.6536	9.9009	8.8564	9.2915	10.7024	9.0614	11.0499	10.6753	9.6234	9.281	9.4544	8.7893	11.2285	8.879	10.3122	10.1352	9.6572	9.0749	10.2806	10.4147	9.2771	8.4274	10.0913	9.2063	9.927	9.929	10.7682	8.5103	10.6919	10.0614	10.5439	8.8365	8.9836	11.1704	9.9352	9.2833	10.5077
TCGA-AO-A03R	57	II	Positive	Negative	HR+/HER2-	0	68.69	10.3056	10.4903	8.5529	8.9437	10.8082	10.2756	10.1582	8.855	10.8146	11.1736	10.6061	12.3259	11.336	10.4434	9.8751	9.7032	9.3263	11.1492	8.8424	10.7369	10.9778	11.5002	10.3505	10.3527	10.1675	9.9974	9.4066	10.9629	9.5574	9.9147	10.4075	9.8387	9.6881	10.5545	10.9906	10.6654	10.3513	8.7267	11.5994	10.2022	9.87	9.7089
TCGA-AO-A03T	42	II	Positive	Negative	HR+/HER2-	0	69.78	10.3153	11.3598	9.2314	9.6743	10.8082	10.3875	9.8653	9.1198	10.4334	10.9523	11.0008	11.5815	11.0115	9.9238	9.7852	9.5242	9.6421	11.2662	8.7092	10.2751	10.6824	10.1456	9.6338	10.0523	10.4284	9.3337	9.5873	11.0648	8.7614	9.7709	11.2258	10.2589	9.4624	10.8925	10.6282	10.6319	10.8933	8.7145	10.8461	10.2853	10.2948	9.5776
TCGA-AO-A03U	31	I	Negative	Negative	HR-/HER2-	1	58.9	9.2052	8.828	7.788	9.7302	10.1364	8.8813	9.0004	8.2824	9.5101	10.0568	8.484	9.3792	9.8826	8.7047	8.0727	9.2398	8.3419	10.5872	7.7558	9.6339	8.8261	8.8813	8.8672	10.0279	9.4222	8.441	7.637	9.268	8.6641	9.5242	9.1894	9.4714	8.8539	9.3315	8.6322	9.74	8.043	8.4056	10.2181	8.6994	8.594	8.8803
TCGA-AO-A03V	41	I	Positive	Negative	HR+/HER2-	0	44.38	9.8829	8.3953	9.839	9.0349	10.5228	8.2615	9.7824	8.3087	8.9203	11.0916	8.2013	9.7518	10.4534	9.7004	8.6726	9.6019	8.8969	10.846	9.3135	9.7216	9.565	9.6771	9.0784	10.633	9.7207	9.1795	7.1985	9.9013	8.719	10.0799	8.7007	8.9402	9.2303	8.6987	10.0797	10.4595	8.2853	8.499	9.8229	8.5751	8.9596	9.8799
TCGA-AO-A0J2	41	I	Negative	Negative	HR-/HER2-	0	32.75	10.4598	9.745	9.1087	9.8069	11.2895	8.8634	10.1219	7.9969	8.9056	10.8571	9.2437	10.6712	10.5306	8.7505	9.61	10.0992	10.0681	10.9897	9.5608	10.7284	10.6742	10.6258	10.5147	10.7314	8.8766	8.7232	9.058	9.8115	9.4628	10.2318	11.0555	9.0839	10.3065	11.3003	11.3873	10.345	10.2189	9.8645	11.7898	10.1594	8.5955	9.2101
TCGA-AO-A0J3	67	II	Positive	Negative	HR+/HER2-	0	21.39	10.392	11.1983	8.3585	9.1748	10.0967	9.2661	10.4927	8.6573	10.8086	10.49	9.9529	11.7991	10.2803	9.5438	9.3845	9.1094	8.0107	11.0069	8.7807	9.8858	9.7207	9.8133	9.5784	10.4047	9.5765	10.0848	9.0739	10.2897	9.2109	9.6545	9.4615	11.0109	8.3564	9.3574	9.8264	10.6318	8.9713	8.6618	10.6982	9.1178	8.604	10.0782
TCGA-AO-A0J4	41	I	Negative	Negative	HR-/HER2-	0	52.14	9.5793	9.0525	8.857	9.333	10.9375	8.68	9.6145	8.1866	9.574	10.8663	8.0697	10.4301	10.9187	8.4063	8.1547	9.9563	9.158	11.0664	9.0629	10.7268	9.7458	10.8531	9.2772	10.2814	9.6706	8.2025	8.1573	9.4585	9.3071	9.7215	9.7311	9.9115	9.9354	10.0007	10.5416	9.4772	8.975	8.4668	10.7374	8.5903	8.042	9.2061
TCGA-AO-A0J5	48	IV	Positive	Negative	HR+/HER2-	1	26.02	9.4183	8.8382	8.3004	9.0253	9.9877	8.8988	10.151	7.901	9.9846	10.6146	8.57	9.9909	9.6004	8.5984	7.9606	9.451	8.4629	10.7391	7.8615	10.0425	9.0756	9.2277	8.8619	10.6695	9.4785	8.5942	7.6782	9.056	8.6119	9.5394	9.6275	8.9699	8.8382	8.9496	8.8731	9.6827	9.0222	7.9459	10.1795	8.4432	9.0605	9.0883
TCGA-AO-A0J6	61	II	Negative	Negative	HR-/HER2-	0	37.45	10.2269	9.5161	7.9326	9.9647	11.8102	8.7185	9.5777	9.6818	10.3037	10.6656	8.8568	11.5239	9.7726	9.5201	9.4539	10.5624	9.4466	11.237	8.9838	10.8872	10.2334	10.4073	9.7476	10.6861	9.4999	8.4687	8.8592	9.8259	9.5116	9.8552	10.7689	10.0658	10.1078	11.0149	9.7663	10.9511	9.0443	8.9198	10.8831	8.3998	8.2482	10.384
TCGA-AO-A0J7	71	II	Positive	Negative	HR+/HER2-	0	20.3	10.2494	10.1152	8.1508	10.5096	10.4632	9.4317	10.0204	7.8598	10.3303	10.1745	9.2712	11.3699	10.1222	9.0445	9.9626	10.3846	8.5291	11.2548	7.8054	10.2474	9.7196	10.2575	9.1281	10.0239	9.3051	8.9495	8.9927	9.2721	9.3422	10.2146	10.1167	10.7196	8.6853	10.4317	9.9174	9.9136	9.3853	8.754	10.9139	9.8304	9.7948	9.6512
TCGA-AO-A0J8	61	II	Positive	Negative	HR+/HER2-	0	22.34	10.0525	9.4324	8.569	9.9731	10.7815	8.861	9.9057	8.5747	10.1066	11.01	9.1673	11.4134	10.3079	9.1451	8.8648	9.8586	8.0984	10.9486	8.6186	10.7847	8.7275	9.4777	9.5426	10.3929	8.9352	9.2482	7.8087	9.4762	8.7317	9.6312	9.8285	10.0914	9.0838	9.4092	9.3384	10.3553	9.5714	8.8879	10.6745	9.1425	8.8398	9.7457
TCGA-AO-A0J9	61	III	Positive	Negative	HR+/HER2-	0	52.99	10.6997	10.3189	8.3424	9.8327	10.1333	9.85	9.7146	8.9289	10.9947	9.643	10.4431	11.6824	10.0758	10.0664	9.834	9.3072	9.4399	10.9008	9.134	10.8112	10.127	9.3812	9.8932	10.4481	10.7047	9.6073	8.856	9.9471	8.6122	9.6805	10.046	10.0037	9.5292	9.7546	8.7275	10.7487	10.1912	8.8109	11.2184	9.2084	9.8397	9.9537
TCGA-AO-A0JA	36	III	Positive	Negative	HR+/HER2-	0	21.52	9.4607	9.4454	8.5339	9.0105	9.6746	8.8586	9.8625	8.5407	9.3211	10.6345	9.2451	9.8282	9.9247	9.3472	8.7946	9.2627	8.2458	10.4074	8.2856	10.4485	9.164	8.4195	8.3242	10.8441	9.6129	8.8038	8.4136	9.2635	8.5543	10.0875	9.2335	9.0379	8.8072	9.1407	9.2299	9.3835	8.9135	8.9324	10.6106	8.5745	8.5584	9.7517
TCGA-AO-A0JB	50	III	Positive	Negative	HR+/HER2-	0	50.66	10.9958	11.0793	9.863	8.7907	10.5392	10.5043	9.7552	8.3021	9.9434	10.3049	11.8539	10.904	12.1181	10.8728	9.206	10.3434	10.1727	11.3391	8.9063	10.943	11.048	9.7689	9.8373	10.0954	11.2316	11.1865	8.804	10.6091	7.9656	9.6643	11.3692	10.2493	10.01	12.8134	9.0949	10.5205	11.9557	9.1411	11.3122	10.4117	10.2622	8.8259
TCGA-AO-A0JC	64	II	Positive	Negative	HR+/HER2-	0	50.82	9.6471	9.1408	8.3423	9.1045	9.7305	9.3805	9.3546	8.744	9.8364	10.1955	8.9547	10.0126	9.9148	9.0779	8.8883	9.0412	8.5754	10.3884	8.6017	9.9379	9.0109	9.1397	9.6659	9.8213	9.6666	8.9812	7.9741	9.7155	8.354	9.4386	9.6399	9.6344	9.2043	9.1968	8.8627	9.7607	8.9147	8.8816	10.1112	8.8803	9.0579	9.3852
TCGA-AO-A0JD	59	III	Positive	Negative	HR+/HER2-	0	71.94	10.2066	8.9666	9.8882	9.6078	10.7327	9.4105	10.5702	9.0652	9.4155	10.4042	8.5608	10.7318	10.3924	8.9988	9.569	10.4257	9.2646	12.2026	8.6662	10.4605	10.274	10.3731	9.6704	11.2791	10.8745	9.0751	8.8456	10.2805	8.5921	10.5607	10.2434	9.2977	11.743	11.0162	9.5069	10.2532	9.1022	8.8597	11.4687	9.2777	9.5466	11.0363
TCGA-AO-A0JE	53	III	Negative	Positive	HR-/HER2+	0	76.71	11.1722	9.6258	8.7462	10.841	10.6017	8.935	9.9514	8.3752	9.8033	10.6499	8.7785	11.0109	9.7306	8.9797	9.0039	9.8357	9.0343	11.2816	7.8968	10.3382	9.281	9.1146	9.5069	10.2892	10.194	8.6581	9.3071	9.9893	8.9913	9.5466	9.6719	9.9835	9.3382	9.8667	9.7051	10.5374	9.2126	9.3579	10.6975	9.1947	8.8398	9.7608
TCGA-AO-A0JF	68	II	Positive	Negative	HR+/HER2-	0	65.05	9.556	9.2995	8.3149	9.7724	10.0924	9.4474	9.7667	8.6268	10.0212	10.6346	8.8773	10.221	10.2209	8.5416	8.555	9.0598	8.3219	10.6523	8.5297	9.8972	9.4063	9.4482	9.1918	10.7958	9.2711	8.5696	7.8506	9.4096	8.8232	9.494	9.1414	9.4927	8.9317	9.1784	9.2818	9.7221	8.6738	8.9065	10.3764	8.6142	8.8048	9.8149
TCGA-AO-A0JG	49	III	Positive	Negative	HR+/HER2-	0	26.22	9.0959	10.1226	8.3309	9.024	10.3558	8.913	10.1407	8.505	10.0325	9.7675	8.9303	10.0946	9.5191	8.478	8.3445	9.1949	7.6231	10.6851	8.0284	9.9332	10.5937	8.5123	9.9441	10.4849	8.9844	8.4191	8.2374	9.2897	8.9669	9.7055	9.8906	8.9598	8.0301	9.3713	8.9084	9.6316	8.6516	8.8531	10.3742	8.4965	8.9687	9.3579
TCGA-AO-A0JI	56	II	Positive	Negative	HR+/HER2-	0	50.2	9.6328	9.2316	8.3431	9.8956	9.6688	9.1854	10.506	8.8043	10.4795	10.5868	9.6755	10.7313	9.6172	9.1976	8.729	9.628	7.9818	10.9714	7.7903	9.4657	10.0102	10.3292	9.4667	11.2346	8.651	10.0124	8.7354	9.7984	9.2188	10.045	9.2473	9.6286	8.6618	9.6342	9.9425	10.0556	8.088	9.1512	10.4981	8.4641	8.6551	10.006
TCGA-AO-A0JJ	54	II	Positive	Negative	HR+/HER2-	0	61.99	9.457	9.6184	8.2178	9.6799	10.4579	9.6244	9.9278	8.4103	10.1206	10.6369	9.1327	10.5995	10.3114	9.0625	8.6516	9.3631	8.1371	10.7832	8.3156	10.0292	8.6785	9.3835	9.4504	10.456	9.4652	9.2682	8.0119	9.4637	9.042	9.6107	9.7509	9.8567	9.3967	9.8071	9.1456	10.1281	9.1327	8.4919	10.4784	8.543	9.0635	9.5
TCGA-AO-A0JL	59	III	Negative	Positive	HR-/HER2+	0	55.29	10.7415	9.8756	7.5074	9.7357	9.5351	10.3142	9.3637	8.705	10.168	9.4757	11.4377	12.3038	10.4112	11.2718	9.8249	10.0421	10.262	11.536	8.9132	11.3356	10.6374	11.717	10.3766	10.3355	10.319	9.9603	8.9529	10.7276	8.6401	9.397	9.8089	8.7911	9.7845	10.3362	10.0193	11.0148	11.3022	8.6357	11.336	10.1242	9.6873	9.6239
TCGA-AO-A0JM	40	II	Positive	Positive	HR+/HER2+	0	71.75	10.5108	11.7114	9.0028	10.0695	10.8346	8.893	9.8246	9.0745	10.1329	10.8598	9.6998	10.8911	10.1498	9.6595	9.2331	8.9734	9.0598	10.6182	8.8114	10.4344	9.8723	9.3628	10.3297	10.4368	10.1352	9.6595	8.9208	9.7007	8.9592	9.6068	10.2795	9.1608	9.7554	9.5026	10.2345	10.4776	9.3593	9.5464	10.9802	9.4972	8.5825	9.404
TCGA-AO-A124	38	II	Negative	Negative	HR-/HER2-	0	115.18	10.5132	9.2492	8.9584	10.5157	11.3055	9.0718	10.1742	8.4977	9.2767	9.6074	8.5192	9.9557	10.0468	9.6852	9.2335	10.5886	9.8559	11.0199	8.8543	10.8413	10.2945	10.2669	9.8106	11.2103	9.5419	9.181	8.0261	10.0327	9.3058	10.8812	9.0384	9.515	9.6686	9.6962	10.5678	10.2736	9.4145	8.8525	11.3353	8.8062	8.3885	9.7316
TCGA-AO-A125	72	II	Positive	Negative	HR+/HER2-	0	113.53	9.8874	9.94	8.5547	9.3833	10.0279	9.7432	9.66	8.5649	10.3976	9.9372	9.9768	11.7394	10.6088	9.8506	9.3988	8.8337	8.8337	10.8733	8.1052	10.7004	9.7672	9.1884	9.6478	10.4833	10.0268	9.7568	8.8889	10.4102	6.8679	9.1556	10.1128	9.8092	8.6529	9.1052	9.1006	10.9512	10.4001	8.8622	10.6911	9.3207	9.2435	9.2974
TCGA-AO-A126	39	II	Positive	Negative	HR+/HER2-	0	108.64	10.6392	10.3146	8.3689	10.0974	10.9284	10.0073	9.6754	8.4958	10.8695	9.4658	10.7498	11.1875	11.2118	10.652	9.4795	9.4407	9.4464	10.7505	8.7746	10.7548	10.2055	10.0896	9.5157	10.0525	10.3178	9.5857	9.0603	9.75	8.1153	9.7185	10.5992	10.4022	10.2218	10.5002	8.9507	11.1882	10.0255	8.4767	11.2241	9.7172	9.9423	9.4423
TCGA-AO-A128	61	II	Negative	Negative	HR-/HER2-	0	106.7	8.8937	8.794	7.6895	8.717	10.5648	9.3325	9.1061	8.5422	9.9385	9.9963	8.9846	10.1725	10.2357	8.0187	8.3824	10.1496	8.5836	11.3075	8.1319	10.3737	9.0159	10.0998	8.9262	9.813	9.4423	8.3983	7.9696	9.1842	8.4365	8.8538	8.9386	9.0525	9.1632	9.1061	9.9758	9.9535	9.3867	8.4286	10.0504	8.5006	8.6765	9.0355
TCGA-AO-A129	29	II	Negative	Negative	HR-/HER2-	0	107.95	10.4091	9.3289	9.3088	9.4509	11.8248	9.855	9.3478	9.1531	9.6494	10.095	9.6331	11.3427	10.2383	10.4004	9.0296	10.3951	10.5639	11.5946	8.6736	11.6973	11.2865	10.969	9.991	10.5153	10.6322	8.9041	9.0189	10.1972	8.7285	9.6022	10.7718	9.2487	9.9656	11.4612	10.5458	11.1678	10.6693	9.0339	11.959	9.6942	9.1443	9.1803
TCGA-AO-A12A	47	II	Positive	Negative	HR+/HER2-	0	102.23	10.0199	9.287	8.3418	9.8494	10.2139	9.0933	9.6695	8.2542	9.8637	10.5545	8.5817	10.7253	9.8495	9.3174	9.1094	9.287	8.5024	10.6693	8.3569	10.3521	9.2567	9.1807	9.4143	10.1206	9.5354	8.5099	8.3629	9.4998	7.9759	9.4441	9.2318	9.544	8.72	8.91	8.9141	9.8643	8.8515	8.4997	10.2418	8.7036	8.9151	9.3947
TCGA-AO-A12B	63	II	Positive	Negative	HR+/HER2-	0	98.19	10.2518	10.203	8.1937	10.0889	10.4813	10.2312	9.8152	8.9009	10.2678	11.5629	9.6878	11.8379	10.4836	9.6127	9.6328	9.7754	9.3417	10.8232	8.41	10.061	10.6098	8.7936	9.8898	10.1753	9.9285	9.2822	9.2949	10.1384	8.8945	9.7007	10.0507	9.728	9.2871	10.1508	9.8084	10.1727	9.5152	8.6612	10.4684	8.9731	10.1226	9.526
TCGA-AO-A12C	42	II	Positive	Positive	HR+/HER2+	0	77.92	9.1835	10.6489	8.1575	9.5554	10.8115	8.9149	9.7383	7.192	9.8259	10.3862	9.0566	10.4599	10.5048	9.6172	8.4394	9.4206	8.065	10.8716	8.0093	10.2276	9.3846	9.511	8.853	10.1381	9.8613	9.2646	8.1575	9.3059	9.196	9.9369	9.2192	11.4585	9.3289	9.4908	9.0554	10.0379	8.979	8.9608	10.5353	8.7279	9.1898	9.4241
TCGA-AO-A12D	43	II	Negative	Positive	HR-/HER2+	0	82.62	9.1778	8.4228	8.0827	9.0567	10.0284	8.8041	9.3492	9.4734	9.0091	9.8825	8.8226	10.4378	9.6555	8.4025	8.3268	9.5251	8.6084	11.1624	7.906	9.4126	9.3671	9.8048	9.1192	10.4956	9.585	8.0332	8.1934	9.7095	8.2785	9.7891	8.5685	8.6278	8.3546	9.1694	10.0151	9.7535	9.7431	8.2874	9.7227	8.5887	7.9031	9.7583
TCGA-AO-A12E	51	II	Positive	Negative	HR+/HER2-	0	70.37	10.316	9.7786	8.5093	10.1452	10.6008	9.3239	9.7139	8.5382	9.9221	10.0844	9.4789	10.187	10.3132	8.952	9.3325	9.5046	8.4109	10.6177	8.0613	9.5057	9.7587	9.78	8.7361	10.2673	9.5709	8.9925	8.5811	9.4482	8.8609	9.8634	10.0846	10.3132	8.4598	9.993	9.9723	10.4021	9.3319	8.2349	10.8032	8.462	8.7735	10.0232
TCGA-AO-A12F	36	II	Negative	Negative	HR-/HER2-	0	60.51	11.3261	9.3418	8.3486	9.7168	10.9434	9.0297	10.1092	9.5578	9.4186	10.5021	9.427	11.7736	9.2409	9.2942	8.4573	9.8317	10.1396	11.6312	9.0686	11.4066	10.2757	10.8067	10.6512	11.3451	10.9288	9.2829	8.898	9.8355	9.3027	9.7387	10.2429	9.6766	10.2038	10.7022	10.0814	10.3267	10.392	8.7301	12.1833	9.4398	8.2855	9.9669
TCGA-AO-A12G	75	II	Positive	Positive	HR+/HER2+	0	53.84	9.9527	9.9924	8.4733	9.9428	10.8813	9.9895	10.0829	8.339	9.5606	11.0769	8.9583	11.5079	10.8437	8.2919	8.7807	10.0447	9.0163	11.5003	8.6315	10.1624	10.2087	10.1393	9.5364	10.281	10.3692	8.971	9.0471	10.8444	9.3358	10.0201	9.6486	9.6987	10.6233	10.5818	10.9432	9.8256	9.8077	9.2877	11.1486	8.8586	9.014	9.918
TCGA-AO-A12H	69	II	Positive	Negative	HR+/HER2-	0	40.54	9.5293	9.8098	8.088	9.5067	10.8574	9.5829	10.004	8.6214	10.2209	10.8357	9.903	10.6914	10.46	9.0766	9.0256	9.5203	8.7788	10.5434	8.2132	9.7961	9.7192	9.2804	9.4275	10.4043	9.746	8.9637	8.7712	9.6328	8.5178	9.8155	9.9091	9.7554	8.6453	10.0292	9.1224	10.2055	9.0562	8.8329	10.7804	8.7136	9.4656	9.9546
TCGA-AO-A1KO	46	II	Positive	Negative	HR+/HER2-	0	20.43	7.94	8.3257	8.4385	10.5564	10.4033	8.2516	9.5104	8.4851	9.601	10.0897	7.3362	9.3437	9.9349	7.6563	8.5078	8.599	7.9921	11.2357	8.6064	9.9048	8.119	9.3451	8.9807	10.5184	9.036	8.1243	7.6563	9.2999	8.8287	10.2669	9.029	9.94	9.138	8.0998	8.7309	9.0794	7.7445	8.6052	9.8143	8.1277	7.7844	9.5915
TCGA-AO-A1KP	77	II	Positive	Negative	HR+/HER2-	0	97.01	9.0549	9.4688	8.6506	10.3307	9.4768	9.4025	10.1315	9.3782	10.3052	10.8397	8.5546	11.0269	9.6048	8.702	9.2244	9.0036	7.9485	11.4904	8.9942	10.6192	9.5048	10.1246	9.4532	10.8472	10.4735	9.0114	8.612	9.9201	9.2724	10.1635	9.6506	10.2766	9.0027	8.0702	10.5067	10.2564	8.7528	9.4721	10.4456	8.8221	7.9112	10.309
TCGA-AO-A1KQ	84	III	Positive	Negative	HR+/HER2-	0	61.83	10.6312	10.7541	8.8579	10.7203	10.6321	9.8594	10.0266	9.0862	10.8945	10.8868	9.2865	11.38	10.4993	9.926	9.6668	10.0076	8.888	10.8034	8.9533	10.3198	10.6003	10.5129	9.6831	10.5802	10.8541	10.0551	8.6874	10.4013	8.7816	9.8639	11.607	10.6436	9.8179	11.8024	11.0344	11.5488	10.3402	8.1017	11.8973	9.5345	9.4138	10.054
TCGA-AO-A1KR	51	II	Negative	Negative	HR-/HER2-	0	82.56	11.2458	10.1242	8.248	9.2069	11.3179	10.4983	10.0156	9.3154	10.6352	9.3017	10.6663	12.3481	11.3702	10.3006	9.6053	10.3642	10.0533	12.7344	9.0646	11.441	10.5195	10.3346	10.5003	10.9486	11.0362	10.4032	10.7245	10.0669	8.5323	10.4382	11.8594	9.504	10.6793	12.8196	8.9127	11.1209	11.4225	8.3101	12.0145	9.7185	8.8721	10.2836
TCGA-AO-A1KS	69	II	Positive	Negative	HR+/HER2-	0	11.5	7.6554	8.757	7.9244	10.4192	10.1306	8.3971	10.2972	9.249	9.8385	10.1387	7.8164	8.5384	8.5133	6.527	8.6158	9.0583	7.3246	10.9189	9.0101	9.7235	8.1049	10.2336	8.6507	10.945	9.2269	6.5976	8.1493	9.3171	8.4265	10.6327	8.9487	9.857	8.5346	7.4053	11.0927	8.8845	7.0064	8.9243	9.7019	8.1101	6.8416	11.3596
TCGA-AO-A1KT	78	II	Positive	Negative	HR+/HER2-	0	17.77	9.8565	9.7796	9.0214	10.1934	10.9695	8.3341	9.786	9.5804	10.285	10.1298	8.552	11.2188	10.1876	9.463	9.1283	8.9122	9.108	10.9006	8.8449	10.5785	10.183	11.0402	9.1127	9.9197	9.397	9.1198	8.5014	9.7712	9.133	9.8591	10.2008	10.4202	12.4345	10.0074	10.8606	11.091	9.3426	8.7208	11.0724	9.2629	7.8537	9.5483
TCGA-AQ-A04H	61	III	Positive	Positive	HR+/HER2+	0	24.77	9.7005	8.8529	7.7556	10.5617	10.6559	8.7384	9.7277	8.4321	9.3317	11.4269	9.2751	9.452	9.8186	8.7144	8.3514	9.528	7.7358	10.5414	7.5103	9.8048	9.2489	9.9129	8.8251	10.4446	9.4251	8.3564	8.6817	8.6292	8.5317	9.9005	8.914	9.5361	8.7882	9.8614	9.6019	9.7784	9.237	8.827	10.0583	8.3159	8.4721	9.7956
TCGA-AQ-A04J	45	II	Negative	Negative	HR-/HER2-	0	26.91	9.2549	9.4443	8.6251	9.2023	11.0429	8.5623	9.7494	8.8561	9.2865	10.7138	7.7021	9.818	11.0583	8.4398	8.3598	9.3429	9.0799	11.1797	9.1191	10.7807	10.2413	10.1823	9.3079	10.3262	10.1838	7.9896	8.4424	9.6763	9.1059	9.6833	9.4243	9.1788	9.8057	9.7068	10.1944	9.6958	8.2633	8.816	11.6067	8.7085	8.3444	9.1281
TCGA-AQ-A04L	48	II	Positive	Positive	HR+/HER2+	0	129.99	8.8374	9.8726	8.4007	9.8332	11.833	10.1284	9.5391	8.8243	10.2351	11.1222	10.0658	10.3992	11.369	9.5825	8.553	10.9973	8.0396	11.54	7.4585	10.2755	9.1228	10.3231	10.2153	10.393	9.4943	9.1531	8.8912	9.9053	9.3054	10.2397	10.1385	9.2884	10.3189	9.8746	10.794	10.9362	8.973	8.0509	11.7478	9.0816	9.7663	9.8469
TCGA-AQ-A0Y5	70	III	Positive	Positive	HR+/HER2+	1	5.65	10.142	11.0823	8.569	10.8362	10.0461	8.4848	10.1207	8.8508	9.4022	10.6811	8.1085	10.6318	9.5321	8.7726	8.8139	9.0994	8.1521	11.0468	8.0768	10.1624	9.6029	9.814	8.8162	10.882	9.976	8.6549	8.5864	9.2128	9.2823	9.8748	8.5982	9.0589	8.6997	8.8985	9.8618	9.54	8.1287	8.1104	10.5679	7.6446	8.4179	9.8448
TCGA-AQ-A1H2	84	III	Positive	Positive	HR+/HER2+	0	15.6	10.3227	9.8003	8.5777	10.1424	10.8208	9.7012	10.0005	8.6453	10.4965	11.8463	8.8332	10.636	10.9508	8.1949	9.1116	9.6722	9.2072	10.8456	8.3909	9.9028	10.3063	8.9321	10.0131	10.3776	9.7406	9.7515	9.3576	10.7478	9.7595	10.2422	9.9255	10.325	9.6426	9.4334	9.8276	9.6539	9.0515	8.4879	10.9952	9.3653	9.3354	9.9991
TCGA-AQ-A1H3	49	III	Positive	Negative	HR+/HER2-	0	32.49	9.1739	9.1878	8.1439	10.2243	10.2461	8.4332	9.9062	7.9233	9.6548	10.4932	7.9627	10.6302	9.8515	8.2867	8.2433	9.1276	7.9283	10.6814	8.0959	10.0927	8.8984	9.3961	8.7801	10.44	9.3609	8.4966	7.8689	9.5275	8.5811	9.5789	9.4445	10.044	8.7838	8.9186	9.4146	9.5351	8.6134	8.4861	10.2468	8.2353	8.1251	9.4123
TCGA-AQ-A54N	51	II	Negative	Negative	HR-/HER2-	0	2.56	10.8933	9.2609	7.7433	8.9717	10.9155	9.6267	9.2512	9.299	11.3318	9.7463	10.8486	11.9043	10.6971	10.1854	9.7544	10.2781	10.4808	11.8353	9.7486	11.0839	10.5054	10.5859	10.214	10.3227	10.3134	9.4176	9.7486	9.7521	9.0868	9.5466	10.7641	9.3633	10.2986	10.8035	8.7943	10.3126	10.976	7.5144	11.0467	9.4935	9.0124	9.8653
TCGA-AQ-A54O	51	II	Positive	Negative	HR+/HER2-	0	32.88	11.0345	10.6449	7.9401	8.9355	9.956	10.1473	9.267	8.7304	10.6136	10.1267	11.3681	12.3088	11.0517	10.8702	9.5513	10.0905	8.6431	11.2878	8.5921	10.3281	9.8714	10.0397	10.1066	9.8254	10.3723	10.2276	8.9486	10.5615	7.7746	9.4972	11.0509	10.2554	9.8568	10.9524	9.786	11.2106	11.0884	7.5107	10.9464	10.0927	10.4624	9.0667
TCGA-AQ-A7U7	55	III	Positive	Negative	HR+/HER2-	1	19.19	9.4756	9.3027	8.4005	9.2011	9.4404	9.0969	9.4059	7.9228	9.4301	10.2451	8.8471	10.1742	10.3777	9.1244	8.782	9.4669	9.1264	10.4131	8.2045	9.9172	9.8836	9.0562	9.0907	9.9374	8.8641	9.3882	7.6248	9.2191	8.7112	9.3504	9.4029	9.5185	8.7099	9.0317	8.4768	9.8301	9.2106	8.0975	10.3298	8.5937	8.96	9.3035
TCGA-AR-A0TP	43	II	Positive	Negative	HR+/HER2-	0	140.44	9.3487	8.0456	8.5084	8.9477	10.7476	8.8872	8.9894	7.726	9.4624	10.3407	7.8029	10.4796	9.9648	8.4632	7.3214	9.532	8.896	11.5706	7.2817	10.9746	9.4183	10.786	8.8993	10.3945	8.9112	8.1244	8.3935	9.203	8.9306	9.3506	9.2477	8.0826	9.4817	10.1116	10.1977	8.9708	8.8229	8.1723	10.7144	9.5975	8.1723	10.8036
TCGA-AR-A0TQ	27	III	Positive	Positive	HR+/HER2+	0	98.26	9.8899	9.9907	8.6684	9.4928	10.3691	8.236	10.323	8.638	9.9803	11.657	9.4818	9.8756	9.9006	9.0341	8.68	9.3853	8.8934	10.8385	8.3261	9.6745	9.5754	9.507	9.1547	10.5591	9.4857	8.9344	8.3038	9.5124	8.2862	9.374	10.7275	10.2677	8.8615	10.8126	9.5831	10.1941	8.4888	8.53	10.7907	9.8874	8.9456	9.9134
TCGA-AR-A0TR	68	II	Positive	Negative	HR+/HER2-	1	5.26	9.504	8.9825	7.8039	10.0755	10.4824	8.7837	10.0067	8.3484	9.9064	11.0627	9.4358	10.7482	10.0041	9.0363	9.0188	9.8018	9.0933	10.8319	8.0224	10.1585	10.0718	9.3216	9.2941	10.5571	9.1439	8.8446	8.4561	10.009	8.3749	10.447	9.3863	9.89	8.7971	9.3787	8.8573	9.8351	9.0911	8.9209	9.4168	9.0042	8.5968	9.7685
TCGA-AR-A0TS	46	II	Negative	Negative	HR-/HER2-	0	84.03	9.3333	8.748	8.3922	9.7557	10.9848	7.9875	9.7998	8.5568	9.2396	10.6423	7.3895	9.7129	9.1509	8.4297	7.4447	8.7966	9.5018	10.0164	8.5829	10.2497	10.2047	10.143	8.9227	10.4655	9.2143	8.2329	7.6725	8.8902	8.9198	9.4679	9.3021	9.49	9.4601	9.101	9.7913	9.8736	8.7192	8.1903	10.5549	8.1592	7.5213	8.8313
TCGA-AR-A0TT	53	III	Positive	Negative	HR+/HER2-	0	108.94	9.2222	9.0641	8.0312	9.3385	10.4088	9.2202	9.8484	7.9019	9.4845	10.8212	8.5444	9.5636	10.3232	8.4381	8.4125	9.0663	8.3686	10.7605	8.4449	10.0788	8.8703	9.3771	8.9792	9.976	9.6208	8.4197	7.9668	9.4386	8.4832	9.6335	9.1475	9.5913	9.3267	9.6555	9.3138	9.2886	8.46	8.2843	10.257	8.0424	9.0397	9.4845
TCGA-AR-A0TU	35	II	Negative	Negative	HR-/HER2-	0	23.29	9.6047	9.7829	8.3581	9.497	12.1096	10.4261	9.4252	10.1688	9.6263	10.7138	8.8782	10.7679	10.3699	9.676	9.2954	11.378	9.2649	12.4965	10.6913	11.1054	10.168	11.4748	10.6663	10.7386	11.1316	8.1749	9.2095	10.0718	8.1904	10.0772	10.9142	9.4692	10.9253	11.0284	10.8352	10.4579	9.3873	10.2052	11.6687	11.2629	8.2657	10.7373
TCGA-AR-A0TV	66	II	Positive	Negative	HR+/HER2-	0	75.16	10.8217	9.5452	8.2565	9.9695	10.9541	9.7085	10.0455	8.3569	9.9598	10.5138	9.1135	11.1499	10.6403	8.6625	7.7352	10.2093	9.146	11.1148	7.8922	9.9678	10.3432	9.774	8.8002	10.6432	10.4335	9.5512	9.6879	10.0345	9.6196	9.7531	10.0579	9.9088	10.1878	10.3447	10.1598	10.0117	9.1253	8.7923	10.971	8.9322	8.8059	9.624
TCGA-AR-A0TW	50	III	Positive	Negative	HR+/HER2-	0	98.85	10.6616	10.8301	8.7021	9.9309	11.1064	9.193	9.9885	8.9541	10.0074	11.6612	9.4021	11.1433	11.2996	9.0267	8.1369	9.6404	8.9319	11.1962	8.82	9.4621	9.9857	10.3032	10.3289	10.7649	8.7999	9.4959	9.2203	10.586	8.5599	10.2955	10.1791	9.9069	8.5346	10.6654	9.8283	10.7444	9.5668	8.9338	10.496	9.1097	8.9768	10.6912
TCGA-AR-A0TX	64	II	Positive	Positive	HR+/HER2+	0	64.78	10.0218	8.4812	7.3822	12.2459	10.4633	8.5903	9.9837	8.4325	9.5168	10.5269	9.6136	9.1984	9.9357	7.9798	8.5992	9.5103	8.4702	10.804	8.1337	9.5118	9.0843	9.5176	8.6511	10.8952	9.519	8.7142	8.0459	9.1355	8.8672	10.2002	9.8598	8.7371	9.0255	10.0283	9.1216	8.8911	8.6906	8.4424	10.4948	9.0086	8.2409	8.5686
TCGA-AR-A0TY	54	II	Positive	Negative	HR+/HER2-	1	55.81	9.4817	9.38	9.4687	9.3425	11.1964	9.5584	10.3687	9.483	10.2873	11.4823	9.0058	10.2869	10.1719	9.1755	7.6272	10.1698	8.8732	11.639	7.7338	10.3068	10.3883	9.4908	9.7127	10.7886	10.4554	8.803	8.4993	9.8283	9.4601	10.6403	10.5182	9.1779	9.8087	9.4739	10.1003	10.4035	8.5805	8.2668	11.0731	9.4401	9.4028	9.726
TCGA-AR-A0U0	73	II	Negative	Unknown	Unknown	0	65.31	9.9952	9.9513	8.5915	9.8069	11.1925	10.5173	10.4246	10.0743	10.0457	10.2804	8.7572	10.6455	10.3835	8.8483	9.6722	10.638	10.9057	10.795	8.8531	10.1518	10.4242	11.7823	8.9715	11.4238	11.0493	8.5753	8.4273	9.6186	9.2946	9.7953	10.4443	9.583	8.875	10.322	10.938	9.865	8.8976	8.6836	10.079	8.9927	9.6867	10.3517
TCGA-AR-A0U1	36	II	Negative	Negative	HR-/HER2-	0	133.11	10.1221	10.0203	9.0007	9.5367	11.1582	9.6934	10.1301	8.8829	10.4066	10.0447	9.8493	10.1891	11.28	10.3771	9.355	9.9634	9.1062	10.9431	8.899	10.3538	10.5379	10.5062	9.7843	10.7997	9.9993	9.7193	9.1606	10.2974	10.0246	10.5603	10.2942	9.711	9.5947	10.6786	9.9233	10.6436	9.522	8.7066	11.4485	9.8623	8.911	10.2811
TCGA-AR-A0U2	47	III	Positive	Negative	HR+/HER2-	1	83.8	9.3904	8.9763	8.7684	10.3474	10.3675	8.3514	10.57	7.4713	9.3065	10.5161	7.4962	10.596	9.473	8.2045	7.8792	8.7715	8.0644	10.889	8.3972	10.0514	9.2126	9.5325	8.5315	11.2282	9.1627	8.7109	7.5687	9.5917	8.0627	10.1637	9.9199	9.8491	8.6183	9.8501	11.0479	9.5859	7.7728	9.124	9.5777	8.209	7.3989	10.8714
TCGA-AR-A0U3	59	II	Positive	Negative	HR+/HER2-	0	134.03	9.5617	8.6955	8.507	9.1828	10.3391	8.3085	10.163	8.647	9.8897	9.9973	8.0064	10.1558	9.4198	9.2191	8.6243	8.7859	8.2823	11.2602	7.7128	9.8866	9.3383	10.3296	8.6855	10.9475	8.5538	8.9185	7.7929	10.0757	9.1279	10.3768	8.9558	8.976	8.7915	9.1027	9.8102	10.0181	8.582	7.9036	10.8162	9.2011	7.9442	10.5978
TCGA-AR-A0U4	54	II	Negative	Negative	HR-/HER2-	0	107.13	9.7199	8.924	8.828	8.9711	10.8824	9.3094	9.0014	8.8603	9.8364	10.3071	7.9157	9.5069	10.4341	9.0159	7.4554	9.7582	9.2074	11.4052	9.4443	10.6094	9.822	9.922	9.5265	10.2654	9.9387	8.4184	8.3906	8.3622	9.1897	9.2938	9.7508	9.4905	10.6621	11.1276	9.8936	9.7651	9.1193	8.2801	11.3182	9.8204	8.6617	10.1467
TCGA-AR-A1AH	51	II	Positive	Negative	HR+/HER2-	0	125.07	9.7803	8.5988	8.1687	9.4559	12.3605	8.8322	10.3364	9.0641	9.3146	10.5222	7.6859	10.1662	11.7748	8.7923	8.8843	10.513	9.4845	11.3118	9.2849	11.2248	10.0182	10.6056	10.0468	11.8363	10.2575	8.6419	8.535	10.1628	9.1398	10.6793	10.2101	9.0284	10.1871	10.349	9.172	11.0321	9.7676	8.9649	11.7888	8.605	7.3125	10.9442
TCGA-AR-A1AI	47	II	Negative	Negative	HR-/HER2-	0	108.28	9.7489	8.2231	7.8921	8.8912	11.9541	8.0338	10.0845	9.0672	10.0676	10.494	7.3698	10.0159	10.7763	7.9228	8.4799	10.0649	9.3101	11.3328	9.2581	10.8097	9.9662	10.5425	9.812	11.0327	9.9915	8.5004	9.6263	8.6287	9.2756	9.7105	9.7399	9.2701	9.937	9.9534	10.0031	9.6094	8.8256	8.3154	10.4156	8.4661	8.233	9.6901
TCGA-AR-A1AJ	83	I	Positive	Negative	HR+/HER2-	0	100.92	9.5042	8.7125	8.0591	9.048	10.7205	8.2888	9.5842	9.2631	9.0508	10.1096	8.1004	10.414	10.2587	8.8805	8.6802	9.3715	8.8052	11.0478	8.7762	10.9487	9.843	9.906	9.3408	10.4095	9.4228	8.2762	8.1582	9.4629	8.4314	9.663	9.1914	9.0575	9.3698	9.0019	9.9008	10.0038	8.9544	8.9888	9.8418	8.3669	7.6424	9.127
TCGA-AR-A1AK	70	I	Positive	Negative	HR+/HER2-	0	103.78	9.9848	9.7807	8.827	10.3252	10.2177	9.8323	9.6835	8.1958	9.8645	10.1252	8.5885	11.0081	10.21	9.0163	8.937	9.9466	8.6091	10.3947	7.8377	10.0069	9.4852	9.8185	8.8482	9.8485	9.4772	8.7454	8.5691	9.383	8.8909	9.4007	10.133	10.5864	10.0411	10.0943	9.8466	10.0653	9.6959	8.1543	10.7155	8.4072	8.253	9.5422
TCGA-AR-A1AL	60	III	Positive	Negative	HR+/HER2-	0	97.6	9.16	8.7201	8.1951	9.6259	9.3199	8.0146	9.7951	8.1177	9.2773	10.4194	7.4297	10.2291	9.7612	7.8842	8.3971	8.7256	8.1857	10.5175	8.0323	10.0167	8.6042	9.1398	8.8565	10.487	9.1792	7.8997	7.5817	9.2715	9.1616	9.6762	8.8694	9.18	8.456	8.34	8.7125	9.4559	8.4468	8.5622	10.0983	8.4053	8.0688	9.7647
TCGA-AR-A1AM	52	III	Positive	Negative	HR+/HER2-	0	98.26	10.0792	9.3488	8.6052	9.7064	10.4101	9.2517	9.7946	8.3541	9.6747	10.9747	9.6479	9.9418	10.245	9.4477	8.6629	10.0863	8.9392	10.4598	8.313	9.8672	9.7234	9.2093	9.5648	9.8603	9.7808	8.8703	8.5119	9.3027	8.4964	9.6933	10.1585	9.9553	9.2136	9.5882	9.1441	9.8443	9.9948	8.8099	10.6669	8.972	9.205	9.3496
TCGA-AR-A1AN	46	II	Positive	Negative	HR+/HER2-	0	95.93	9.2964	8.8686	8.4341	9.1815	10.686	8.8185	9.7553	9.1074	9.2207	10.6263	8.6744	10.2139	10.5997	8.7827	8.1064	9.6297	8.5783	11.1038	8.0622	9.9199	9.6665	9.7059	9.7477	9.7782	9.4543	8.2205	8.0808	9.8935	8.5046	10.3676	8.9131	9.0762	9.2413	9.3433	9.7408	9.993	9.1387	8.6974	10.6408	9.0974	9.552	9.3857
TCGA-AR-A1AO	47	II	Positive	Negative	HR+/HER2-	0	86.01	9.5151	9.2753	8.2176	9.4717	10.4683	8.9217	9.7133	8.8699	9.4733	10.5951	9.313	10.0644	10.4441	8.429	8.6703	10.0267	8.6796	10.8492	8.6854	9.789	8.9707	9.9128	9.1878	10.2219	9.7703	8.3686	8.3426	9.4033	8.879	9.3788	9.528	9.1813	9.336	10.058	9.2483	10.3308	8.794	8.875	10.6627	8.724	8.7919	9.0533
TCGA-AR-A1AP	80	I	Positive	Negative	HR+/HER2-	0	93.82	9.741	9.1987	8.4791	8.9654	10.5244	9.2803	9.2635	8.0104	9.8829	11.1935	8.3398	10.2649	10.4237	9.5507	8.6111	10.0375	7.77	10.6281	8.0255	10.0935	9.0681	9.455	8.6044	10.068	9.7538	9.1153	8.2637	9.4513	8.5466	9.7223	10.0837	9.6534	8.9179	9.7658	9.8199	10.3445	8.9219	7.6263	10.6424	8.7366	8.995	8.4102
TCGA-AR-A1AQ	49	II	Negative	Negative	HR-/HER2-	0	99.24	9.1303	8.9731	8.5144	9.4658	11.5435	9.1356	9.9149	9.5527	9.231	10.8514	8.1155	9.9049	10.3296	9.6034	8.8765	10.8429	10.6106	10.7706	8.82	10.8946	10.6731	11.246	9.8009	10.57	9.953	8.5001	7.9294	9.3834	9.7228	10.3559	10.1889	9.2648	10.4236	10.679	10.0637	10.6417	8.9416	8.2391	11.1794	8.5286	8.471	9.4846
TCGA-AR-A1AR	50	III	Negative	Negative	HR-/HER2-	1	17.21	7.8539	8.4471	7.6858	9.2195	10.9863	8.929	9.9754	9.3139	8.6542	10.0526	7.2363	9.8089	10.2286	7.8431	8.1808	9.4749	8.394	11.6436	9.7367	10.8973	9.2045	10.8229	9.6892	11.1558	9.5969	7.727	7.7682	10.1314	8.7267	10.7348	8.5093	8.8738	9.4296	8.3899	9.7933	10.0523	7.3651	9.5348	9.7472	8.096	7.9069	9.9333
TCGA-AR-A1AS	54	II	Positive	Negative	HR+/HER2-	0	37.78	10.5747	9.5581	8.6452	10.2867	10.7486	9.0512	10.005	8.5686	10.0746	11.1089	8.6978	11.4837	10.5265	9.1333	8.8321	9.717	8.3531	11.4875	8.493	10.8076	9.3518	9.6238	9.4358	10.1412	9.9258	9.0366	8.3431	9.4955	8.759	9.7763	9.7117	10.271	9.3765	9.4591	9.9476	10.1708	9.3187	8.4639	10.7045	9.3197	8.6993	9.4563
TCGA-AR-A1AT	62	II	Positive	Positive	HR+/HER2+	1	41.79	9.7859	9.8053	8.3671	12.5551	10.6186	8.342	9.728	8.3466	10.0523	10.47	9.4783	11.5678	9.4537	9.0207	8.6886	10.1795	8.3466	11.191	8.3963	10.7	9.4041	9.4615	9.18	10.1665	9.4118	8.9559	8.2393	9.2869	8.5736	9.5833	10.2077	9.6124	9.5619	10.3997	9.6995	10.2505	8.472	8.5479	10.4578	8.6777	8.5756	9.6399
TCGA-AR-A1AU	39	III	Positive	Negative	HR+/HER2-	0	94.22	9.4613	8.9266	7.9691	9.7079	10.5651	8.858	9.6624	6.8972	9.7261	11.3644	8.4878	9.8215	9.8298	9.3526	7.9756	9.2688	8.2516	10.8053	7.934	9.2776	8.4275	9.5753	8.0876	10.314	8.6574	7.9476	7.9206	9.0258	8.6453	9.7691	9.3308	9.5979	8.9165	9.3492	9.6147	10.0686	8.2972	7.982	10.102	8.1879	8.1897	9.1418
TCGA-AR-A1AV	68	II	Positive	Negative	HR+/HER2-	0	61.24	9.6558	8.9178	8.3425	9.8644	9.8527	8.5757	10.0204	8.5234	9.484	9.7056	8.1517	10.8979	9.6004	8.3347	8.9844	9.2216	8.306	10.543	7.9268	10.1726	9.3004	8.9636	10.0898	10.3813	9.7796	8.0014	8.0811	9.2403	8.2874	9.6211	9.1735	9.518	7.8885	8.7073	9.1127	9.3921	9.1202	8.1146	9.9041	8.5559	8.4164	9.8941
TCGA-AR-A1AW	65	II	Positive	Negative	HR+/HER2-	0	86.47	9.2787	9.3186	8.167	10.0581	9.8497	8.9908	9.6025	7.7184	10.0006	10.44	7.8731	10.0265	10.1591	8.32	8.5072	9.6877	8.7433	10.7487	8.449	10.1443	9.0373	10.1334	9.3474	10.2599	9.3083	8.1148	8.2082	9.4586	8.7798	9.7616	9.3238	9.5386	9.1259	8.9973	10.403	9.1511	8.5945	8.3538	10.1864	8.5176	8.9046	9.9601
TCGA-AR-A1AX	64	I	Positive	Positive	HR+/HER2+	0	86.37	9.4372	9.3438	8.8875	9.5716	10.1993	8.7886	9.6991	8.6214	9.4851	10.7637	8.7243	10.6841	10.0406	8.3594	8.3172	9.8241	8.3257	10.5703	8.2738	9.5335	9.243	10.0139	8.9171	10.2892	9.1672	8.1632	7.8343	9.2403	8.7624	9.6512	9.1946	9.8017	8.8829	10.173	10.0555	9.6347	8.3257	8.4195	10.3979	7.5901	8.1038	9.8023
TCGA-AR-A1AY	65	I	Negative	Negative	HR-/HER2-	0	33.71	9.5058	8.0902	7.3906	8.8748	11.0192	8.6753	9.7265	8.9656	8.6018	10.6011	7.4494	10.5409	9.2948	8.3082	7.9832	10.2086	9.2206	11.3668	8.1134	10.9392	9.4371	10.931	9.5546	10.8922	9.3682	7.8654	8.8278	9.2933	7.8586	9.057	9.3524	8.1752	9.7739	9.4516	10.0321	10.2666	9.4086	7.9558	10.6824	7.8632	8.1191	10.395
TCGA-AR-A24H	65	II	Positive	Negative	HR+/HER2-	0	160.78	9.6242	10.1789	8.9477	10.902	11.0122	8.5668	9.3083	9.0953	9.1344	10.4938	7.9162	11.0182	9.7715	8.2659	8.8656	8.5015	8.5391	10.4624	8.1581	9.8931	9.5892	10.022	9.2185	10.6599	10.1469	8.9602	8.2316	9.8673	9.7365	9.9083	9.9868	10.2179	9.1264	9.9096	10.8582	9.8092	8.9913	8.9565	11.1289	8.6828	7.9776	11.4168
TCGA-AR-A24K	46	II	Positive	Negative	HR+/HER2-	0	50.85	9.0493	9.2205	8.4653	10.3076	10.9261	8.9712	9.9424	9.2708	9.878	10.5849	6.9561	11.2074	10.3268	8.5321	8.5739	9.5748	8.2552	11.4658	8.8742	10.3375	9.4746	9.4427	9.3522	10.8574	9.2465	8.7013	7.8782	9.6938	8.8796	10.0878	9.574	9.6475	8.8376	9.5903	9.8768	10.7301	8.596	7.8509	10.2443	8.4868	8.1942	9.7637
TCGA-AR-A24L	26	II	Positive	Negative	HR+/HER2-	1	94.15	9.3025	9.4691	9.0156	9.7118	10.5546	9.0287	10.2843	9.5553	8.942	9.9829	8.141	9.9635	9.9354	7.1841	7.8941	8.7883	7.8176	11.1123	7.8797	9.6205	9.3815	9.415	9.0098	10.9871	9.7888	8.0698	8.3517	9.7265	9.2791	9.8129	9.6848	10.0693	8.5151	9.7707	9.3866	9.5638	8.5426	8.8823	10.3573	8.3769	7.7632	10.064
TCGA-AR-A24M	38	III	Positive	Negative	HR+/HER2-	0	120.24	8.7659	8.8396	7.9082	9.8304	9.8945	8.2784	9.752	7.5248	9.6645	10.312	7.6792	10.3399	9.9585	8.2402	8.3087	8.4907	7.7709	11.0687	8.2487	10.0774	8.8899	9.1536	9.2066	10.9375	9.3065	8.3168	7.5756	9.1132	9.0019	9.9105	8.7022	9.1897	8.737	8.3676	9.179	9.5495	8.2438	8.62	10.2619	8.2256	8.1191	10.5207
TCGA-AR-A24N	54	I	Positive	Negative	HR+/HER2-	0	99.7	9.7032	8.9917	8.1777	9.865	10.717	8.9211	10.0372	8.7394	9.9462	11.0289	8.6125	11.2796	10.3943	8.594	8.6686	9.1224	7.8628	10.965	8.4816	10.0753	10.2278	9.1591	9.0699	11.1002	9.4861	9.1576	8.4421	9.5933	9.2562	9.778	9.3051	9.5341	8.5189	8.9062	11.0309	10.4054	8.6093	8.7085	10.4574	8.2926	8.1257	9.7422
TCGA-AR-A24O	43	III	Positive	Negative	HR+/HER2-	0	118.5	8.7427	8.9706	8.0741	9.6458	10.2454	8.7597	9.5366	8.3719	9.4274	10.1606	7.9108	9.391	10.1562	8.1011	8.6664	8.7231	8.0796	10.6586	8.0242	9.5115	9.0896	9.1666	8.9977	10.6592	9.1843	8.3765	7.6843	9.1936	8.942	9.8823	8.972	9.5884	8.7518	8.6891	8.9958	9.688	7.941	8.5352	10.0015	8.4566	8.296	9.5293
TCGA-AR-A24P	47	I	Positive	Negative	HR+/HER2-	0	2.76	9.0216	9.2978	8.4364	10.4767	10.4417	8.4639	9.9992	8.4484	9.5798	10.4779	7.9944	10.8848	10.0042	8.3774	8.4897	9.3169	7.4739	11.0048	8.2184	10.2269	8.5195	9.1997	8.8879	10.7358	8.797	8.9981	7.9496	9.2918	8.7551	9.5344	9.6188	10.2398	8.9542	9.4464	8.9492	9.7501	8.6675	8.6437	10.5265	8.3572	8.2974	9.7655
TCGA-AR-A24Q	49	II	Positive	Negative	HR+/HER2-	0	104.2	9.8848	8.7249	9.111	9.4572	11.7991	9.6987	10.5649	8.4905	8.6275	10.3401	9.6272	9.6197	10.8989	7.6841	8.0485	9.2115	8.716	10.9757	8.1106	9.8676	9.8492	11.3163	9.3608	11.1911	10.3033	8.1628	7.8787	9.4809	9.3402	9.7257	10.0842	9.45	9.7425	10.2997	10.4543	9.1698	8.5353	8.7269	11.7987	8.1832	8.2047	9.9584
TCGA-AR-A24R	45	III	Positive	Negative	HR+/HER2-	0	112.68	9.1881	9.088	8.361	9.6326	10.2439	8.2318	9.8694	9.1525	9.7798	10.2776	7.9065	10.5988	10.1663	8.8985	8.8108	8.9773	7.3689	10.6578	8.1508	10.1611	8.5348	9.9216	8.4938	10.4015	8.9905	8.7415	8.338	9.5836	8.6619	9.8969	10.853	9.7915	8.2947	9.0356	9.606	10.5163	8.9796	8.4572	10.4275	8.6707	8.4595	9.58
TCGA-AR-A24S	61	I	Positive	Negative	HR+/HER2-	0	97.77	8.968	9.0088	8.0757	9.6048	10.7183	9.2376	9.8627	8.1727	9.9978	10.6204	7.7102	9.2619	9.4792	7.7421	8.0773	10.2353	8.1727	11.2749	8.5085	9.7609	9.4813	10.7008	9.3565	10.6031	9.6789	7.8556	7.7811	9.5042	9.2571	10.3534	8.7133	9.2341	9.4147	9.6264	10.3946	9.5071	7.8849	8.7017	10.6614	8.472	7.5411	9.6602
TCGA-AR-A24T	46	III	Positive	Negative	HR+/HER2-	0	105.19	8.9393	9.0495	8.3558	9.9335	9.7955	8.9785	10.3407	8.2002	10.0138	10.142	7.9987	10.3223	9.5238	7.9049	8.4073	8.9655	7.8576	11.0875	8.1421	10.1081	9.0687	9.2574	9.0799	10.6268	9.0363	8.8484	8.6171	9.3465	9.3845	9.9448	8.9447	9.7934	9.091	8.58	9.1263	9.4916	8.4209	8.6277	10.4783	8.3097	8.4371	9.911
TCGA-AR-A24U	47	II	Negative	Positive	HR-/HER2+	0	102.76	9.2043	9.8186	8.4481	9.2387	10.6855	8.6706	9.2363	8.2395	8.7267	10.4657	7.8563	10.6102	9.7648	8.2204	8.0561	9.3519	9.0507	11.0047	8.5712	10.1301	9.3358	10.2642	8.808	10.8115	9.4134	8.0845	8.9768	9.7795	8.4725	9.7212	9.1311	11.3537	8.1037	9.5233	10.462	9.6464	8.7145	9.1046	10.2808	8.2442	7.8438	10.0123
TCGA-AR-A24V	52	II	Positive	Negative	HR+/HER2-	0	105.22	9.5287	9.6198	8.2724	10.427	9.9092	8.7988	9.4655	8.1134	10.0245	10.006	8.4613	10.282	10.1576	8.5507	9.0972	8.8672	8.0682	10.8286	8.0926	9.4823	9.411	9.9138	8.3061	10	9.5898	8.6699	8.8653	10.5411	9.1179	9.4807	9.5266	10.0588	9.654	9.6747	9.935	10.0946	8.5366	8.3779	10.311	8.3377	8.7527	9.6589
TCGA-AR-A24W	55	II	Positive	Negative	HR+/HER2-	0	50.92	9.2217	8.5516	7.8761	9.8032	10.1025	8.126	9.4876	8.3729	9.3868	10.3596	8.1108	10.3896	10.0071	7.5455	8.5488	9.0732	8.4522	10.729	8.034	9.9147	8.8787	9.539	9.2671	10.3721	9.0221	7.9343	8.1855	10.0115	8.7029	9.615	8.7754	9.5369	8.8012	8.4658	9.2384	8.9339	8.8843	8.7976	10.358	8.4568	8.4324	9.9651
TCGA-AR-A24X	52	II	Positive	Negative	HR+/HER2-	0	98.69	9.5442	9.0538	8.371	10.1132	10.4767	8.3053	10.0512	8.8631	9.2142	10.328	7.9081	11.0495	9.8319	8.5724	8.7074	9.3286	8.3817	11.0916	8.987	10.4162	9.0803	9.2609	9.1555	10.842	9.5028	8.3943	7.8293	9.2563	8.7125	10.1348	9.3607	9.4521	8.7475	9.1342	9.4131	9.6573	8.6182	9.1911	10.5106	8.6644	8.2873	10.2655
TCGA-AR-A24Z	57	II	Positive	Negative	HR+/HER2-	0	98.59	9.4636	9.7633	8.7489	9.8085	11.4744	9.1204	9.988	8.6789	9.42	10.6823	7.7743	9.1013	9.9621	7.5029	8.0888	8.9927	9.0209	11.0203	7.9013	9.433	9.1346	10.031	9.1445	11.147	9.8265	7.9273	7.8276	9.2306	8.5421	10.1683	9.5108	9.7224	8.4278	9.525	9.9488	9.49	7.2422	7.3207	10.4722	8.5233	8.3581	10.2086
TCGA-AR-A250	58	II	Positive	Positive	HR+/HER2+	0	88.93	9.8331	12.4353	7.9652	9.4998	10.3275	8.4963	10.2244	7.9524	9.462	11.6287	9.2402	10.1553	9.2525	8.8451	8.1629	8.7242	8.6086	10.5029	9.105	9.6923	9.558	9.7135	9.2083	10.8503	9.7459	8.4446	7.9248	9.5674	8.6045	10.2295	9.7349	8.7958	9.2849	10.5075	9.8288	9.9009	8.4308	8.7796	10.278	8.7769	8.2174	10.1622
TCGA-AR-A251	51	III	Positive	Negative	HR+/HER2-	0	99.54	8.7087	9.0174	8.9468	9.9322	10.9211	9.0759	10.0331	9.2117	8.8433	10.6751	7.437	9.3735	10.157	6.6952	8.5854	9.247	9.3412	10.7692	9.3723	10.1159	9.6002	10.6547	8.9897	11.2748	11.0676	7.7077	8.6964	10.1063	9.0981	9.5137	9.5085	9.5125	9.2279	9.9044	10.0119	8.6683	8.3878	8.5041	9.9063	8.3297	7.4245	9.7375
TCGA-AR-A252	50	I	Positive	Negative	HR+/HER2-	0	93.23	8.4911	8.8163	8.1359	9.2622	10.1118	8.0643	9.7698	10.1401	9.5618	10.5058	7.536	9.7104	9.9537	8.1779	8.64	8.3117	7.7297	10.8231	8.4342	9.3493	8.5832	9.508	9.162	10.729	9.1672	8.0611	7.8878	9.6825	8.6108	10.0109	9.2851	9.2719	8.5809	8.5149	8.9699	9.4974	7.8531	8.708	9.8028	8.1375	7.9956	9.7571
TCGA-AR-A254	50	III	Positive	Positive	HR+/HER2+	0	85.58	8.98	10.4585	8.7771	12.5174	10.1123	8.5408	9.873	8.7076	9.0728	10.4079	8.1692	10.9468	9.4883	8.6596	8.7046	9.373	8.3329	11.2938	8.7452	10.5097	9.0378	11.4339	8.9867	10.4195	9.598	8.6458	9.0934	9.7278	9.0145	9.5627	9.5277	9.4506	9.0818	9.5895	10.7621	9.9244	8.3625	9.3064	10.2143	8.8803	8.4039	9.9257
TCGA-AR-A255	62	I	Positive	Positive	HR+/HER2+	0	70.99	9.2916	9.6509	8.5169	10.4012	10.2707	8.6308	10.1183	8.5447	9.9944	11.0951	8.5989	10.6335	9.7849	8.7738	9.3058	9.5241	8.6138	11.6598	8.2042	10.2243	10.01	9.8274	9.446	10.8779	9.2002	8.3558	9.1663	9.2693	8.7385	10.1495	9.5672	9.9704	9.6285	9.7216	10.0699	10.338	8.4822	8.821	10.6162	8.3567	8.7707	9.9186
TCGA-AR-A256	45	II	Negative	Negative	HR-/HER2-	1	93.76	9.6399	8.8275	7.902	9.4063	11.1611	9.4841	10.168	8.8936	9.367	10.3184	7.6448	9.7955	9.5538	8.3741	9.2864	10.847	8.848	11.8872	8.7293	10.3694	9.3135	10.6828	10.0993	10.87	9.2918	7.9751	8.6283	9.0604	9.7902	10.1586	11.0602	10.5755	10.292	10.9399	10.8116	9.0467	8.6185	9.3334	10.5112	8.6791	7.419	10.0462
TCGA-AR-A2LE	69	I	Positive	Unknown	Unknown	0	166.29	8.2498	8.91	8.1993	10.3043	10.5598	8.7453	10.3749	7.7752	9.6174	10.4081	8.8889	10.5608	10.0223	9.294	7.96	9.0292	8.0978	10.7482	7.9542	9.8361	8.8551	9.8403	8.9629	10.4509	9.1608	9.0175	7.5363	9.489	9.3547	10.1598	9.06	9.9426	8.6337	9.6007	8.6571	9.3547	7.9943	8.415	10.1999	8.0605	8.6063	9.8004
TCGA-AR-A2LH	55	III	Negative	Negative	HR-/HER2-	1	20.24	10.049	9.3508	8.8765	9.294	10.9459	9.0624	9.4679	8.9147	9.7056	10.8016	9.8265	10.5159	10.829	8.8667	8.6364	9.7045	9.2234	10.1392	8.4624	10.3243	10.1284	9.4539	9.2297	9.9558	9.5772	8.7855	8.6648	9.4507	8.7287	9.4915	9.593	9.5246	9.1835	9.312	9.8029	10.0511	8.9458	8.9052	10.2036	8.55	9.0582	9.367
TCGA-AR-A2LJ	40	III	Positive	Positive	HR+/HER2+	0	86.47	11.0461	10.4625	8.8458	10.009	11.031	10.0954	9.3362	7.8004	10.8866	10.6691	10.61	11.4224	11.0107	10.4819	8.8122	11.0142	9.4483	10.4099	8.2737	10.6215	10.4891	9.4173	9.1354	9.4544	9.9081	10.5153	8.8472	9.3616	9.4351	9.1297	10.3968	10.39	9.7914	10.9642	9.2614	10.599	10.4934	8.1755	11.2768	9.8051	10.3633	9.0525
TCGA-AR-A2LK	62	III	Positive	Negative	HR+/HER2-	1	54.17	10.5879	9.7004	8.0087	10.2762	9.9809	8.2277	9.6175	7.8374	9.7202	10.257	8.6708	11.3735	9.7653	9.3001	9.1031	8.8999	8.6815	10.973	8.5661	10.205	9.4936	10.4123	8.5764	9.9818	9.908	8.5879	8.9262	9.011	8.7594	9.5079	9.7275	10.3428	9.9225	10.0478	10.4625	9.9266	9.2897	8.0155	10.7924	9.3229	8.049	10.0618
TCGA-AR-A2LL	70	II	Positive	Negative	HR+/HER2-	0	66.1	10.0609	10.0163	8.0552	10.6731	9.6534	9.3413	9.656	7.8242	10.4322	10.8732	8.8585	11.4693	9.7526	8.4261	8.3939	9.5044	8.749	11.115	8.0708	10.5495	10.074	10.2113	8.8929	10.1201	9.7049	9.1048	8.7966	9.1547	8.9551	9.8664	10.3266	10.3244	9.094	10.4104	10.542	9.6339	9.4072	7.6302	10.4489	8.8619	8.1389	9.6873
TCGA-AR-A2LM	49	II	Positive	Negative	HR+/HER2-	0	63.57	9.4489	8.8096	7.9899	9.5722	9.9448	8.5403	9.6154	7.7294	9.7468	10.3194	8.4147	10.1508	9.8292	8.2398	7.9478	8.9853	8.1187	10.597	7.8079	10.3603	8.7435	8.6882	8.7759	10.3707	8.8895	8.4255	7.3773	8.9252	8.4838	9.4533	8.8042	9.1389	8.6613	8.8319	8.5981	9.1954	8.6559	8.106	9.5402	7.719	8.2884	9.6736
TCGA-AR-A2LN	65	II	Positive	Negative	HR+/HER2-	0	38.14	9.0483	9.0192	8.0143	9.7101	9.8083	8.5327	9.3159	8.2566	9.8288	10.3491	8.5219	9.6811	9.9799	8.1784	8.0328	9.1577	8.448	9.9929	7.8466	9.7913	8.7384	8.8797	8.9167	9.9786	9.1549	8.7626	7.2349	9.1549	8.8009	9.0549	9.2046	9.4505	8.8746	8.6332	8.5197	9.2129	8.7099	8.2113	10.1173	8.0389	8.7118	9.9432
TCGA-AR-A2LO	46	II	Positive	Negative	HR+/HER2-	0	39.36	9.9798	9.2627	8.8217	9.7461	9.9252	8.7902	9.7953	8.3874	9.3152	10.5866	8.6441	10.4444	9.5835	8.4586	8.2913	9.8533	8.494	10.7353	8.3124	10.2263	9.5564	9.253	9.2783	10.3154	8.9812	8.7329	7.9273	9.2949	8.758	9.9026	9.6366	9.5375	9.3651	9.5225	9.3707	9.3183	9.4213	8.6515	10.4203	8.7985	8.6142	9.1705
TCGA-AR-A2LQ	59	II	Positive	Negative	HR+/HER2-	0	40.51	9.3581	9.0199	8.308	9.6738	10.1443	8.5104	9.5674	8.042	9.58	10.1281	9.0909	10.0772	9.7386	8.3623	8.1811	9.3805	8.4127	10.8683	8.0004	9.7183	8.8561	9.3248	8.9843	10.3336	9.0697	8.3948	7.9357	9.1971	8.6157	9.3265	9.1342	9.4244	8.8518	9.2052	8.5361	9.2623	8.3827	8.4421	10.0602	8.2224	9.0002	9.5
TCGA-AR-A2LR	49	I	Negative	Negative	HR-/HER2-	0	57.23	8.7521	8.9278	8.5427	9.4415	10.8924	8.9842	9.2852	6.9005	8.6825	10.5379	7.6582	8.9235	9.6795	8.9378	8.5687	10.094	9.4384	10.9931	8.3777	11.35	9.959	10.2279	9.2762	10.4787	8.9856	8.2224	8.8234	9.3964	9.0882	9.6649	10.0666	8.7618	10.0122	9.8433	10.9516	9.8935	8.8172	8.2976	10.8066	8.5199	8.2009	9.9959
TCGA-AR-A5QM	62	II	Positive	Unknown	Unknown	0	73.29	10.6603	9.2485	8.3168	9.8432	10.2415	9.9722	9.1262	8.5977	10.0706	10.4651	10.8406	10.3374	10.2964	8.7928	9.1124	10.3304	8.7109	10.2797	8.1928	10.3145	9.498	9.4747	9.3175	9.5183	9.3602	9.3474	8.8867	9.7092	8.1706	9.794	9.6214	9.8729	9.3738	9.5042	8.8826	10.0829	9.9766	9.0324	10.8113	9.5657	9.5104	9.1859
TCGA-AR-A5QN	68	III	Positive	Positive	HR+/HER2+	0	33.28	10.0696	9.336	8.932	9.5388	9.8018	9.6993	9.4898	8.536	9.8222	10.983	9.3681	10.7817	9.8877	9.5169	8.6984	9.9426	8.6665	10.7931	7.8361	10.502	9.6419	9.7494	9.2899	10.1629	9.754	9.7839	8.417	9.8883	8.8029	9.4327	10.071	9.6354	8.8146	9.6182	9.6951	9.9571	9.9497	8.9176	10.2776	9.2088	9.2044	9.9846
TCGA-AR-A5QP	54	II	Positive	Unknown	Unknown	0	38.93	10.6388	9.5911	9.0308	9.9486	10.4325	9.4901	9.8772	8.648	10.4367	10.8927	9.6288	10.6929	10.5759	9.5164	9.4836	10.219	8.8357	11.5593	8.7894	10.3065	9.7956	9.9315	9.5767	9.9816	9.7982	9.6213	8.6071	9.8852	8.6437	9.7609	9.884	10.1039	9.6052	9.9678	10.2653	10.3328	9.6798	8.6949	10.74	9.2212	9.446	9.5077
TCGA-AR-A5QQ	68	III	Negative	Negative	HR-/HER2-	1	10.58	11.1122	10.5069	8.8764	9.6453	11.5056	9.9658	9.6008	8.9608	10.2924	10.7443	10.5798	10.7309	11.1368	11.0429	9.2504	11.1571	9.7152	11.1992	8.6109	10.7841	10.7883	11.0837	9.8656	9.9991	10.2469	9.8303	9.3733	9.8369	8.9258	9.7323	10.2758	10.1662	10.3995	11.5648	10.3695	11.9293	9.8779	8.89	11.3219	10.2836	9.8976	9.7826
TCGA-B6-A0I1	73	II	Negative	Unknown	Unknown	1	77.56	10.7501	9.9798	8.4757	10.4987	11.9045	8.9812	9.8803	10.0823	9.2884	11.1745	9.9299	12.3752	10.3465	9.7794	9.7714	10.6816	10.3379	11.3842	9.5805	12.5466	10.884	11.6477	10.6825	10.2502	10.6216	8.4684	10.9735	10.9328	7.6704	9.5579	10.8797	9.8654	9.6243	10.7973	10.9254	11.2192	10.848	9.2337	11.2342	8.8202	8.3527	9.7671
TCGA-B6-A0I2	45	I	Unknown	Unknown	Unknown	0	143.27	10.7663	9.323	7.8232	9.0288	11.5127	8.0586	9.7362	8.9858	9.5947	10.4201	9.2	11.2232	9.9751	9.2984	8.8315	10.2884	9.9506	11.6715	8.3731	10.8922	10.8187	10.3923	10.2376	10.4483	10.2473	9.1228	9.5456	10.341	8.5097	10.4326	10.605	9.324	10.0764	11.1032	9.2274	10.3723	9.6269	9.0849	12.2772	9.0436	9.3219	9.6714
TCGA-B6-A0I5	49	II	Positive	Unknown	Unknown	0	281.08	10.8098	11.0321	8.7941	9.8276	10.9323	9.7158	9.8391	9.0426	10.6134	10.1239	10.8992	12.8208	10.8443	10.8809	9.7273	9.6449	9.7071	11.0933	8.9493	10.9929	10.8797	10.4823	9.9649	10.3537	10.7529	9.8338	9.4334	10.6863	7.8491	9.5883	10.8579	10.2226	9.4703	10.5465	9.9794	11.1877	10.5502	9.2211	11.3159	10.0843	10.5491	9.8178
TCGA-B6-A0I6	49	II	Negative	Unknown	Unknown	1	32.56	9.3466	8.5276	8.9569	9.1076	11.2807	9.0858	9.5075	8.7098	8.9978	10.7425	8.824	8.9938	9.729	8.8123	8.3376	10.1449	8.5596	11.3158	8.075	10.3874	9.0968	10.2658	9.5364	10.3475	10.0455	8.2302	8.7019	9.6398	7.9966	10.245	9.4506	9.0537	9.8349	9.8877	9.9832	9.1792	8.8372	8.4875	11.4962	9.3858	8.7003	10.0015
TCGA-B6-A0I9	62	IV	Positive	Unknown	Unknown	1	11.89	9.9691	9.3967	8.3118	11.2004	9.8649	8.0612	10.0022	8.4654	10.5204	11.0173	9.0934	11.0142	9.8362	8.3503	8.3276	9.085	9.1584	10.5514	8.4191	10.5212	9.6246	9.1374	8.2284	10.3098	10.7412	9.6209	8.0885	9.0498	8.7901	9.8808	10.0224	9.18	10.9868	9.9718	9.1135	9.4853	9.7056	8.9851	10.4416	8.9604	10.1772	8.9977
TCGA-B6-A0IA	51	II	Positive	Unknown	Unknown	0	275.66	11.3141	10.6822	7.988	9.9029	10.5967	10.5072	9.9766	9.0068	10.9335	10.6211	10.2556	12.5506	11.0303	10.4451	9.5822	9.2404	9.2907	11.68	8.6378	10.7635	10.9245	10.7895	10.0813	11.0348	10.1031	10.7092	8.8371	10.6537	9.2495	9.7199	10.0654	10.1918	8.9764	10.2935	10.8635	10.8557	10.6782	9.5793	11.5037	9.9455	9.8068	10.5805
TCGA-B6-A0IB	64	IV	Positive	Unknown	Unknown	1	129.47	10.757	9.6778	7.8686	9.6531	10.4895	9.1036	9.8478	7.8074	9.9065	11.2436	9.9527	11.5353	10.2213	9.9825	8.3263	9.8754	9.0754	10.8835	7.4152	11.1658	10.3628	10.0452	9.9276	10.4895	10.0337	9.9261	8.1829	10.1234	8.7359	9.7647	9.886	9.6078	9.6766	10.0076	9.8372	10.8612	10.3262	8.8084	11.0632	9.4706	8.9945	9.4116
TCGA-B6-A0IE	38	III	Negative	Unknown	Unknown	1	65.47	10.8543	11.1595	8.8652	10.2315	10.7845	9.4058	9.8972	8.0814	10.1133	12.0959	10.2054	11.4867	11.0443	9.4454	8.5668	9.9413	9.9098	11.4396	8.5527	10.8616	10.1751	10.1671	10.8614	10.2238	11.2038	9.6136	9.7214	10.6242	8.2973	10.1555	11.1925	10.7335	10.5429	9.6889	11.2453	10.8406	10.518	9.4377	11.5614	9.8982	9.7477	9.9249
TCGA-B6-A0IG	50	II	Positive	Unknown	Unknown	1	146.39	11.0508	10.9978	8.9007	9.9295	10.1339	9.1973	10.0096	9.1348	10.0057	12.3075	9.8554	10.1205	9.813	10.0164	9.2131	9.82	9.1245	10.0874	8.6687	10.2991	10.3354	10.064	8.4941	10.3982	10.315	9.1505	8.7758	9.9774	8.0227	10.0827	9.3943	9.173	10.2282	9.4785	10.0623	9.8229	9.3794	9.305	10.126	9.5741	9.4685	9.0361
TCGA-B6-A0IH	81	III	Positive	Unknown	Unknown	1	112.29	9.3746	8.5493	7.9595	9.4696	9.9348	9.0243	9.4947	8.1881	9.6458	10.5847	9.6499	10.0104	9.6374	8.8519	8.1279	9.5454	8.4787	10.4119	8.1406	10.4699	8.948	9.2459	9.0488	9.8962	9.1695	8.739	7.8332	9.1457	8.306	8.9879	8.9575	9.162	9.2923	8.6383	9.3262	9.4034	9.162	8.5531	10.2629	8.4297	8.4827	8.9951
TCGA-B6-A0IJ	42	II	Positive	Unknown	Unknown	0	233.44	9.971	9.3151	7.8063	9.0086	12.4714	9.835	9.8478	8.9411	9.3826	10.5753	9.6937	11.0351	10.6609	9.2614	8.6832	10.2034	10.289	12.0019	8.3641	11.3093	10.7653	10.0691	9.8023	10.4222	10.0298	8.8145	9.2362	9.061	9.1703	10.2431	10.1919	9.1377	9.7744	10.9403	10.8322	10.0736	9.8279	8.7589	11.5611	8.5739	8.5406	9.7375
TCGA-B6-A0IK	63	III	Negative	Unknown	Unknown	1	18.76	10.2097	10.4898	8.6391	9.0306	11.1436	9.4874	10.0018	9.5554	9.2509	9.6837	10.7429	10.0529	10.8775	8.6138	9.0976	10.1204	9.1217	11.9846	7.834	10.1126	9.775	9.3586	8.9637	10.7613	10.5879	8.588	8.5771	9.9086	9.2437	10.6906	8.8953	9.4897	8.9144	9.3574	9.492	9.6978	9.1818	9.9172	11.1936	9.3446	9.2478	9.6109
TCGA-B6-A0IM	75	II	Positive	Unknown	Unknown	1	127.23	9.0819	8.8986	8.5774	9.5159	10.2578	8.0852	10.2643	8.2405	9.547	10.8723	8.3075	9.7524	10.1411	8.5884	7.916	8.9225	7.5892	10.462	7.5302	9.2873	9.3541	9.1671	8.0023	9.4905	9.2457	7.2634	7.8105	9.4771	9.0776	9.6	8.5512	9.3803	8.5713	8.8929	9.4921	9.5527	7.874	8.1849	10.304	8.2582	7.7242	9.4127
TCGA-B6-A0IO	66	II	Positive	Unknown	Unknown	0	165.64	10.0117	10.7104	9.4662	8.9688	10.1455	8.7679	9.9678	8.7437	10.5896	10.6267	8.3905	11.248	9.9693	9.4052	8.4378	9.1864	8.7033	10.8634	8.3327	9.9204	10.0529	9.3762	9.4233	10.227	10.6228	9.0507	8.7382	9.7825	8.4129	9.6352	9.041	10.2074	9.4247	10.1172	9.6552	10.1933	9.6225	8.1274	11.2861	8.4212	9.0913	9.7975
TCGA-B6-A0IP	74	I	Positive	Unknown	Unknown	1	128.98	9.8569	9.7854	8.396	10.0074	10.3587	8.6674	9.8569	8.5484	10.4052	10.9359	8.6704	10.94	10.4337	9.0123	8.6565	9.6176	8.829	11.0116	8.6158	10.5947	9.4282	9.193	9.4247	10.2877	9.5848	8.9097	8.3509	9.6109	8.4067	9.7021	9.8328	9.6805	8.9847	9.3299	9.3368	9.761	9.4942	7.7743	10.7428	8.8839	9.0601	9.5186
TCGA-B6-A0IQ	40	III	Negative	Unknown	Unknown	0	140.77	10.0094	9.4279	7.9018	9.4121	11.8831	9.2237	9.8064	9.3669	9.9288	10.2731	9.2252	10.8651	10.959	9.4675	9.2595	10.5299	9.7407	11.8975	8.9159	12.4251	10.1851	10.6355	10.6571	10.4814	10.0434	8.8884	9.4906	9.561	8.3266	10.0529	10.315	9.4398	10.3517	10.7928	9.7518	10.6752	10.6251	8.4431	11.2786	8.5566	8.7195	10.3239
TCGA-B6-A0RG	26	II	Negative	Unknown	Unknown	0	68.4	10.4454	10.3012	8.4969	10.3208	10.6622	9.7159	10.0574	8.6398	10.05	10.9662	9.159	11.2703	9.5952	9.4295	8.574	9.5111	8.701	11.0515	7.8718	10.2626	9.9797	10.084	9.3907	10.166	10.1014	9.3156	8.6232	9.1819	8.638	9.422	10.1166	10.3023	8.7289	10.234	10.084	9.3564	9.5231	8.6904	10.7491	8.837	8.9658	9.4786
TCGA-B6-A0RH	51	II	Positive	Unknown	Unknown	1	212.09	10.2482	10.797	8.1723	11.595	10.7878	9.6893	10.0174	8.646	10.3741	10.6264	10.6033	12.1324	11.1012	10.1332	9.6863	9.7534	9.4871	10.9513	8.1481	11.2983	10.2111	10.4203	9.6706	10.4906	10.5576	9.3807	9.6485	10.2608	8.3802	9.2871	9.2652	9.2206	9.6602	10.7995	10.6885	11.2314	10.5304	9.3287	11.8185	9.5367	9.6454	10.6654
TCGA-B6-A0RI	44	III	Positive	Unknown	Unknown	0	234.1	9.541	9.1747	8.1504	9.5847	10.4361	9.0247	9.8108	8.4213	9.8379	10.8224	8.3085	10.6748	9.9383	8.6994	8.4615	9.567	8.3575	10.7204	7.6529	10.1661	9.3821	9.0617	9.2568	10.0573	9.7521	8.6856	7.893	9.838	8.8186	9.8364	9.6689	9.6971	8.7863	9.7061	9.0661	9.8572	8.5298	8.4104	9.9649	8.3216	8.5695	9.3966
TCGA-B6-A0RL	60	II	Positive	Unknown	Unknown	1	81.11	10.7847	9.7175	8.749	10.1838	10.4131	8.9136	10.1635	8.8409	9.8902	10.3914	9.7504	11.4116	10.0511	9.655	8.995	9.2401	8.8125	10.9123	8.1454	10.277	10.0753	9.4128	10.1967	10.1506	10.1773	9.7454	8.4934	9.4939	8.9589	9.4299	9.9314	10.0965	9.6671	10.1018	9.272	10.456	9.754	8.3333	10.8839	9.1908	7.7368	9.9971
TCGA-B6-A0RN	60	I	Negative	Unknown	Unknown	0	263.07	10.4457	9.6071	8.2773	10.0442	10.466	9.4404	10.0587	8.7327	10.2903	10.8426	9.2113	11.221	10.3	9.1656	8.6271	9.5934	8.818	10.9811	8.4123	11.0516	9.8104	9.3731	9.2634	10.3639	9.6675	9.0155	8.0364	9.5654	8.639	9.3296	9.7289	9.9489	9.1718	9.8769	9.2401	10.2526	9.4292	8.9072	10.8894	8.7548	9.5152	9.929
TCGA-B6-A0RO	71	III	Positive	Unknown	Unknown	0	161.93	10.466	10.0031	8.8382	10.0289	10.3294	8.7824	9.7729	8.9471	11.2078	11.3215	9.443	10.9595	11.0114	9.5614	9.1399	9.5102	8.948	11.0986	8.7627	10.2684	10.1143	9.8333	9.0654	10.8923	9.6473	9.7132	8.7567	9.8455	8.8873	9.2351	9.9955	9.6179	9.226	10.0852	9.9057	10.4784	9.2595	8.7775	11.1475	9.5807	9.7734	10.4727
TCGA-B6-A0RQ	68	II	Positive	Unknown	Unknown	1	140.18	9.7169	9.1407	8.4393	10.0854	10.3688	9.0306	9.5493	8.2216	10.0748	10.8724	8.8671	10.0734	10.327	8.8699	8.4824	9.486	8.9048	10.6519	8.0934	9.9989	8.8973	9.1127	9.4307	10.1283	9.4941	8.6113	8.2336	9.5529	8.8154	9.6433	9.7281	9.8044	9.2973	9.4847	8.8526	9.7348	8.6607	8.6362	10.5872	8.6826	8.7965	9.1943
TCGA-B6-A0RS	38	II	Negative	Unknown	Unknown	1	100.62	10.075	10.1595	8.4965	10.4687	10.8046	9.2268	10.0261	8.6278	10.342	10.5368	10.008	11.3089	9.9758	8.7332	8.5497	10.0243	9.4293	11.272	7.7942	10.8096	10.1305	10.3138	9.9898	10.4263	9.6875	9.0856	8.7343	10.2632	8.8073	10.0069	10.2792	10.6088	9.8228	11.044	10.1179	9.9373	9.5158	8.6484	11.2916	9.416	8.7106	9.9485
TCGA-B6-A0RT	39	III	Negative	Unknown	Unknown	0	89.39	9.6136	9.1662	8.0732	8.8114	11.3087	9.603	9.4356	8.638	9.2172	10.6712	8.1877	10.3383	10.9449	8.4554	8.0749	10.298	9.2835	10.3422	8.3623	10.9879	9.6368	9.7683	9.5105	10.3709	9.5882	8.5399	8.2523	9.8376	8.5576	9.5552	10.081	9.3573	9.5882	10.5013	10.0232	9.7975	9.5311	8.8626	10.2805	8.3285	8.6019	9.2371
TCGA-B6-A0RU	40	I	Negative	Unknown	Unknown	0	282.69	9.8807	9.0403	8.6432	9.9547	11.2892	9.5637	10.1718	9.5198	9.5739	10.5195	8.9239	9.7783	9.9566	8.9898	8.6898	10.2893	9.2691	11.6032	8.6226	10.7059	9.7399	10.6482	9.9028	11.102	9.8145	8.9469	8.5616	9.535	8.6849	9.3154	9.5752	9.6123	9.7742	9.9594	10.702	10.0365	9.544	9.6057	10.4963	9.5725	8.1702	9.6037
TCGA-B6-A0RV	42	III	Positive	Unknown	Unknown	0	169.38	9.5558	9.5673	8.3144	9.1434	10.5275	9.1588	9.9614	8.2161	10.1479	10.7849	9.2205	10.1666	10.4938	9.0278	8.2063	9.5711	8.4734	10.8781	8.3612	9.7624	9.6879	9.9164	9.0803	10.3301	9.4197	8.8757	8.1377	9.9254	8.6988	9.7572	8.9021	9.1372	9.3231	9.0389	10.1626	10.0817	8.6181	8.4387	9.8755	8.7002	9.0076	9.7172
TCGA-B6-A0WT	61	II	Positive	Unknown	Unknown	0	188.53	9.5613	9.0411	8.7539	9.6011	10.4614	8.7266	10.1559	8.5345	8.5854	10.4722	8.1037	10.0776	9.9765	8.5393	8.9037	8.8268	8.1264	10.675	8.1264	9.6535	9.0411	9.3508	9.2381	10.7134	8.6749	8.1232	7.886	9.2231	8.3735	10.0927	9.1376	9.2718	8.2843	8.7969	9.2704	9.6183	8.4778	8.8386	10.3248	8.5774	7.8936	9.5872
TCGA-B6-A0WV	67	II	Positive	Unknown	Unknown	1	79.4	9.5858	10.29	7.583	9.1051	10.3299	8.7366	10.0418	8.3217	10.3313	10.9765	8.591	10.2843	10.1736	8.7259	8.9745	9.5934	7.6842	11.1246	7.811	9.7068	8.9771	9.3295	9.2782	10.8148	9.3732	8.3839	8.7933	9.7598	8.7918	10.3069	9.7927	10.1417	8.9339	10.077	9.4402	10.573	8.6243	8.2274	10.8782	8.9912	9.0277	10.2188
TCGA-B6-A0WX	40	III	Negative	Unknown	Unknown	1	20.99	10.0167	9.8712	7.8624	9.982	11.3449	9.6784	9.9024	8.7287	9.8808	10.2333	8.9974	11.5926	9.8975	8.7831	8.5504	10.3053	9.4911	11.1799	8.6855	11.2417	9.9965	11.0242	9.6514	10.5711	10.6815	8.7441	8.926	10.0542	9.1263	9.3117	9.9644	9.9943	9.689	10.065	10.5325	9.9852	10.439	8.2747	11.2331	8.8283	8.7806	9.21
TCGA-B6-A0WY	40	III	Positive	Unknown	Unknown	1	113.7	10.4187	9.8832	8.7448	10.2807	10.3556	9.3553	9.6696	8.783	10.0539	10.8435	9.5819	10.1421	10.045	9.5728	9.0744	11.1075	9.129	10.7227	8.2148	9.7922	10.1708	10.2553	9.2224	10.1306	9.5867	8.8355	8.8223	9.4789	8.5904	9.7185	9.9421	10.294	9.7897	10.5203	10.0436	10.4224	9.1158	8.8635	10.8161	9.2045	8.7088	9.8846
TCGA-B6-A0WZ	50	II	Positive	Unknown	Unknown	0	206.7	10.2765	9.9463	8.4449	9.7402	10.6534	10.2216	10.3738	8.2834	10.2969	10.6256	10.4134	10.0529	10.9516	9.7254	8.9962	9.9495	8.7504	10.7894	8.197	9.8818	9.8764	9.3411	9.3483	10.8659	9.9017	9.6961	8.2094	10.3428	8.9398	10.5237	9.591	10.0807	9.1016	9.6442	9.0767	10.5792	9.4894	9.141	10.9129	9.9309	9.7112	9.4689
TCGA-B6-A0X0	54	I	Positive	Unknown	Unknown	1	129.6	9.9897	9.4418	8.1842	10.5188	11.0026	9.346	9.6908	8.5051	9.7837	10.9812	8.8641	11.4159	10.2289	9.9871	8.6024	9.9819	8.8901	10.866	8.3375	10.8303	9.4764	9.6404	9.9506	10.2211	9.5642	9.0887	8.4161	9.4279	8.2937	9.8747	9.9429	9.9444	10.0109	10.157	9.0449	10.6308	9.29	8.8882	10.5307	8.8716	9.0564	9.2774
TCGA-B6-A0X4	62	II	Positive	Unknown	Unknown	1	28.25	9.1033	9.3052	8.2415	10.2464	10.8477	9.4704	9.7271	8.9601	10.3948	10.5947	8.5312	11.1823	10.4815	8.7586	8.9325	9.3213	8.6943	10.8828	8.5312	10.1466	9.8759	9.1475	9.3293	10.1979	8.9653	8.7004	8.5173	9.811	8.5787	10.0321	9.6881	9.8795	8.4891	9.6728	8.8684	9.9833	8.2639	9.1505	10.3564	8.7993	9.04	10.0009
TCGA-B6-A0X5	61	II	Positive	Unknown	Unknown	1	68.89	9.3101	9.9554	8.446	10.3369	10.7862	9.6188	10.4826	8.8053	10.4851	10.6614	9.089	10.3442	10.481	8.7231	8.9837	9.4831	8.4766	11.0301	8.5772	9.8071	9.5404	9.9561	9.6602	10.6282	10.1208	9.2995	8.3767	10.0976	9.308	10.4552	9.5763	9.5322	9.2909	9.4613	10.6568	10.3122	8.7295	8.841	10.5489	8.7594	9.1883	9.6924
TCGA-B6-A1KC	67	II	Positive	Negative	HR+/HER2-	0	43.56	8.3599	9.7106	8.1034	10.2617	10.6941	9.0446	10.3902	8.0482	10.149	10.6327	7.5041	11.0709	8.5415	7.8569	8.6581	8.9167	8.7603	11.6519	7.6912	10.0411	10.3333	10.3362	9.0508	10.5887	9.088	8.0622	8.5268	9.4865	9.4309	10.0073	9.0867	9.9046	8.6372	9.1863	10.0485	9.9452	8.4031	8.0881	10.7744	7.9158	8.3528	10.1317
TCGA-B6-A1KF	68	II	Negative	Unknown	Unknown	0	101.45	9.8953	8.789	8.3709	11.5101	10.5762	7.7453	9.7742	9.2025	10.3891	10.2237	8.4375	11.9949	9.7031	8.5602	8.8165	9.378	9.7632	11.5878	8.7435	11.6045	11.1338	11.9314	9.4944	10.7916	10.1855	8.7609	10.0644	9.516	9.3215	9.7912	9.8037	9.0891	9.051	9.541	11.176	10.2458	10.0025	8.9606	10.5829	8.5728	7.3057	9.7169
TCGA-B6-A1KI	63	I	Positive	Negative	HR+/HER2-	0	73.46	10.0261	10.1008	8.0756	10.2203	10.227	9.4119	9.7166	8.9284	10.0034	11.139	10.0716	10.9606	10.5458	8.9921	9.1957	9.3373	8.7103	10.4074	8.2609	10.3051	9.6871	9.7095	9.442	10.1505	9.7351	8.4115	9.145	9.7868	8.8498	9.6001	9.6965	9.9773	8.9353	9.4523	9.5965	10.3183	9.2846	9.0651	10.8171	8.612	9.6112	9.8363
TCGA-B6-A1KN	57	III	Negative	Unknown	Unknown	0	139.06	9.2572	9.489	8.7345	10.1589	9.963	9.9516	10.493	8.7246	9.9624	10.7878	8.5359	10.4085	9.9045	8.1631	8.6761	8.3956	7.8588	11.3219	8.8665	10.1916	8.9699	9.9955	9.0882	10.9623	8.8383	9.1376	8.3331	9.6841	9.0129	10.1635	8.9088	9.8802	8.6771	9.1233	11.0061	10.3773	8.1334	9.1158	10.1034	9.1066	7.1651	10.1916
TCGA-B6-A2IU	62	II	Positive	Unknown	Unknown	0	170.04	10.5143	9.4902	8.3453	9.7375	10.3992	9.1411	9.8541	7.2814	10.3565	10.9308	9.6729	11.4999	10.4912	8.9362	8.8512	9.5482	8.727	10.6871	7.9601	10.5516	10.0488	9.7805	9.401	10.3579	8.8557	9.5537	8.187	9.6132	8.9551	9.2268	10.3296	9.8819	8.7727	9.7675	9.6105	9.724	9.8993	8.5611	10.7944	8.7727	9.2911	9.7167
TCGA-B6-A3ZX	50	IV	Negative	Negative	HR-/HER2-	1	37.84	9.8902	8.7132	8.4799	9.5193	10.7945	9.9707	9.3919	8.0904	10.317	10.8577	8.9956	10.552	10.2056	9.6712	8.1686	10.3783	8.8203	10.4617	8.4838	11.1481	9.5199	10.3266	9.4977	10.1527	9.5328	9.149	9.7568	9.2929	9.3132	9.7781	11.3703	9.6177	9.8219	11.1034	9.286	10.1159	9.5608	8.4018	10.9872	8.92	8.872	9.2205
TCGA-B6-A400	43	III	Negative	Negative	HR-/HER2-	0	7.06	10.455	9.3555	8.2043	9.311	10.9461	9.6263	9.7033	7.7794	10.2348	10.7511	9.7644	10.6321	10.36	9.9115	8.92	10.7761	9.897	10.8918	8.3053	11.6288	10.9597	11.0559	9.9534	10.6355	10.0342	9.3696	9.4278	9.9419	9.0854	9.6562	11.175	9.7648	10.3708	11.6609	10.2635	10.2288	9.9721	8.4108	11.4449	9.4522	8.5649	9.3798
TCGA-B6-A401	47	II	Positive	Negative	HR+/HER2-	0	85.28	10.4822	10.0018	8.6111	10.0018	10.3899	10.0356	9.4132	8.3548	10.1752	10.6999	10.2534	11.5146	10.5494	9.6022	8.7766	11.0011	8.9751	10.9431	7.9281	10.9576	9.4948	9.4262	9.3412	9.8062	10.2007	9.3435	8.4354	10.064	8.7459	9.1895	10.5821	10.0176	9.4721	10.5287	9.7789	10.1629	10.5789	7.513	10.5542	9.7028	9.898	8.8297
TCGA-B6-A402	47	I	Negative	Negative	HR-/HER2-	0	74.93	10.4244	10.4436	8.743	10.317	10.1224	10.1829	10.031	9.7672	9.7397	10.2858	8.7608	12.1472	10.4418	9.2171	8.9462	9.9807	10.0807	11.6564	8.9075	11.265	11.0351	11.0423	9.4332	10.7253	10.8365	9.3761	9.7726	9.341	9.633	9.3049	10.7801	10.1397	9.7992	11.0984	10.7961	10.085	10.3784	8.4588	10.7875	9.5429	8.0479	9.9417
TCGA-B6-A408	55	III	Positive	Negative	HR+/HER2-	0	68.07	10.506	9.5686	8.7184	9.6369	10.5147	9.5559	9.6887	8.1339	10.2343	11.1598	10.2434	10.2484	11.0572	9.1564	8.9344	10.0047	9.4309	10.5136	8.5504	10.0589	10.4055	9.9888	9.6546	9.5512	9.5246	9.871	8.7493	9.4799	8.7956	9.4476	10.0674	9.8662	9.5225	10.144	9.5031	9.933	9.7088	8.2077	11.1728	9.7209	9.2257	9.0285
TCGA-B6-A409	44	III	Negative	Negative	HR-/HER2-	1	18.82	11.2873	9.9478	8.5903	9.923	12.2598	9.6891	9.5157	9.0969	10.3174	11.1761	10.2354	11.6777	11.7705	10.5601	9.0919	10.8572	11.0908	10.8791	9.8243	12.1348	11.456	12.1812	8.9451	10.7795	11.4244	10.007	10.3828	10.0864	9.8973	9.4742	10.8795	9.7166	10.8832	11.1328	10.8401	10.9638	11.6429	9.3128	11.0273	9.7925	9.6633	9.3492
TCGA-B6-A40B	76	I	Positive	Negative	HR+/HER2-	0	103.55	10.4971	9.8282	9.0017	9.4866	10.1125	10.0111	9.683	8.5692	10.5692	9.7948	10.3152	11.1605	10.1612	10.4704	9.4949	10.7264	9.3276	10.5821	7.8914	11.0124	10.6405	9.8266	8.5789	9.7948	9.8508	9.8611	9.0634	9.4911	9.1059	9.4578	10.3086	9.6128	9.5458	10.4184	9.4395	10.5932	10.2996	8.4854	11.1707	9.9419	9.4408	9.4113
TCGA-B6-A40C	51	II	Positive	Negative	HR+/HER2-	0	71.09	10.6641	9.7405	7.987	9.7963	10.599	9.9362	9.7054	7.9232	10.3543	10.4213	10.0913	11.3277	10.1049	9.7474	8.718	10.5377	9.6315	10.469	8.5348	10.7694	10.7873	10.0759	9.3581	9.9407	9.1113	9.841	8.5454	9.7097	8.7877	9.3848	10.1254	9.7762	9.3985	10.2236	9.4475	10.2744	10.1408	8.4181	10.9508	9.593	9.2182	9.352
TCGA-BH-A0AU	45	II	Positive	Positive	HR+/HER2+	0	62.88	9.662	9.4559	9.1765	10.3192	10.2684	8.4242	10.1775	7.4894	10.2305	11.4691	8.0766	10.9616	10.1971	8.4745	7.5807	10.4272	7.5358	11.5495	8.4635	9.9368	8.4708	9.0134	9.5308	10.4806	9.1731	8.0023	8.4374	9.3943	8.5854	9.4084	9.942	9.9482	9.0508	9.8416	9.7187	10.1364	9.0335	7.9533	10.6178	7.7745	7.8413	9.9853
TCGA-BH-A0AV	52	I	Negative	Negative	HR-/HER2-	0	59.79	8.6399	8.6424	9.1705	9.3333	10.9783	8.337	9.1007	8.4383	9.5334	9.9413	7.683	9.032	9.5589	8.1822	8.1208	8.4755	9.4618	10.9522	8.0255	10.7789	10.3693	10.7269	8.9165	10.0125	9.5792	8.1308	9.2466	9.0927	9.7023	9.3342	9.3054	9.1313	9.032	9.5472	9.6442	9.6496	8.4563	8.8655	11.5506	8.2914	7.6005	9.3497
TCGA-BH-A0AW	56	II	Positive	Positive	HR+/HER2+	0	20.43	10.4524	11.9	7.916	10.3801	10.8206	9.7215	9.9689	9.1282	10.2236	10.5223	10.9791	11.3169	11.4185	9.9267	8.7911	9.0867	9.1896	11.0971	8.1949	11.0397	10.457	10.5644	9.1238	10.7494	11.546	10.2527	9.5349	10.1305	9.1413	9.3683	10.8387	8.7386	9.2605	11.4941	10.2975	10.3522	10.1856	9.4879	11.5518	9.4731	10.1472	10.11
TCGA-BH-A0AY	62	II	Positive	Negative	HR+/HER2-	0	25.53	10.3715	8.9718	8.4935	9.6309	10.6508	9.3867	9.7565	9.2989	10.047	11.3021	9.6005	10.8456	10.5623	8.6991	8.9027	9.2849	9.0602	10.76	8.978	10.3065	10.0816	11.0383	9.686	10.0297	10.1394	9.2337	8.4295	10.1881	9.0269	9.7774	10.0576	9.342	9.5777	10.2068	10.6554	9.8168	9.3745	9.4164	11.1172	8.69	8.7156	9.6722
TCGA-BH-A0AZ	47	III	Positive	Negative	HR+/HER2-	0	63.04	9.4345	10.1117	8.4682	10.0711	10.4994	9.2436	9.604	8.3481	10.1238	10.3352	9.1735	10.9589	10.565	9.1223	9.1663	9.1554	8.4246	10.6797	7.9247	9.8392	9.706	9.366	9.317	9.9102	10.064	8.8365	8.9499	9.8723	8.7732	9.5516	10.1274	10.1395	8.8335	9.3743	9.2206	10.0334	9.3702	8.7233	10.0608	9.0061	9.0744	9.5057
TCGA-BH-A0B0	56	I	Positive	Negative	HR+/HER2-	0	81.37	9.3892	8.9209	8.7179	9.2813	10.7189	9.5305	10.0794	8.823	9.7886	10.8879	9.9595	10.4719	10.9232	9.4287	8.6587	9.9961	8.534	11.0114	8.0495	10.3405	8.6183	10.0256	9.676	10.2109	9.1791	8.9812	7.834	9.7105	8.9776	9.3659	8.9771	9.1678	9.8325	9.365	9.7268	10.2135	9.2016	8.7179	10.7933	8.9429	9.3256	9.1812
TCGA-BH-A0B1	66	II	Positive	Negative	HR+/HER2-	0	37.71	10.1984	9.2237	8.0138	9.7696	10.2016	8.0323	9.9379	8.335	9.4048	11.0185	7.9991	10.573	10.3237	8.5681	8.5567	8.7058	8.4347	11.1734	8.2333	9.4124	9.4527	12.2928	8.8994	10.3068	9.2766	8.7871	8.1353	9.2913	8.8983	9.7672	9.5478	9.8138	8.6318	9.9624	10.7218	10.2444	8.856	7.8061	10.8403	7.8085	7.9865	9.9715
TCGA-BH-A0B3	53	II	Negative	Negative	HR-/HER2-	0	39.52	10.2733	9.4943	8.424	9.6465	11.3839	8.8968	9.5901	8.8968	9.5962	10.823	8.4256	10.9653	9.9969	9.482	8.3963	9.8128	9.8311	10.8539	8.4637	11.5954	10.5248	10.9356	9.6718	10.3109	9.7485	8.7958	9.3155	9.4804	9.8754	9.405	10.0302	9.5486	9.9899	10.7315	10.4728	10.1876	9.5994	8.4932	11.268	8.8094	8.6448	9.4593
TCGA-BH-A0B4	65	III	Positive	Positive	HR+/HER2+	0	39.13	10.3756	10.5217	8.7767	10.7012	10.2362	9.2274	9.5069	8.5903	10.4136	11.2306	9.6825	10.7653	10.162	8.6719	8.4226	10.2866	9.0417	10.8035	8.293	9.9924	10.4587	9.7666	9.5246	10.1181	10.1097	9.6801	8.1343	10.3721	9.3557	9.6774	10.9809	11.0627	9.6193	11.4347	11.0237	10.1711	9.166	9.0258	11.5111	9.7698	9.4552	9.8167
TCGA-BH-A0B5	40	III	Positive	Negative	HR+/HER2-	0	70.17	9.6834	8.7975	8.0417	9.4125	10.0173	8.1558	9.6064	8.0955	9.8085	10.1225	8.3393	10.2634	9.7243	8.768	8.8264	9.3832	8.0937	10.6012	7.8856	10.2617	8.8693	9.067	8.8008	10.1221	8.9307	8.8241	7.8589	8.8126	8.7492	9.6851	9.156	9.3349	8.8988	8.6388	9.113	9.3622	8.8381	7.9877	10.7519	8.2104	8.757	9.7736
TCGA-BH-A0B6	47	I	Positive	Positive	HR+/HER2+	0	81.57	10.3068	9.1882	7.9877	8.9574	11.1641	10.4158	9.7509	8.4965	10.9331	10.9266	10.2767	10.1476	10.6983	9.5779	8.7399	10.1164	8.9916	10.929	8.1234	10.149	10.2886	9.7832	9.3134	10.3163	10.0708	9.8703	9.5032	9.6772	8.9069	9.4409	9.6737	9.2489	9.5883	9.7838	9.0479	10.2932	9.7335	8.2737	11.1111	9.1665	9.3455	9.9138
TCGA-BH-A0B7	42	II	Positive	Positive	HR+/HER2+	0	84.07	9.4624	9.5674	8.0071	10.0079	10.7954	8.7526	10.059	8.9438	9.7611	10.5486	9.4004	10.7047	11.0385	8.9972	9.1896	9.0966	8.3064	10.9146	8.4782	9.8402	9.3796	9.0976	9.0555	10.2845	9.8708	9.1843	9.4246	9.4697	8.9573	9.8744	9.2124	8.5988	9.0938	9.7906	9.7072	10.0139	9.3082	7.7294	10.5674	8.8123	8.5097	9.4711
TCGA-BH-A0B8	64	I	Positive	Negative	HR+/HER2-	0	51.54	9.3751	9.531	8.1349	10.5531	10.2019	9.3591	10.2204	9.056	10.4809	10.5961	8.055	11.0661	9.8867	8.5639	9.0027	9.912	9.0143	11.2971	7.7511	10.3832	9.7622	9.7046	9.2545	10.4645	9.1499	9.3228	9.5576	9.9527	9.4809	10.1483	9.8203	10.2325	9.4883	10.0333	9.1205	9.5559	8.6053	7.9756	10.914	8.8066	9.0671	9.6854
TCGA-BH-A0B9	44	I	Negative	Negative	HR-/HER2-	0	51.64	10.2091	8.9732	9.4959	10.1832	11.6242	9.7641	9.75	8.6096	10.0966	11.2728	8.6663	9.952	10.5665	10.5899	9.4206	9.8958	9.7326	12.1666	9.5881	11.583	10.6535	10.9969	10.2028	10.1257	10.4126	8.8982	9.2707	9.8656	9.1553	10.1087	10.507	9.5881	11.3683	11.1802	10.2184	10.6927	9.4697	8.5165	13.0563	9.1977	8.8336	10.0111
TCGA-BH-A0BA	51	III	Positive	Negative	HR+/HER2-	0	37.19	9.8766	8.9698	8.5946	9.5312	9.8835	9.0642	9.5721	8.4843	9.4848	10.4579	10.1711	10.1813	9.506	8.5278	9.1932	9.4352	8.9489	10.7101	7.9628	10.597	9.6418	9.5966	9.2454	10.3628	9.2364	8.5265	8.2331	9.6213	8.4871	9.7759	8.934	9.1275	8.7439	8.5103	10.1044	9.1727	9.4194	8.9549	10.8874	8.9688	8.9419	10.4108
TCGA-BH-A0BC	60	III	Positive	Negative	HR+/HER2-	0	32	9.9145	10.6799	8.0092	9.1062	10.9786	9.0349	9.8913	8.5027	10.5656	10.6947	9.8169	10.6668	10.7151	9.3467	8.5488	9.6262	8.8725	11.1096	8.5027	10.1541	9.7497	9.5103	9.2253	10.3375	9.6664	9.6084	8.8098	9.9023	9.0073	9.7833	9.1365	9.3203	9.2519	9.1398	9.4923	9.8569	9.3921	8.5395	10.8676	9.204	9.3784	9.9982
TCGA-BH-A0BD	47	II	Positive	Negative	HR+/HER2-	0	18.2	9.5391	9.3654	8.0827	9.5308	10.6542	8.414	9.541	8.7296	10.0787	9.6642	8.5103	11.6182	10.1674	9.283	8.5994	9.5283	8.3619	10.6685	8.2061	11.0625	9.5926	9.6682	8.2563	10.3864	8.9985	8.3715	8.3748	9.3056	8.7658	9.332	9.4299	9.5064	9.7899	9.254	9.6145	9.9149	9.6705	8.5283	10.6457	8.4468	8.7593	9.2314
TCGA-BH-A0BF	56	II	Positive	Negative	HR+/HER2-	1	43.5	9.3859	9.8029	8.464	9.6271	10.0948	8.5436	9.779	8.3374	9.7438	10.6035	8.0217	10.5515	9.9239	8.1028	8.2433	9.7759	8.7958	11.0177	8.0927	10.2839	9.632	9.5039	9.3429	10.1883	9.3565	8.5376	8.2706	9.2781	8.876	9.6206	10.1427	9.1273	9.3658	10.0645	9.7966	9.7935	8.8654	8.4095	10.4925	8.1447	8.7807	9.6659
TCGA-BH-A0BG	73	I	Negative	Negative	HR-/HER2-	0	61.47	10.2124	9.3189	8.5567	9.9389	10.7147	9.1464	9.9808	7.8402	9.6095	10.5261	7.8793	10.4735	10.1817	9.9005	8.1585	9.2326	9.206	11.0459	9.0324	10.3903	9.931	10.3773	9.5982	10.801	9.3477	8.6698	8.2084	9.1679	9.423	9.946	10.0377	9.136	9.9654	10.4976	10.4578	10.2333	8.3261	8.179	10.9886	8.4151	8.2403	9.758
TCGA-BH-A0BJ	41	II	Positive	Negative	HR+/HER2-	0	21.68	9.6336	9.4062	8.1239	10.1283	10.7661	9.5737	9.8237	8.6599	9.553	10.9207	9.5846	10.8768	10.3517	9.8453	9.0292	9.7354	8.6091	10.8377	8.0882	10.431	9.3924	9.9779	9.5839	10.6067	8.953	8.8389	8.6038	9.6504	8.754	9.6469	9.3476	9.6498	9.4438	9.5642	9.2928	10.05	9.6556	8.5427	10.7285	8.5469	9.5422	9.3862
TCGA-BH-A0BL	35	I	Negative	Negative	HR-/HER2-	0	74.84	9.8217	8.6874	7.91	9.1571	10.1723	8.4142	9.8212	8.9143	9.0689	9.7844	8.6064	10.3548	9.7164	8.6031	8.2781	9.1732	8.9052	11.2765	8.2894	10.7915	9.6147	9.6957	8.8068	10.6426	9.564	8.4985	8.3869	9.0855	8.5467	9.7824	8.9594	8.9341	9.4024	9.3299	9.7068	9.7904	8.6321	8.4333	11.2652	8.761	7.9118	9.3482
TCGA-BH-A0BM	54	II	Positive	Negative	HR+/HER2-	0	61.63	9.7019	10.2277	8.1094	9.7907	10.0878	9.801	9.9441	8.9521	10.6726	10.4834	10.4911	11.3321	10.8989	9.7118	8.8934	9.4844	9.1381	11.2133	8.6103	10.5381	9.8356	9.7959	10.0887	10.5609	9.8586	9.7019	8.5842	10.3341	9.1735	9.9241	9.7771	9.9422	9.6073	9.6975	9.3999	10.3031	9.541	8.939	11.0956	9.3401	9.9394	9.7886
TCGA-BH-A0BO	54	I	Positive	Negative	HR+/HER2-	0	72.17	9.0487	8.819	8.3625	9.0932	9.8421	8.1742	9.3546	8.1871	9.5055	10.3249	8.2283	9.922	10.2902	8.0872	8.1758	9.2706	7.5152	10.5669	8.013	9.8839	9.0733	9.4741	8.8997	10.0871	8.4549	8.2648	7.8539	9.7531	8.8334	9.4237	9.0937	9.0407	8.3221	8.964	8.765	9.4931	8.497	8.8272	9.978	8.4496	8.7301	9.4748
TCGA-BH-A0BP	76	I	Positive	Negative	HR+/HER2-	1	75.43	10.2984	10.3848	9.1617	8.9687	10.1355	8.9873	10.2546	7.941	9.4451	10.542	8.9468	10.2253	9.6183	8.4285	8.3195	9.65	8.1667	10.4015	8.6661	9.9311	8.4137	9.9358	9.4158	10.7646	9.6536	9.2781	8.5818	9.8467	8.3619	10.1783	9.8536	10.6674	9.1705	9.7617	10.0911	9.8969	8.7559	8.1867	9.3608	8.4264	9.4442	9.1413
TCGA-BH-A0BQ	39	I	Positive	Positive	HR+/HER2+	0	74.08	10.2459	9.6529	8.5099	10.3215	11.0139	9.5659	9.6729	8.3886	10.1954	10.5004	9.5686	11.4023	10.3945	9.5721	8.6804	10.2003	8.6303	10.8286	8.3906	10.6959	9.5949	9.4339	9.4113	10.3003	9.0755	9.3934	8.495	9.3237	8.8693	9.499	9.7141	10.0679	9.6762	10.0298	9.1088	10.2111	9.3163	8.5924	10.9435	9.3289	9.4513	9.3884
TCGA-BH-A0BR	59	I	Positive	Negative	HR+/HER2-	0	76.54	10.0272	8.7717	7.1862	9.3752	11.1039	8.5648	9.7356	9.2364	9.9709	10.7983	9.1343	9.4102	10.6391	8.4023	8.8583	10.1264	8.7631	10.1423	7.4029	9.8328	9.4391	8.9437	8.96	10.4411	10.1489	8.7702	11.4793	9.5506	8.6319	10.0433	9.0445	9.2302	9.3403	9.2359	8.9525	9.6402	8.7858	8.6886	10.6347	8.5779	8.1727	9.2848
TCGA-BH-A0BS	55	III	Positive	Negative	HR+/HER2-	0	85.81	9.1417	9.4916	8.1607	9.8413	10.755	8.7148	10.2457	9.1367	10.0723	10.717	8.8229	10.8918	10.4424	8.9148	8.8464	8.8373	8.0274	10.8655	8.7369	10.1894	9.9487	9.5071	9.0451	10.8844	9.4648	8.34	8.1737	9.6015	9.0425	9.7896	9.264	9.4648	8.8575	8.8042	9.8187	9.857	8.6477	8.8765	10.7236	8.7456	9.0964	9.665
TCGA-BH-A0BT	56	II	Positive	Negative	HR+/HER2-	0	77.69	11.4626	10.1576	8.6404	10.42	10.4119	9.4569	9.8185	9.3507	10.2413	11.19	9.0762	11.9036	9.9448	9.6531	8.8647	10.5247	10.4495	11.5386	8.9765	11.0114	10.7732	9.8989	10.8665	10.8926	9.6476	9.587	8.0363	10.234	8.5205	9.7754	10.7521	10.5374	10.285	10.6181	10.1711	11.4097	9.8566	8.5896	11.4702	10.333	8.7213	9.969
TCGA-BH-A0BV	78	II	Positive	Negative	HR+/HER2-	0	49.9	9.5434	9.2671	7.9594	9.8371	10.0479	8.8441	9.4041	8.4425	9.9341	9.87	8.9008	10.9112	9.8847	9.0721	8.6675	9.8059	8.369	10.8281	7.6669	10.2322	9.1066	9.69	9.1647	9.5427	9.791	8.245	7.9748	9.2831	8.2987	9.6344	9.6527	9.6235	9.1413	9.3364	9.381	10.2699	9.4244	8.3266	10.5762	8.7275	8.8001	9.556
TCGA-BH-A0BW	71	I	Negative	Negative	HR-/HER2-	0	77.89	9.2762	8.7614	8.2333	9.9404	10.2573	7.7805	9.3341	8.1975	8.3112	10.7096	7.401	9.8746	9.8921	8.4928	7.8489	8.287	8.3207	10.9507	8.5017	9.9485	8.9451	9.4033	8.3857	10.6621	8.8516	7.9099	7.7035	9.4041	9.1795	9.4724	9.1323	9.0651	9.0789	9.5594	10.0468	10.1979	7.51	8.5046	9.8887	7.4895	7.4656	10.0543
TCGA-BH-A0BZ	59	III	Positive	Negative	HR+/HER2-	0	74.08	10.4255	10.1248	8.6819	10.1369	10.8095	8.7563	9.743	8.9867	9.7195	11.3511	9.8861	11.2561	10.2467	8.9729	8.9781	9.8312	9.3572	10.8863	7.968	10.6921	10.0557	10.1115	9.7091	10.3641	9.8564	8.7842	9.1382	10.1553	8.3967	9.484	10.9777	9.9947	9.7552	10.8485	10.6185	10.0384	9.5421	8.944	10.9154	9.7597	8.9414	9.5733
TCGA-BH-A0C0	62	II	Positive	Positive	HR+/HER2+	0	41.72	10.3339	10.4439	8.7542	10.6626	10.4292	9.9679	9.8991	8.4921	10.1646	11.2918	10.4505	9.6885	10.5232	8.1323	8.4131	10.6151	9.2439	11.9223	8.6149	9.8012	9.7402	10.1742	9.6164	10.434	9.5953	9.094	8.6048	9.1862	9.1885	9.6855	10.9502	10.3781	9.5281	11.8229	11.0676	10.0473	9.2729	8.8643	10.3672	9.3678	9.1553	9.3737
TCGA-BH-A0C1	61	III	Positive	Negative	HR+/HER2-	1	46.35	9.0842	8.3796	7.4246	9.3666	9.9283	8.1987	10.3543	8.3138	9.6796	9.8761	8.2836	10.6155	9.2635	8.6779	8.5184	9.5787	8.3909	10.8872	8.3316	10.6177	9.316	9.742	8.6003	10.8003	9.3952	8.3683	8.1938	8.9975	8.8392	10.1135	8.539	8.9141	8.9112	8.5466	9.4238	9.5491	9.0647	8.398	10.6574	8.2682	8.2291	9.3874
TCGA-BH-A0C3	47	I	Positive	Negative	HR+/HER2-	0	88.99	9.9383	9.8623	8.5779	9.9678	10.5934	8.7941	9.6201	8.4839	10.0782	9.9872	9.0036	11.0121	10.2881	8.1061	8.2573	9.5462	8.4283	10.8559	8.0241	11.0064	9.3921	9.1012	8.805	10.2879	8.7899	9.355	8.4158	9.564	8.738	9.4765	9.9247	10.1826	8.4564	9.732	9.0743	9.3609	8.8872	7.8096	10.4109	8.316	8.5407	9.3223
TCGA-BH-A0C7	48	II	Positive	Positive	HR+/HER2+	0	90.9	9.7684	9.8062	8.2928	10.6249	10.3279	9.1487	9.3066	8.6071	9.7692	11.3041	8.7588	10.519	9.6279	8.7914	8.8091	9.5626	8.6904	10.7606	7.2757	10.1839	9.8452	9.6339	9.1139	10.8234	9.7157	8.9319	8.6215	9.3113	8.8175	9.1115	9.629	10.2037	8.9503	9.9654	9.3585	10.223	8.8224	8.541	10.1425	8.326	8.6904	9.5551
TCGA-BH-A0DD	58	II	Positive	Positive	HR+/HER2+	0	81.67	9.4055	10.2669	8.106	11.4625	10.5256	8.6381	10.0695	8.2423	9.4075	10.9007	8.3375	10.4722	9.4239	8.4688	8.244	9.6293	8.0073	10.7259	8.7338	9.6665	9.2623	9.8084	8.3882	10.4438	9.6856	8.7855	8.1404	9.4746	8.7678	9.6852	8.6442	9.495	10.1112	9.6577	9.9551	10.1729	8.8984	8.2069	10.3552	8.4136	8.2786	10.3001
TCGA-BH-A0DE	62	II	Positive	Negative	HR+/HER2-	0	77.92	9.3943	9.4122	8.451	10.1232	9.8146	9.2877	9.8753	7.7293	10.0234	9.9564	9.1424	10.3364	9.8222	7.9916	8.9036	9.3553	7.9386	10.8256	7.9642	9.797	8.9203	9.2043	8.7753	10.1452	9.2062	8.9035	8.146	9.7057	8.9888	9.622	9.7605	10.1283	8.4689	9.5118	9.04	10.2113	8.6519	8.774	10.4997	8.8219	8.7568	9.5453
TCGA-BH-A0DG	30	II	Positive	Negative	HR+/HER2-	0	67.05	9.3584	12.1844	8.3878	9.2889	10.9637	8.7355	9.8596	8.0629	10.1062	10.5913	9.0409	10.5585	12.1206	9.1811	8.4092	9.6329	8.2777	10.676	7.7696	10.2728	9.4643	9.3757	9.0523	10.1174	9.8602	8.9166	9.0132	9.7625	8.6088	9.4238	10.9958	9.4159	9.325	9.5096	9.1956	10.1648	9.244	8.7731	9.5686	9.0568	8.9453	9.0568
TCGA-BH-A0DH	63	II	Positive	Negative	HR+/HER2-	0	37.98	10.7808	9.9382	8.8401	10.2212	10.8398	9.9909	9.9634	9.0255	10.8221	11.3383	10.0319	10.6989	10.8591	9.2614	9.0847	9.936	9.2009	11.046	8.457	9.8468	11.0872	9.69	9.5471	10.3918	9.0224	9.9465	8.5526	9.6357	9.4968	10.3673	9.8281	9.9006	9.5701	9.9569	10.0324	10.7145	9.0534	8.0794	10.5638	9.2247	9.3322	10.1107
TCGA-BH-A0DI	63	II	Positive	Negative	HR+/HER2-	0	29.96	9.8987	9.6056	8.2922	9.6928	10.4386	9.1119	9.5555	8.3502	9.9111	10.6112	8.8813	9.9893	10.2698	8.2845	8.6727	9.6171	8.602	10.5353	8.1913	9.8746	9.3192	9.2422	9.1451	9.8606	9.1387	8.882	8.5423	9.0901	8.8217	9.6775	9.9221	9.7058	9.3415	9.732	9.3173	9.4482	9.2042	8.625	10.6832	8.6916	9.0134	9.3267
TCGA-BH-A0DK	49	II	Positive	Negative	HR+/HER2-	0	13.9	10.0406	9.7679	8.549	9.3846	10.9518	9.2439	10.1314	8.6782	10.0444	10.7472	9.3611	10.6284	10.0931	9.3895	8.8171	9.6828	8.9517	10.9727	8.0654	10.5068	9.6907	9.4566	8.9777	9.9483	10.1623	8.9687	8.7342	9.809	9.4985	9.5983	10.0101	10.0956	10.2635	9.8525	9.7923	9.8783	9.3758	8.8012	10.327	8.8597	9.3924	9.5137
TCGA-BH-A0DL	64	II	Positive	Negative	HR+/HER2-	0	78.22	10.0171	9.1953	9.1466	9.4305	11.3102	8.6769	9.7934	8.0768	9.4113	10.6398	8.4006	10.6495	10.715	8.4688	8.5567	9.9248	8.626	10.8008	7.8903	10.8593	8.8307	10.8115	8.9134	10.196	9.6963	8.746	9.3163	9.8281	9.0271	9.8795	9.4798	9.3065	9.106	10.0836	10.0921	9.6371	8.9562	8.428	11.9184	9.3001	7.5581	9.7376
TCGA-BH-A0DO	78	I	Positive	Negative	HR+/HER2-	0	54.01	9.4513	8.9368	8.0738	9.8832	10.1392	8.6406	9.8367	8.1848	9.7298	10.9908	8.3841	10.3561	9.8677	8.811	8.2064	9.7731	8.6564	10.7648	8.0017	10.0419	8.8953	9.0294	9.3313	10.4067	8.9791	8.595	7.7435	9.4194	8.4291	9.8454	9.2137	9.4023	9.1031	8.8004	9.3411	9.876	8.8389	8.2294	9.8041	8.3998	8.8145	9.5218
TCGA-BH-A0DP	60	II	Positive	Negative	HR+/HER2-	0	15.64	9.9703	9.1716	7.8204	10.2723	10.5503	8.6625	9.6523	7.8635	9.708	10.7709	9.059	10.9226	10.1629	9.431	8.6379	9.4672	8.2843	10.6716	8.4041	10.5171	8.6379	9.439	9.281	10.2292	8.9165	8.9088	7.6827	9.7206	8.5711	9.322	8.8092	10.2204	9.6554	8.8511	9.3659	9.8502	9.1673	8.1687	10.6371	8.4348	8.7599	9.2242
TCGA-BH-A0DQ	42	II	Positive	Negative	HR+/HER2-	0	3.22	10.344	9.5595	8.3282	9.7908	10.3435	8.797	9.8628	8.805	10.0932	10.8297	9.823	10.0357	10.2495	9.1273	8.5473	9.4907	9.143	10.3869	8.3751	9.4683	9.7747	9.4559	9.4567	10.3114	9.6518	8.7861	7.8825	9.4141	8.5599	9.4454	9.2785	9.8113	9.1189	9.6635	9.4948	10.244	8.9914	8.9031	10.2619	8.7499	8.9226	9.8047
TCGA-BH-A0DS	71	III	Positive	Negative	HR+/HER2-	0	2.56	10.494	9.7861	8.569	9.8408	10.3998	9.0784	9.9561	8.8971	10.478	10.4644	9.5376	11.5441	10.4064	9.6888	8.9858	9.4433	8.7146	11.1875	8.621	10.5728	9.8773	10.4069	9.3967	10.3022	9.7544	9.6617	8.4273	10.3455	8.7728	9.3556	9.74	9.6812	9.3012	9.8408	10.9283	10.1672	9.6067	8.7294	11.181	9.5744	9.1276	9.5264
TCGA-BH-A0DT	41	II	Positive	Negative	HR+/HER2-	0	78.94	9.3956	8.9972	8.1955	9.9327	10.3946	8.937	9.8395	8.3978	10.0541	10.4495	8.2842	10.7206	9.8408	8.5365	8.3335	9.3023	8.2479	10.6441	8.4321	10.0023	8.8895	9.4715	9.0157	10.2883	9.2214	8.5983	7.714	9.6662	8.541	9.5616	9.2225	9.6208	8.8159	8.7757	9.3553	9.5914	8.6782	8.3694	10.1433	8.2424	8.3265	9.4006
TCGA-BH-A0DV	54	III	Positive	Negative	HR+/HER2-	0	67.81	9.8837	9.4433	8.1723	9.8408	10.3213	9.1027	9.4775	8.2687	9.9241	10.528	8.4759	10.5757	10.0542	8.3721	8.3708	9.0925	8.5291	10.4962	8.0626	10.2117	9.0125	9.1374	9.2196	10.0601	9.5775	8.6644	7.8668	8.9949	8.6823	9.1263	9.565	9.7319	9.1058	8.8563	9.2015	9.7648	8.989	8.5771	10.4293	8.6612	9.142	9.0282
TCGA-BH-A0DX	62	I	Positive	Negative	HR+/HER2-	0	70.83	10.0261	9.5023	8.5408	9.1718	10.7354	9.0665	10.0379	8.6729	9.9822	10.699	9.5089	10.2356	10.4653	9.1718	8.9268	9.3859	8.7119	10.6726	8.3516	10.1762	9.3706	9.8038	9.3186	10.5091	10.495	8.8192	8.3384	9.4671	8.5146	9.6944	9.6405	9.6399	9.5192	9.6586	9.3939	9.8062	9.0259	8.7385	10.787	8.4699	9.3169	10.8339
TCGA-BH-A0DZ	43	II	Positive	Positive	HR+/HER2+	0	16.26	10.4765	11.6531	8.6166	9.3799	10.0912	9.0858	9.7643	8.5724	10.2861	10.9331	9.1561	10.9979	11.798	8.6073	8.8385	9.0745	8.865	10.5998	8.6746	10.2435	10.4052	10.4609	9.448	10.2472	10.2105	9.2414	8.1586	10.2085	9.6789	9.6593	8.6144	11.6512	9.4637	8.9687	10.8461	9.9914	8.4236	9.097	11.5002	9.088	9.6996	10.2012
TCGA-BH-A0E0	38	III	Negative	Negative	HR-/HER2-	0	4.4	9.8813	9.4142	8.6791	9.8597	11.8276	8.5746	10.0795	9.6752	10.9348	10.9305	10.1021	12.2025	11.3915	10.21	9.0497	10.4151	9.8223	11.3714	8.9376	11.7686	10.122	10.6597	9.8998	11.0793	10.3241	10.3264	8.3956	10.0325	9.3591	9.513	9.8435	9.2764	10.3627	10.5752	10.3506	10.6941	9.7363	8.3096	11.7887	8.9412	8.1731	9.1428
TCGA-BH-A0E1	52	II	Positive	Negative	HR+/HER2-	0	15.67	9.7046	9.6222	8.279	9.8943	10.857	9.2078	9.6902	8.4986	10.1302	10.516	9.3049	11.3283	10.5241	9.5796	8.6725	9.5848	8.5376	10.9402	8.0928	10.2406	9.541	9.7511	9.4211	10.5842	9.4727	9.3073	8.1682	9.623	9.1099	9.4838	9.6488	9.6091	9.0859	9.7669	9.5209	10.0602	9.5217	8.9012	10.7289	8.6975	9.0357	9.4582
TCGA-BH-A0E2	49	III	Positive	Negative	HR+/HER2-	0	14.29	10.0041	9.8918	8.5387	9.3022	9.9925	9.7963	9.9236	8.7255	10.1164	10.3352	9.2778	10.4662	9.9086	9.7151	8.9698	9.8296	8.4844	11.1834	8.5643	9.7993	9.8127	9.6657	9.3976	10.4614	10.8229	8.8233	8.3897	9.8912	8.3346	9.7302	9.8165	10.2693	9.2557	10.2155	9.8083	9.9952	8.9844	8.7388	10.8654	9.5669	9.3507	9.5421
TCGA-BH-A0E6	69	I	Negative	Negative	HR-/HER2-	0	9.63	10.6908	10.4309	9.3455	9.7042	11.5845	9.9255	10.2473	8.6922	11.3304	9.8169	10.6422	11.5693	10.3153	11.082	9.5181	10.9206	10.1325	11.0249	8.8784	11.7453	11.0799	10.9144	10.2726	11.1838	10.9224	10.5755	8.4203	9.5846	9.5191	9.7108	10.4397	9.6969	10.3245	11.1806	9.4523	11.994	10.9168	9.362	11.2823	9.8019	9.3246	10.2856
TCGA-BH-A0E7	79	II	Positive	Negative	HR+/HER2-	0	44.78	9.7173	9.2331	8.1779	9.9292	10.1444	8.5609	9.8025	8.1808	9.7957	11.2166	7.9668	9.995	10.2661	8.0998	8.4584	8.4666	8.0459	10.6205	8.2175	9.1932	9.512	9.8643	8.4991	10.769	9.3892	8.2451	7.8202	9.7691	8.8299	9.6423	8.8413	9.8599	8.1431	8.4301	9.9339	9.6984	7.9964	8.4853	10.5842	8.3981	8.753	9.7762
TCGA-BH-A0E9	53	II	Positive	Negative	HR+/HER2-	0	81.77	8.98	8.831	8.2792	9.7468	10.0031	8.9739	10.065	7.708	9.5278	10.4361	9.0843	10.4978	9.4331	8.0187	8.0402	9.327	8.1449	10.869	7.5398	10.5741	8.4784	9.0394	8.8532	10.5698	9.2402	8.551	7.9356	9.4871	8.8298	9.9697	8.9009	9.4066	8.8946	8.7538	8.8543	9.1683	8.7912	8.8106	10.1165	8.2824	8.1788	9.089
TCGA-BH-A0EA	72	II	Positive	Negative	HR+/HER2-	1	32.56	9.6621	9.0941	8.3141	9.6791	10.1571	9.0189	9.4642	7.9397	9.9652	10.3403	9.1644	10.8224	9.8986	8.7729	8.1488	9.4084	8.3819	10.2954	7.7379	10.563	8.8616	8.9368	9.1499	9.8836	9.1377	8.7326	7.8468	9.2666	8.7744	9.1929	9.3525	9.5038	9.0123	9.0648	8.5124	9.5198	8.973	8.6545	10.2507	8.4663	8.7033	8.801
TCGA-BH-A0EB	69	I	Positive	Negative	HR+/HER2-	0	24.47	9.9409	9.8168	8.1983	9.8496	10.2654	8.5176	9.7967	8.9395	10.0082	10.8432	8.4928	11.1058	10.4765	9.0839	9.2239	8.8537	8.7249	10.972	8.5698	10.2322	9.867	9.3289	9.3508	10.3355	10.0939	8.5497	8.3429	10.28	8.6618	9.88	9.5052	10.0185	8.794	9.1777	9.1705	10.3125	8.5395	8.867	10.8887	8.8424	9.5331	9.988
TCGA-BH-A0EE	68	II	Negative	Positive	HR-/HER2+	0	30.98	10.1132	11.9066	8.6595	8.6366	11.238	8.9919	9.5406	10.3272	9.1171	10.5178	9.3332	11.2638	11.4099	9.8779	9.863	9.1473	9.527	11.6278	9.2658	11.0004	10.368	9.3227	9.7923	9.4999	11.052	8.9928	9.1634	10.4898	8.6808	8.8975	11.8	8.9573	9.6505	8.9163	10.3814	11.2344	9.8815	9.2147	10.6351	8.8825	10.314	10.0335
TCGA-BH-A0EI	51	II	Positive	Negative	HR+/HER2-	0	63.27	9.4938	8.9681	8.1005	9.8953	10.1815	8.8304	9.7201	8.3818	9.8914	9.9323	8.3377	9.5786	9.8188	8.7933	8.0551	8.8426	8.1948	10.4352	8.2323	9.4084	8.8095	9.0033	8.1833	10.44	9.0429	8.0923	8.078	8.9252	8.8857	9.8323	8.8434	9.6082	9.139	8.9321	8.7277	9.8159	8.0984	8.6701	10.192	8.7576	8.5096	9.7326
TCGA-BH-A0GY	67	II	Positive	Negative	HR+/HER2-	0	30.32	10.0076	8.8255	9.3124	10.1466	11.4863	8.5533	9.3597	9.1306	9.7805	11.0802	7.4882	10.4235	9.9243	9.0977	8.7729	9.6534	8.4548	11.059	8.29	10.0752	9.1886	10.3611	9.4208	10.189	9.8726	8.652	8.421	10.3705	7.1871	9.7199	9.6008	9.8781	9.3042	9.816	12.0163	10.5915	8.6919	8.3864	10.7603	8.3688	8.5093	10.2661
TCGA-BH-A0GZ	62	II	Positive	Negative	HR+/HER2-	0	10.78	10.5769	10.0817	8.5811	9.8413	9.8793	9.9703	10.1484	9.3249	9.9112	10.3025	10.688	11.6315	10.173	9.8668	9.3892	9.7195	9.4723	11.2893	7.7173	10.9454	10.3762	9.9854	9.2011	10.8704	10.6596	9.8101	8.9418	10.3441	8.3548	9.9774	10.4818	9.7431	9.1472	10.2877	10.1089	11.1761	9.9586	9.3984	11.1322	9.622	9.6997	10.0919
TCGA-BH-A0H0	69	I	Positive	Negative	HR+/HER2-	0	15.14	9.3416	9.6463	7.5754	9.8711	10.4361	8.3575	10.5764	8.5573	10.1341	10.0709	9.859	11.7848	10.2133	8.9547	8.81	8.5879	8.8726	11.4094	8.2327	10.3794	10.0203	10.6924	10.0746	10.6924	9.116	9.2334	8.6158	9.9252	9.2342	9.8759	9.7071	9.6016	8.4336	9.7927	10.5383	10.3072	9.8929	8.7318	10.6347	8.8635	8.1088	9.9132
TCGA-BH-A0H3	46	I	Positive	Negative	HR+/HER2-	0	63.34	9.2425	9.0292	8.2677	9.9626	10.1488	8.6947	9.8636	8.4465	9.5442	10.3651	7.8562	10.7707	9.8834	7.888	8.41	8.7935	8.1415	10.7525	8.5995	10.312	8.8671	9.0877	9.0696	10.4252	9.2601	8.2822	7.959	9.459	9.0318	9.7896	8.8498	9.3647	8.8481	8.8521	8.9419	9.6484	8.5717	8.7509	10.2774	8.1917	8.6363	9.6186
TCGA-BH-A0H5	45	I	Positive	Negative	HR+/HER2-	0	53.22	9.4929	9.2806	8.5682	9.7074	10.3326	9.1878	9.617	8.5408	9.8024	10.6516	8.9172	10.0752	10.382	9.0012	8.532	9.3866	8.5437	10.5892	8.4033	10.1801	9.122	9.2399	9.4226	10.0523	9.1643	9.0563	8.0302	9.2884	8.574	9.7415	9.4872	9.6766	9.2515	9.3809	9.3521	9.8804	8.6942	8.5452	10.5005	8.5938	9.123	9.3438
TCGA-BH-A0H6	82	I	Positive	Negative	HR+/HER2-	0	24.54	10.9665	9.421	8.2125	9.7384	10.0866	9.0449	9.7038	8.7659	9.8567	10.9883	9.3028	10.2029	10.2606	8.9791	8.9475	9.1618	8.9941	10.8866	8.4043	9.5293	9.7101	11.0607	8.9628	10.1824	9.8574	8.8004	7.7435	9.6304	8.2591	9.3778	9.4608	9.7336	8.4333	9.6274	10.7022	9.8415	8.8174	8.5027	10.6881	9.0214	8.7766	10.0617
TCGA-BH-A0H7	65	III	Positive	Negative	HR+/HER2-	0	23.06	9.9972	9.5599	8.2819	10.2374	10.6912	8.2229	8.5327	9.1125	10.1077	11.1716	8.9544	10.7495	9.9496	9.654	9.1513	9.3538	8.8536	10.9686	8.5147	9.9297	10.3506	11.4139	9.1057	10.4392	9.0979	9.1148	8.4606	9.7919	9.1728	9.9112	9.8592	9.9424	9.6135	9.8774	11.4375	9.8453	9.4879	8.6493	10.7082	9.5574	7.9894	10.2355
TCGA-BH-A0H9	69	II	Positive	Negative	HR+/HER2-	0	40.97	10.3956	9.6321	7.9995	10.0764	10.5402	8.7491	9.8987	8.4614	10.0151	11.4813	9.4681	10.9144	10.0948	9.224	9.1285	10.0842	8.807	11.307	8.732	10.4511	9.5748	9.7863	9.2079	10.8956	10.3094	8.6889	8.122	9.6817	8.156	10.0282	9.8291	9.891	9.3321	10.2738	9.6637	10.1487	9.365	8.2217	10.7532	9.0391	9.0055	9.4129
TCGA-BH-A0HA	31	I	Positive	Negative	HR+/HER2-	0	52.92	10.3369	10.6245	8.5503	9.6079	10.5294	9.4037	9.9607	8.8636	10.5728	10.6409	10.2014	10.9383	11.4096	10.2593	9.8771	9.3636	9.2539	10.9978	8.7438	10.0435	10.7588	9.894	10.1297	10.4397	9.6309	9.5761	8.8977	10.0308	7.8465	9.7878	9.8505	10.053	9.1124	10.0867	9.4077	10.5827	9.5304	9.0405	11.271	9.7209	9.8763	9.908
TCGA-BH-A0HB	55	I	Positive	Negative	HR+/HER2-	0	26.48	11.4431	12.1318	8.8458	11.7905	11.2105	10.0306	10.1991	9.1257	10.6047	11.5663	10.0299	10.8143	11.1959	9.3695	8.9303	10.1944	8.9046	11.3524	9.0588	10.1328	9.8495	11.6302	9.7024	10.6769	11.1441	9.7931	9.2691	10.6038	8.9666	10.3464	10.4045	9.8592	10.26	10.7923	11.0574	10.2207	10.454	9.2328	10.5423	9.9081	9.6858	10.3886
TCGA-BH-A0HF	77	I	Positive	Negative	HR+/HER2-	0	23.88	9.9973	9.8202	8.3154	9.5571	10.639	9.6451	9.6801	8.9283	10.1976	11.0916	9.0489	10.3565	10.7369	9.2615	8.6144	9.2906	8.9441	10.9287	8.5945	9.8033	9.7597	10.0837	9.4356	10.3609	9.8457	9.4159	8.6356	9.6974	9.0945	9.8209	9.9688	10.0615	9.4805	10.146	9.6248	10.2895	8.7776	8.919	10.9027	8.948	9.2772	9.5562
TCGA-BH-A0HI	78	I	Positive	Negative	HR+/HER2-	0	20.37	9.9674	9.5179	8.1412	9.8095	10.4445	9.5193	10.0539	8.513	10.3076	10.5964	9.2225	10.9943	10.4654	9.46	8.8703	9.6291	8.6367	10.9302	8.4389	10.2296	9.6104	9.3717	9.4265	10.4292	9.7173	9.0882	8.4153	9.6838	8.843	9.8433	9.6388	9.4893	8.6954	9.6444	9.5138	10.0762	9.4346	8.8285	10.5169	9.208	9.4786	9.9724
TCGA-BH-A0HK	81	II	Positive	Negative	HR+/HER2-	0	5.85	9.4108	8.9287	8.4698	10.5497	10.7225	9.5038	10.1307	8.4151	10.1716	10.667	8.8681	11.6066	10.2921	9.5941	8.2774	9.8892	8.6048	11.4245	8.27	10.9793	9.1019	9.9404	9.4869	10.4763	10.0584	9.4677	8.1733	9.713	8.5016	9.9031	9.7539	10.1879	9.7443	10.1144	9.4308	9.8568	9.2714	9.012	10.5369	8.395	8.6937	10.1348
TCGA-BH-A0HL	56	II	Positive	Negative	HR+/HER2-	0	2.37	9.7521	9.0432	8.5417	9.7745	10.3221	9.2936	9.5839	7.5594	10.1988	10.9992	8.677	9.9188	10.1793	9.0275	7.4423	9.4386	8.634	9.6678	8.1116	9.5859	9.0789	8.9368	9.198	10.012	9.7231	8.9792	8.0027	9.3317	9.053	9.549	9.6478	9.7282	8.8266	9.2148	8.9136	10.2202	8.9429	8.7562	10.2511	9.5003	8.0959	9.2257
TCGA-BH-A0HN	67	I	Positive	Negative	HR+/HER2-	0	16.95	10.9376	9.9523	8.2525	8.9467	10.3977	9.5618	9.5201	8.091	10.438	10.2828	10.9394	12.2218	10.9955	9.2628	8.699	10.4055	8.8038	11.1635	7.6419	10.7309	10.0502	9.6418	9.7359	10.0361	9.7309	9.9484	8.9764	10.3824	8.3292	9.3102	9.9181	9.5758	9.1654	9.675	9.6114	10.3755	10.4717	8.7159	10.9742	9.8211	10.2367	9.1217
TCGA-BH-A0HO	48	II	Positive	Negative	HR+/HER2-	0	2.5	9.6412	9.6391	8.1954	10.0458	10.9283	9.5007	9.665	8.8534	10.0168	10.3768	9.1179	11.7667	10.5409	9.1719	8.8797	9.5197	8.6723	11.0959	8.4627	10.1338	10.2122	9.7163	9.3197	10.5474	9.5057	9.1358	8.488	9.7081	8.824	9.5771	9.7057	9.9545	8.7049	10.0318	9.1325	10.1777	8.9315	8.5984	10.5647	9.0502	9.2677	9.6023
TCGA-BH-A0HP	65	III	Positive	Negative	HR+/HER2-	0	13.6	9.3589	8.4758	7.9212	9.577	10.8046	9.3511	9.9682	8.4561	10.6495	10.5394	9.0754	10.4919	9.8352	9.3318	8.5862	9.7654	8.732	10.9558	8.7548	9.6493	9.3497	9.4632	9.4219	10.5528	9.6499	9.0174	8.6396	9.9756	8.4185	10.0613	8.9563	9.2624	9.4566	8.7708	9.4828	9.8817	8.9115	8.5333	10.6666	9.1328	8.9617	9.7558
TCGA-BH-A0HQ	56	II	Positive	Negative	HR+/HER2-	0	36.83	10.4467	9.5612	8.003	9.993	10.3285	8.6375	9.6535	8.2972	10.0551	10.455	8.9314	11.3668	10.1428	8.9167	8.581	9.7961	8.981	10.6417	8.0004	10.6066	9.6616	9.5901	8.8266	10.2233	9.7181	9.1005	8.1242	9.3357	8.1031	9.1923	9.9878	9.7509	8.6194	9.6052	9.41	9.6893	9.8179	8.2848	10.4642	8.5793	9.2434	9.1309
TCGA-BH-A0HU	52	I	Positive	Negative	HR+/HER2-	0	12.88	10.852	10.419	7.8984	10.2909	12.3351	9.5733	9.6835	8.0377	10.8349	11.0162	10.3689	11.376	9.4605	10.3758	9.743	10.0037	9.6435	11.1672	9.0051	10.8581	10.7257	11.2022	10.9537	10.1172	10.7627	9.1732	9.2065	9.792	8.0903	10.1928	10.5141	10.047	10.0588	10.8255	10.4151	11.5279	10.1491	9.1791	11.2628	9.6711	8.6104	9.8462
TCGA-BH-A0HW	62	I	Positive	Negative	HR+/HER2-	0	51.28	9.3331	11.2306	8.601	11.3814	10.1317	9.3265	9.9116	8.5205	10.2389	11.1396	9.569	10.4826	10.7217	9.8108	8.6855	9.3872	8.9316	11.056	7.9979	9.4655	9.6237	10.2741	9.4405	10.0095	9.3238	9.2845	8.563	9.7863	8.9184	9.723	10.6763	11.5113	8.6907	10.9652	9.2968	10.0195	8.8871	8.868	10.7528	9.4455	8.7956	9.854
TCGA-BH-A0HX	54	II	Positive	Negative	HR+/HER2-	0	27.23	10.2607	10.1918	8.3698	10.0834	10.6799	9.3047	9.7911	7.7879	10.2002	10.3985	9.5103	11.2336	10.5164	9.1516	8.9202	9.3228	8.3962	10.846	8.6154	10.0425	9.6517	10.2422	9.1467	10.2638	9.0115	9.4905	8.9157	10.2193	9.1399	9.4901	10.8071	10.9149	9.6185	11.4858	11.666	9.8696	9.4344	8.3174	10.9955	8.7326	8.3311	9.745
TCGA-BH-A0HY	60	I	Positive	Positive	HR+/HER2+	0	50.76	9.2592	9.89	8.0091	12.708	10.8592	8.4659	9.5184	8.0132	9.4876	10.7415	10.2064	11.2817	10.0848	9.0258	8.7897	9.2522	9.9976	11.7673	8.7322	10.6782	10.0421	9.8844	9.573	9.7136	9.2695	8.9538	7.6668	9.4958	8.4294	9.9844	10.4974	10.7022	9.9187	10.9095	9.1588	9.3375	9.5723	8.1446	10.897	8.9697	7.8709	10.2994
TCGA-BH-A0RX	59	II	Negative	Negative	HR-/HER2-	0	5.58	10.1027	9.855	8.1197	10.2656	11.7973	9.4998	9.8295	8.584	10.4919	10.4235	10.185	11.5068	10.4572	9.7989	8.9305	10.4028	9.6685	11.5355	8.8113	10.9884	10.439	12.3063	9.9933	10.5327	10.0221	9.1608	9.7331	10.7837	8.9887	8.8054	10.564	9.3776	10.2492	10.7274	10.7864	11.1718	10.8035	9.2945	11.1661	9.2282	8.9048	10.1731
TCGA-BH-A0W3	58	II	Positive	Negative	HR+/HER2-	0	23.92	10.2694	9.2746	8.3013	9.5436	10.1946	8.9617	9.9018	7.9011	10.0555	10.912	8.9113	10.3128	10.0472	9.1351	8.927	9.6452	7.9885	10.8016	7.6211	9.9575	9.2023	8.7733	9.2247	10.5666	9.0432	9.394	8.3271	9.4873	9.1078	9.9244	9.7415	9.6765	9.2204	9.5248	8.1776	9.8451	8.8941	8.1035	10.5247	8.7558	8.8147	9.6018
TCGA-BH-A0W4	46	II	Positive	Negative	HR+/HER2-	0	24.93	9.4301	9.0793	7.8332	9.7709	10.3074	9.0012	9.7437	8.1272	9.9143	10.6539	8.4905	9.5434	10.1038	8.6124	8.2748	9.2664	8.2013	10.7908	8.0013	9.4073	8.8401	8.7846	9.003	10.2675	9.2559	8.6026	7.7774	8.9839	8.6381	9.8725	9.0499	9.5184	8.8572	9.1346	9.0988	9.6034	8.3318	8.2477	10.2641	8.5147	8.4541	9.5879
TCGA-BH-A0W5	77	II	Positive	Unknown	Unknown	0	42.31	10.1083	9.2267	8.3313	9.7704	10.3127	8.843	9.7356	8.632	9.9406	10.8109	8.6657	9.6515	10.197	8.8221	8.6546	9.4678	8.5232	10.5416	8.4305	9.5358	9.4042	9.7903	9.2308	10.001	9.1512	8.8955	8.4085	9.604	8.657	9.7714	9.4591	9.7994	8.8299	9.1825	9.7444	9.6534	8.2448	8.2266	10.3924	8.9143	8.7726	9.5708
TCGA-BH-A0W7	49	I	Positive	Negative	HR+/HER2-	0	44.78	10.4677	10.0053	8.4386	9.9949	10.6503	8.7467	9.7408	8.6774	10.4104	10.829	9.3556	10.368	10.9637	9.9572	9.554	9.7885	9.0956	10.9258	8.6585	10.0361	9.5221	10.1594	9.6255	9.882	9.8197	9.3097	8.489	9.8457	8.822	9.8004	9.7241	10.1459	9.8223	9.9173	9.9656	10.4235	9.3012	8.5801	11.113	9.7676	9.838	9.621
TCGA-BH-A0WA	82	I	Negative	Negative	HR-/HER2-	0	23.03	9.1562	9.1345	8.5264	9.5732	10.9923	8.2757	9.3697	9.0881	9.3059	10.2646	8.2336	9.7994	9.7416	9.0345	8.0997	8.9769	9.553	10.9857	8.2741	9.885	10.5002	10.9619	9.0998	10.5104	9.2733	8.3395	9.1623	9.3985	9.2435	9.5425	9.922	9.0401	9.6752	10.2504	10.0726	10.4146	8.3395	8.7999	10.3879	8.8575	7.4662	10.3045
TCGA-BH-A18F	50	II	Positive	Negative	HR+/HER2-	0	32.88	9.9219	8.7788	8.1961	9.2542	10.2502	8.3874	9.9717	8.729	9.7181	10.6795	9.6804	10.7018	9.7999	9.0235	8.8406	9.2505	8.6635	10.5658	8.4996	10.5516	9.7964	9.6659	8.9715	10.8082	8.901	9.0203	8.2822	8.9737	8.8467	9.9057	8.8661	9.1936	9.1445	8.1884	9.1193	10.1437	8.9715	9.2185	10.8785	8.3653	8.7528	10.0923
TCGA-BH-A18G	81	I	Negative	Negative	HR-/HER2-	0	4.89	10.1087	9.4481	8.3066	8.9972	11.0729	9.4546	9.1415	8.8447	10.9995	9.8003	9.5113	12.3594	11.1508	9.9833	9.3507	9.6636	9.0147	11.313	8.2544	11.413	10.8555	10.3378	9.8174	10.4464	10.5967	9.2972	9.6034	10.3695	8.9901	9.6298	11.4062	9.5113	9.8761	11.5209	9.2799	11.2499	10.7558	9.0778	10.9759	9.3955	10.1136	9.9958
TCGA-BH-A18H	63	I	Positive	Positive	HR+/HER2+	0	21.42	9.8246	9.3684	8.0155	9.0498	10.3167	8.6882	9.5802	8.1319	9.9099	11.1247	10.2148	10.5734	10.7422	9.0596	9.017	9.5467	8.5812	10.717	8.0886	9.8975	9.9582	9.8064	9.0846	9.8287	10.2291	8.6272	9.1146	9.8402	8.4051	10.1303	9.8652	8.9909	8.5496	10.0639	10.086	10.3712	9.4518	9.4635	10.0708	8.3444	8.9835	10.0164
TCGA-BH-A18I	53	II	Positive	Positive	HR+/HER2+	0	35.91	10.143	9.018	8.2539	9.3505	10.2354	8.686	9.7483	8.0639	9.7785	10.6333	8.4952	10.0166	10.4273	8.5289	8.5782	9.2202	8.2876	10.8837	8.1933	9.4347	9.2604	9.941	9.364	10.1276	8.933	9.047	7.9563	9.6762	8.9378	9.7217	9.0862	9.2585	8.8036	9.0961	9.6592	9.9165	8.3229	8.7302	10.3749	8.6944	8.2064	9.8007
TCGA-BH-A18J	56	IV	Positive	Negative	HR+/HER2-	1	20.11	9.8598	9.3223	8.4078	8.8722	10.7508	9.6443	10.28	8.4167	10.2298	10.8843	9.2921	9.6449	10.106	9.1051	8.663	9.6436	8.4745	10.8899	9.2246	10.5549	9.7835	9.4957	8.8505	10.3643	10.0111	8.885	8.3793	9.2488	8.7357	9.9684	9.5363	8.9446	9.8241	9.9105	9.4704	10.5138	10.2242	8.3487	10.9168	9.2735	8.2561	9.8598
TCGA-BH-A18K	46	I	Positive	Negative	HR+/HER2-	1	90.77	10.2697	9.9112	8.2436	10.0244	10.2353	8.9031	10.1266	9.1407	10.4976	10.6144	9.8083	11.7033	9.9801	9.3524	9.6514	9.4129	9.282	11.121	9.1685	10.6312	10.2816	10.3012	9.9617	10.8524	10.1547	9.4781	9.3296	10.1958	9.4069	10.0657	9.8819	9.7561	9.6264	9.8663	9.9684	10.71	10.0096	8.9739	11.2296	9.6309	8.5574	10.2622
TCGA-BH-A18L	50	III	Positive	Negative	HR+/HER2-	1	26.64	10.3837	9.7138	8.2336	10.6419	10.4343	8.0956	9.3523	8.1684	10.1903	11.0432	8.5485	11.8664	9.9782	8.6191	8.9951	8.6031	7.81	10.5833	8.2141	10.4268	9.3751	10.8611	8.8096	10.0997	9.0937	9.4781	8.9057	9.6877	9.1425	9.659	10.1438	10.8593	10.5738	10.4945	11.33	10.1379	9.735	8.4812	10.5792	8.803	7.0467	10.0859
TCGA-BH-A18M	39	III	Positive	Positive	HR+/HER2+	1	72.5	9.8064	9.1304	8.2706	9.7909	10.4637	8.7544	9.7015	8.5673	9.588	11.3768	8.4048	9.8334	10.0311	9.0675	8.8946	9.4298	8.472	10.5901	8.6018	9.1893	9.1218	9.2501	9.5322	10.4161	9.6203	8.4824	8.084	9.1824	8.5784	9.9533	9.5747	9.9381	9.2648	9.2921	9.8397	10.3954	8.8722	8.6968	10.351	8.5132	8.6968	9.6906
TCGA-BH-A18N	88	II	Positive	Negative	HR+/HER2-	1	37.71	10.5173	9.4647	8.6869	9.9548	9.9448	9.0808	9.8653	8.9102	9.7479	10.9118	8.248	10.2363	10.4285	8.4681	8.59	9.318	8.0935	10.8645	7.9244	9.1754	9.5176	9.4046	8.6318	10.0382	9.4169	8.4501	8.4067	9.4249	9.0512	9.4258	9.5228	9.6585	8.4342	9.447	9.8336	9.6852	8.4848	7.8873	10.4828	8.5732	9.0999	9.5946
TCGA-BH-A18P	60	I	Positive	Positive	HR+/HER2+	1	30.26	9.3554	8.8936	8.33	9.4879	9.9472	8.2472	9.9873	8.1105	9.7527	9.632	8.1923	10.4313	9.5258	8.6615	8.3365	8.9819	7.951	11.0236	8.2731	10.3609	9.0582	9.3261	8.052	10.8475	9.1307	8.4129	8.0198	9.3302	8.6457	10.1128	8.6627	8.7414	7.4078	8.5233	9.2096	9.685	8.5347	8.8113	10.5499	8.2013	8.5132	9.9429
TCGA-BH-A18Q	56	II	Negative	Positive	HR-/HER2+	1	55.58	9.6375	9.0921	8.1495	9.4958	10.7385	8.7009	9.1556	8.8474	9.1224	10.1856	7.5235	9.8973	9.4033	8.6455	7.891	9.5042	9.1545	11.3507	8.1147	10.0281	9.8518	9.6521	8.4089	10.3102	9.3582	7.8224	8.0166	8.9033	8.1982	9.84	9.5671	8.5895	9.3243	9.9102	10.1872	9.0055	8.316	7.9686	11.0384	8.0166	8.5492	9.6873
TCGA-BH-A18R	50	II	Negative	Positive	HR-/HER2+	1	37.52	9.6478	10.9204	9.0311	9.6868	11.2321	8.7889	10.1684	9.1384	10.5205	10.6794	9.6499	10.547	9.5277	9.1231	8.5985	9.8912	8.5502	11.4895	8.5317	10.4431	9.7648	9.3956	8.9008	11.0682	9.2844	8.541	8.5896	9.9426	9.3224	10.3519	10.9292	9.0425	9.7469	11.4252	10.3028	10.8859	8.9133	9.2255	11.5173	8.4978	9.0195	10.1406
TCGA-BH-A18S	79	I	Positive	Negative	HR+/HER2-	1	66	9.5518	9.8522	8.3282	10.2404	10.4634	9.0624	10.0929	8.7726	10.3566	10.9773	8.9696	11.836	10.536	8.7432	8.8461	9.5296	8.6641	11.3387	8.5059	10.6723	9.736	9.618	9.7774	10.8603	8.7042	9.3299	8.6407	9.7371	9.1678	10.2884	10.196	10.1702	9.004	10.0236	9.2137	10.148	9.7655	8.9985	10.6447	8.9892	8.8171	9.7795
TCGA-BH-A18T	70	II	Negative	Positive	HR-/HER2+	1	7.36	10.3495	8.9101	8.2417	10.1737	11.2642	8.9988	9.9847	8.9367	9.0386	10.6304	7.8052	11.0612	11.1072	8.8288	9.3729	10.4618	9.0745	12.0671	9.1402	11.2644	10.3258	9.7069	10.1504	11.1501	9.5985	8.6831	9.0777	9.6553	9.7172	10.3972	9.9779	10.095	11.0051	10.4752	10.5923	9.8277	9.217	8.5672	12.6588	8.4437	8.3004	10.82
TCGA-BH-A18U	72	III	Positive	Positive	HR+/HER2+	1	51.35	9.5666	9.7237	8.0198	10.6827	10.7096	8.4711	9.7457	8.681	10.2602	11.3979	8.6735	11.3836	10.0918	7.8299	9.1273	9.2746	9.1354	11.4812	8.8244	10.0378	9.0528	10.1729	9.8217	10.2595	10.0292	9.1099	9.2565	9.8257	9.2689	10.2062	9.612	10.3183	9.8429	9.4669	11.0365	10.0887	9.1136	8.9823	10.6378	8.6957	9.7634	10.2816
TCGA-BH-A18V	48	II	Negative	Negative	HR-/HER2-	1	51.12	9.5546	8.4166	8.4096	8.6028	10.8095	8.3653	9.6559	8.2045	9.1144	10.9771	8.0578	10.7301	10.6278	8.0067	8.038	9.8482	9.2125	11.5732	8.0011	11.1807	9.883	9.6095	9.4416	11.1319	9.4573	8.3562	9.1741	9.3323	8.6794	9.4859	8.5476	9.4863	9.9294	8.9537	10.6744	11.2313	8.038	8.9016	10.5988	8.3522	7.3927	8.7786
TCGA-BH-A1EN	78	II	Negative	Positive	HR-/HER2+	1	69.88	9.2891	9.1501	8.4937	8.5534	10.5763	9.331	10.6877	9.3833	10.4638	9.6693	9.2201	10.7179	10.0663	8.5788	9.2736	9.3	9.1314	11.3415	8.1734	10.3351	9.9979	10.7127	8.4924	11.5782	8.8988	9.1733	8.9881	10.3922	10.0481	10.8503	9.2662	8.9263	8.4987	9.4412	12.0231	9.7598	10.0015	8.1332	10.6305	9.105	8.6248	9.5138
TCGA-BH-A1EO	68	II	Positive	Negative	HR+/HER2-	1	91.92	8.7583	8.5138	7.2914	9.608	9.7999	8.7697	9.7737	7.9686	8.9227	10.5782	7.094	9.8265	9.5087	8.1939	8.1655	8.8181	8.1452	10.7893	8.4156	9.4175	8.3665	9.173	8.7294	10.6166	8.9854	7.8121	7.7367	9.06	8.1128	9.9832	8.554	9.0815	8.612	8.4887	10.6055	9.5738	7.9915	8.6308	10.3056	8.2681	7.5467	9.4647
TCGA-BH-A1ES	35	II	Positive	Negative	HR+/HER2-	1	113.73	8.9352	8.7905	8.6533	10.5215	10.2851	8.6086	9.766	8.6709	9.8509	10.459	7.56	9.5761	10.2574	8.5082	8.7416	8.9921	7.7587	10.9847	8.7361	9.7258	8.9109	9.8258	8.1277	10.0149	9.5776	8.4787	8.3396	9.475	8.3685	9.8473	10.469	8.9497	8.725	9.2633	9.8504	9.7162	8.1319	8.2914	10.5666	8.7663	8.6297	9.7876
TCGA-BH-A1ET	55	I	Positive	Negative	HR+/HER2-	1	82.79	8.7541	9.1306	8.2122	9.8716	10.1502	8.7066	9.9678	9.005	9.6557	10.885	8.1676	9.7985	10.7313	7.8525	8.8535	8.805	7.6633	11.0835	8.4956	9.3507	9.0625	9.5659	9.4644	11.0517	9.6717	8.5525	7.9284	9.5939	9.1791	10.1673	8.8281	9.5789	8.325	8.3754	9.3179	9.7862	8.0412	9.1071	10.2895	8.2647	8.6666	10.0024
TCGA-BH-A1EU	83	I	Positive	Negative	HR+/HER2-	1	42.25	8.3829	8.6501	8.1193	9.1124	9.5224	8.3172	9.7348	8.5191	9.0112	10.181	7.3979	9.3331	9.5722	7.6721	7.9657	8.3586	7.5262	10.7831	7.9502	9.3667	8.3041	9.2232	8.9641	10.5319	8.7703	7.4611	7.8072	9.5268	8.5384	9.824	7.9794	9.0803	8.3541	7.5302	9.172	9.3591	8.101	8.7083	10.109	7.8453	7.8987	9.9845
TCGA-BH-A1EV	45	III	Positive	Positive	HR+/HER2+	1	11.99	9.467	8.6211	7.8108	13.4328	9.707	8.3237	9.7647	7.8598	10.2236	10.3871	9.2824	10.7048	11.4526	8.5072	8.7976	8.9761	8.6946	11.3792	7.8766	10.026	9.5686	9.9735	9.0801	10.5661	8.8225	9.3252	8.0493	9.6179	8.745	9.1007	8.2608	8.8458	8.9871	8.6618	9.6306	10.2804	8.5317	8.2298	10.2457	8.6197	8.387	9.4599
TCGA-BH-A1EW	38	II	Negative	Negative	HR-/HER2-	1	55.65	9.5167	9.4388	8.7294	10.0827	10.1111	7.7713	9.6924	7.9179	9.5004	10.8426	8.151	10.7562	10.2212	8.5179	8.4965	9.8349	7.8317	9.5613	8.3564	9.9449	9.2968	10.1445	9.7894	10.7158	9.5258	8.4225	9.0964	9.4178	8.8251	9.4967	9.4194	9.8513	8.2751	9.6105	9.7888	10.0969	9.2448	8.4792	10.6541	7.9264	7.7618	9.4567
TCGA-BH-A1EX	67	II	Positive	Positive	HR+/HER2+	1	49.54	9.6044	9.0987	8.11	9.5873	10.1156	8.0275	9.7033	8.8927	9.5688	10.4901	7.7695	10.4763	10.0685	7.7601	8.3647	8.9877	7.6793	10.6198	8.2741	10.2232	8.31	9.3375	8.449	10.5606	9.493	7.9456	7.7522	9.971	8.4382	9.5074	9.2366	9.4464	8.5758	8.6783	9.4935	9.4968	8.9154	8.2741	10.4018	8.2938	7.8216	9.0313
TCGA-BH-A1EY	79	II	Positive	Negative	HR+/HER2-	1	17.67	9.4972	8.8404	8.4151	8.7204	10.2052	8.4356	10.1896	8.2118	10.735	11.4013	9.2177	9.4294	10.317	8.3541	8.24	9.3356	7.7486	10.9528	8.4006	9.2713	8.6059	9.1794	8.5337	10.1622	10.2457	9.0953	8.6556	9.166	8.2926	9.6264	8.3737	8.7485	8.6678	8.3859	9.8647	8.9325	9.1363	8.8327	10.5193	8.8373	8.6729	10.1878
TCGA-BH-A1F0	80	II	Negative	Negative	HR-/HER2-	1	25.79	8.6437	8.8774	8.1521	11.1846	10.6474	8.5541	10.3525	8.5275	9.1338	10.477	7.9723	10.0313	9.8784	8.1123	8.4744	8.9476	8.8873	10.74	9.6893	10.3895	9.5423	10.7272	9.2241	10.7993	9.3185	7.9943	8.5533	9.2111	9.0289	9.5893	9.4873	9.2736	9.3369	9.7719	9.3507	9.7095	8.5665	8.7925	10.072	8.177	8.0077	9.6326
TCGA-BH-A1F2	53	III	Positive	Positive	HR+/HER2+	1	31.5	7.6594	10.9313	8.4031	9.9852	10.4122	8.407	10.0183	8.9788	8.8856	10.7855	7.7847	9.2968	9.0513	7.5507	8.017	8.6382	7.9219	11.2032	8.7116	9.7078	8.6404	10.3412	9.2049	10.9418	8.9849	8.1135	8.5515	9.4797	9.5822	10.771	9.3191	13.4916	8.6623	7.1433	10.8633	10.1734	7.4584	9.5706	10.2329	8.5086	6.5861	10.7585
TCGA-BH-A1F5	62	II	Positive	Negative	HR+/HER2-	1	89.09	7.9253	8.2682	8.2315	10.0117	10.3514	9.205	10.585	8.9548	9.6215	10.7231	7.5245	8.9939	9.7501	6.3907	8.5321	8.569	7.1806	11.29	8.6599	9.2632	8.1289	10.5542	8.3999	11.1466	8.8699	7.7615	7.8627	9.601	9.0238	9.8968	8.7315	9.7548	7.5784	5.9609	10.5482	9.6535	7.0898	9.3109	9.6268	7.4954	6.558	10.9601
TCGA-BH-A1F8	90	III	Positive	Positive	HR+/HER2+	1	25.07	8.1716	9.1914	8.7592	10.3277	10.4842	8.299	11.1445	9.6269	9.1178	10.1801	7.4141	10.121	9.7563	7.5157	9.3666	8.3625	7.852	11.7984	8.4403	9.5205	9.7819	10.2568	8.3382	11.6677	10.3081	8.1628	9.2154	8.8695	9.9111	10.6367	9.4253	9.7135	8.157	8.3202	10.7407	10.9554	7.8556	8.539	10.4046	7.502	6.4704	10.8209
TCGA-BH-A1FB	60	II	Positive	Negative	HR+/HER2-	1	120.53	9.2367	8.8829	8.1584	9.7781	9.9532	8.4536	9.9142	8.3089	9.5004	10.5748	7.8021	9.5671	9.9625	7.9753	8.2363	8.829	8.1132	10.7717	8.2151	9.4314	8.6965	9.4222	8.9959	10.5397	9.363	8.0004	7.6607	9.2514	8.5873	9.8484	8.8601	9.5406	8.6424	8.7496	9.4862	9.5218	7.7361	8.3931	10.2757	8.0298	8.2517	9.862
TCGA-BH-A1FC	78	II	Negative	Negative	HR-/HER2-	1	114.06	9.5532	9.4392	7.9344	9.9571	10.9383	9.5367	9.5701	9.1482	9.7091	10.3505	9.2769	11.1745	9.9261	8.4583	8.7813	10.8546	9.8713	11.1359	8.8362	11.215	10.6729	11.9936	10.0489	10.9303	9.6833	8.5507	8.4449	9.4008	9.4263	9.6331	10.7966	9.9443	10.1492	10.695	10.0324	9.8522	7.6705	9.6719	10.481	9.0216	8.3852	10.0601
TCGA-BH-A1FD	68	I	Positive	Negative	HR+/HER2-	1	33.15	9.2286	8.9552	9.0919	8.9552	11.8306	9.4385	10.0909	9.0115	9.9122	11.2664	8.3759	9.9049	11.0946	8.7893	8.7968	10.3009	8.8358	11.6787	8.1367	9.785	9.9474	10.8274	9.4087	10.8314	10.1733	8.7011	8.6262	10.2116	9.2341	10.5213	9.8135	9.0749	9.6339	10.4278	12.1993	10.7911	9.3145	8.1248	10.8859	9.0372	9.2644	10.3356
TCGA-BH-A1FE	31	II	Positive	Unknown	Unknown	1	74.67	8.5059	8.9976	8.0972	10.1141	10.4075	8.0627	10.3211	8.8672	9.6873	10.6145	7.5704	9.5247	9.8362	7.6008	8.2364	8.7735	7.5948	11.1476	8.7302	9.3722	8.8845	9.8169	9.0119	10.8068	9.1895	8.123	7.7616	9.2621	9.0644	10.1011	8.8562	9.6634	9.0247	8.5828	10.687	9.7202	7.3236	8.2821	10.2823	8.1433	7.8195	9.8434
TCGA-BH-A1FG	88	I	Positive	Negative	HR+/HER2-	1	122.73	10.3647	10.243	8.9634	10.8724	10.4964	9.7112	10.2043	8.5675	10.3629	11.934	9.0845	10.5535	10.8016	8.7832	8.8778	9.5262	8.9315	11.5274	8.6057	9.6342	10.1256	11.0209	9.2932	10.5022	10.4833	9.4282	8.7855	10.3751	9.2051	10.3319	10.254	10.8006	8.8358	9.7532	10.9749	10.3774	9.1442	8.6984	10.7106	9.0571	9.0472	10.0715
TCGA-BH-A1FH	47	IV	Positive	Unknown	Unknown	1	33.97	8.7662	9.9339	8.25	10.0391	10.0315	8.5413	9.586	8.187	9.2676	10.3348	8.4599	9.0477	9.7713	7.7807	8.0487	8.8284	8.0837	10.4434	8.0771	9.161	8.8853	9.046	8.6642	10.445	9.1097	7.951	7.7868	8.9643	8.8156	9.8484	8.3631	8.9481	8.633	8.2278	8.8087	9.0999	8.0284	8.5756	10.0598	7.7807	8.5931	9.7016
TCGA-BH-A1FJ	66	III	Positive	Unknown	Unknown	1	63.3	9.1999	9.6458	8.571	10.2564	10.7477	8.4825	10.1089	8.8866	10.0394	11.0121	8.529	11.5803	10.4962	8.4945	8.7598	9.2388	8.793	11.2225	8.6967	10.837	9.3394	9.6448	9.5835	10.7443	9.6019	9.0379	8.1977	9.4105	9.4203	9.6911	9.4938	9.8064	9.2602	8.983	9.5185	10.1319	9.5603	8.6777	10.6355	8.9822	8.8682	10.1644
TCGA-BH-A1FL	69	II	Positive	Unknown	Unknown	1	54.96	9.8176	9.4123	8.8105	10.0967	10.421	8.8166	9.9808	8.5204	10.126	10.8103	8.514	11.1365	10.1098	8.6525	8.8252	9.2101	8.8483	10.7063	8.7904	10.8136	9.7093	9.3046	9.4508	10.2282	9.4619	9.2463	8.0679	9.3574	8.5572	10.0011	9.5375	9.582	9.0033	8.9024	9.2727	9.8807	9.3927	8.6191	10.7908	8.7437	8.8287	9.8327
TCGA-BH-A1FM	44	III	Positive	Unknown	Unknown	1	45.6	7.4301	8.1722	8.4898	10.263	10.6506	8.8711	10.6707	9.2179	9.3644	10.9532	6.5176	9.2577	9.8497	6.8792	8.7681	8.4167	7.4087	12.0796	9.4169	9.9442	8.6854	11.3726	9.2713	11.4488	9.1697	8.2256	8.0051	9.6824	9.42	10.6576	9.0187	10.982	8.9053	7.4119	10.6904	9.6033	7.4179	8.8383	9.8091	8.5525	6.9862	11.2958
TCGA-BH-A1FN	34	II	Positive	Unknown	Unknown	1	72.01	9.4345	9.1741	7.8022	9.9959	11.4764	8.4152	9.3797	8.964	10.8839	10.5129	6.8908	9.9477	10.3672	8.5672	8.7013	8.8846	8.2313	11.9438	9.1422	10.5237	9.1814	9.413	8.9414	10.139	10.1171	8.3143	8.0367	9.8508	8.6603	9.81	8.9231	9.5296	9.3996	9.3173	10.5287	10.4571	9.0096	8.6516	10.7205	8.7346	7.7181	9.2382
TCGA-BH-A1FR	73	III	Positive	Unknown	Unknown	1	53.94	9.7515	9.3081	8.3093	9.9148	10.5538	9.5056	10.272	8.5878	10.236	11.0986	8.754	10.0798	10.0023	8.4653	8.9452	9.7556	8.7767	10.6659	8.2755	9.5565	9.4732	8.9806	9.5278	10.375	9.7015	9.2013	8.5712	9.585	9.0014	10.1737	9.8505	9.8755	8.8102	9.5335	9.3455	10.1879	8.3423	8.6716	10.1114	8.9524	9.2054	10.0205
TCGA-BH-A1FU	44	I	Negative	Unknown	Unknown	1	55.45	9.6235	8.662	8.4798	10.1081	10.7221	8.0719	9.6672	9.1037	9.693	10.9369	8.5713	9.9254	10.1081	7.9684	8.3071	8.8444	9.5064	10.8737	9.3156	9.8872	9.7915	10.6094	9.1418	10.5503	9.3137	8.202	7.7478	9.3873	8.6086	10.287	9.4136	8.6986	9.3087	9.836	10.2671	9.7442	8.5762	8.6182	10.2426	8.615	7.9458	9.7802
TCGA-BH-A201	64	I	Positive	Negative	HR+/HER2-	0	28.12	9.2185	8.9532	8.3527	9.7771	10.2986	8.9189	9.7089	8.7389	9.796	9.9146	8.3861	9.8633	10.1705	8.5802	8.619	9.462	8.3621	10.8823	8.3715	9.9643	9.0525	9.9932	9.2065	10.538	8.9937	8.4993	7.9844	9.7398	8.8958	9.9934	9.197	9.552	10.3802	9.2588	9.2303	9.8451	8.5103	8.9798	10.4791	8.5091	8.1711	9.6262
TCGA-BH-A202	60	II	Positive	Positive	HR+/HER2+	0	26.12	9.5753	9.4181	8.1616	11.5117	10.6267	8.7606	9.9826	7.9603	9.1898	10.917	8.5347	11.6781	10.0877	9.2012	9.1492	9.039	8.3885	11.6938	8.7658	10.2899	9.347	11.053	9.1916	10.8208	10.1339	8.4774	8.3053	9.7463	9.0203	9.0156	9.3523	9.8189	9.3302	9.8375	11.2315	10.5642	9.1852	9.167	9.7175	7.9708	8.3851	10.3508
TCGA-BH-A203	78	II	Unknown	Unknown	Unknown	1	38.57	9.3456	9.7672	8.3206	9.4964	10.3841	8.8762	10.4041	9.1913	9.7928	10.8988	9.7115	10.1705	10.5904	8.7653	8.7877	8.9217	7.9416	11.2346	8.8641	11.4618	9.1913	8.9418	8.514	11.0664	11.1089	8.672	9.6797	9.7378	8.9249	10.194	9.5987	8.8729	9.7826	10.0177	10.8013	9.7989	8.9925	9.1151	11.5286	8.4489	8.44	10.0907
TCGA-BH-A204	80	II	Unknown	Unknown	Unknown	1	83.25	8.7754	9.0952	8.3429	10.3878	9.9526	8.4563	10.0962	8.6008	9.5773	10.7895	6.8731	9.8424	9.2649	7.7193	9.012	8.2077	7.4103	11.2741	8.6209	9.5257	9.1277	10.5968	8.4684	11.1741	9.6838	7.8161	8.2926	9.5115	9.3795	10.498	8.6655	9.9363	8.8311	8.4856	10.3325	9.9063	7.2857	9.0807	9.9648	8.9438	7.2731	11.0138
TCGA-BH-A208	48	II	Unknown	Unknown	Unknown	1	57.79	9.2888	9.1986	8.5966	9.3275	10.6335	8.8587	9.6799	8.8189	9.4551	10.353	8.8203	9.589	10.1598	8.7387	8.6223	8.464	9.2563	10.5479	7.8978	9.4358	9.8706	9.4743	9.1239	10.1147	10.2107	8.1946	8.5043	9.3981	8.6507	9.698	9.045	9.0464	9.0499	8.8244	9.2272	10.0246	8.4781	8.8063	10.8109	9.4494	8.1643	9.1595
TCGA-BH-A209	77	I	Positive	Unknown	Unknown	1	130.06	8.6058	9.7122	8.8492	9.8229	10.7496	8.8231	10.1031	9.4016	9.4266	11.0662	7.1514	10.4615	10.3799	9.1164	8.4558	10.246	10.1894	11.9126	9.5684	10.5347	11.4607	11.563	10.1093	10.3657	10.2872	7.6377	9.0908	10.1959	8.9877	10.2759	9.7486	9.8374	9.7424	10.2337	11.0021	10.5983	8.2566	8.7256	11.215	9.0742	7.9634	10.7225
TCGA-BH-A28O	50	III	Positive	Negative	HR+/HER2-	0	36.79	9.654	9.0692	8.3062	9.7297	10.1542	9.5713	9.1913	7.9356	10.1315	10.5548	9.5115	10.0445	9.9611	9.2578	8.241	9.9376	8.9434	10.3648	8.107	9.9934	9.0343	8.968	9.2613	9.5962	9.3363	8.9945	7.8064	9.1188	8.4221	9.4835	9.9498	9.8723	9.3671	9.5852	8.3129	9.2699	9.1073	8.3245	9.9787	8.5774	8.8302	8.8784
TCGA-BH-A28Q	46	II	Positive	Negative	HR+/HER2-	0	36.76	9.2717	8.9916	8.2479	10.2419	10.3382	8.6752	9.8305	8.3077	9.7555	9.5021	8.4541	11.1437	10.0095	8.7866	8.487	9.4629	8.1474	11.0563	8.128	10.2466	9.047	9.2545	8.31	10.6184	9.2395	8.5131	7.9597	9.1487	8.8345	9.8136	9.2833	9.4098	9.0756	8.9428	9.015	9.6796	8.7816	8.6207	10.2186	8.6769	8.4655	9.7837
TCGA-BH-A2L8	45	II	Positive	Negative	HR+/HER2-	0	20.11	10.124	9.6721	8.53	9.9595	10.9195	8.7849	9.5378	8.8231	10.2859	10.4275	9.2874	10.6829	10.7268	9.6689	9.3096	10.0261	8.9974	10.7999	8.8299	10.4807	9.4308	9.3997	9.5454	10.1221	9.8106	9.0779	8.9614	9.4679	8.9614	9.5133	8.8704	9.6997	9.4664	10.0854	9.264	10.2649	9.445	8.7742	10.8372	9.3835	9.4831	9.8632
TCGA-BH-A42T	75	II	Positive	Positive	HR+/HER2+	1	10.51	11.2262	10.9776	9.623	10.8225	10.2888	10.4582	10.0774	8.2069	10.9704	10.0232	9.6166	11.8229	10.2707	10.1677	9.1301	11.2935	9.3255	11.7353	8.6791	10.9999	10.6957	10.4113	8.7276	9.9614	10.5719	10.5874	9.3886	9.9847	9.7068	9.7037	10.7487	10.4546	9.6621	11.3226	9.6276	10.2001	11.0381	8.0105	11.6329	9.5798	10.2583	9.5064
TCGA-BH-A42U	80	II	Negative	Negative	HR-/HER2-	0	110.51	10.9161	10.0661	8.964	9.8729	10.334	10.1691	9.4237	8.2414	10.8201	10.5986	10.1371	10.5453	10.9316	10.0816	8.6604	10.9225	9.7819	10.1274	8.3836	10.569	10.0323	9.5463	9.8927	9.3924	10.1691	9.4558	8.6319	9.7086	8.8265	9.4585	10.3717	10.139	10.0318	10.7379	8.8616	10.2626	10.0724	8.4446	10.9931	9.6451	10.0897	8.7964
TCGA-BH-A42V	41	I	Positive	Negative	HR+/HER2-	0	20.86	10.3502	9.6034	8.5665	10.278	10.369	9.8358	9.4486	8.3194	10.5068	10.7137	9.7962	10.6406	10.6198	9.3796	8.7513	10.4233	9.3086	10.777	8.3974	9.9254	9.8823	9.93	9.5275	9.9391	9.9101	9.1402	8.608	9.4871	9.0126	9.5348	10.1814	10.1069	9.5948	10.2861	9.5773	10.0596	9.4046	8.1449	10.5952	9.3561	9.5184	9.3309
TCGA-BH-A5IZ	51	II	Positive	Negative	HR+/HER2-	0	18.63	9.5264	9.4366	8.767	9.0216	11.432	10.0045	9.3737	9.2139	9.768	10.0034	8.8185	10.0968	10.6103	9.7162	8.1268	10.829	9.7169	11.542	7.7785	11.2745	10.8425	10.2809	9.3388	10.4896	10.9058	8.8051	10.0886	9.5051	9.0727	8.736	10.8431	9.0343	9.4649	11.3386	9.7126	9.9066	9.3618	8.886	11.5115	8.9421	8.0964	8.9889
TCGA-BH-A5J0	63	I	Positive	Negative	HR+/HER2-	0	23.49	11.5619	10.1947	9.0441	9.3386	10.8211	10.1804	9.7042	7.9649	10.9387	11.4928	10.4669	10.9648	11.4028	9.947	9.5379	10.5256	9.0629	10.8475	8.6488	10.2174	10.1312	9.9531	9.7928	9.6268	10.649	9.8297	9.2579	10.1723	9.671	9.7149	10.3039	9.6512	9.8584	10.4188	9.867	10.614	10.5088	8.5701	11.469	9.9065	10.2789	9.6294
TCGA-BH-A6R8	46	II	Positive	Negative	HR+/HER2-	0	9.63	10.907	9.6727	8.7136	9.5014	10.4765	9.7118	9.5353	8.344	10.4581	11.1788	10.6728	11.6757	11.0232	9.5346	9.2902	10.2986	8.9331	10.5437	8.0228	10.6877	10.0663	9.6764	9.1667	9.9423	9.8739	9.844	9.1571	10.1165	8.8653	9.0367	10.8948	9.8127	9.0865	10.7574	9.7723	10.5188	11.1493	8.4531	10.9839	9.2368	9.6727	9.2252
TCGA-BH-A6R9	61	II	Positive	Negative	HR+/HER2-	0	5.26	10.0405	9.6777	8.1414	9.0997	9.9882	9.1008	9.3416	7.924	9.6756	10.0455	8.9769	9.492	10.151	8.9722	8.6158	9.7422	8.5732	10.5918	8.3044	9.666	9.692	9.4192	8.9569	9.5713	9.525	8.8591	8.6542	9.7768	8.7308	9.1881	9.2959	9.426	9.196	9.6311	9.0273	10.0642	9.0171	8.6217	10.5831	9.4862	8.7211	9.0573
TCGA-BH-A8FY	87	I	Positive	Negative	HR+/HER2-	1	9.69	10.48	10.42	8.2914	9.8793	10.6796	10.1803	9.7989	9.0669	10.7291	9.5104	11.0649	12.1842	10.7408	10.446	10.7464	9.5558	9.68	10.9125	9.0168	10.6861	10.337	9.3369	9.0519	10.0745	10.1934	10.5301	9.8123	10.286	8.3829	9.9342	10.5601	9.7532	9.4338	10.1769	9.58	10.8575	11.2931	9.4442	11.1766	10.2523	9.8344	9.5104
TCGA-BH-A8FZ	58	I	Positive	Unknown	Unknown	0	18.86	10.029	9.0955	8.1882	9.4468	10.3542	9.4045	9.4666	8.3548	9.8528	10.779	9.4036	9.9281	10.5715	8.542	8.6814	11.7771	8.7278	10.9214	7.6415	9.5927	9.6014	10.1672	9.4027	9.8807	8.9215	8.8499	8.267	9.7754	9.2528	9.6213	9.5863	9.3093	9.3964	10.3077	9.3112	10.1518	9.0799	8.8312	10.4518	8.777	8.411	9.7726
TCGA-BH-A8G0	54	II	Positive	Negative	HR+/HER2-	0	21.75	9.5903	9.3883	8.2978	9.4519	9.9674	9.1618	9.3314	8.0171	9.9829	10.4778	9.3883	10.1318	10.3889	9.13	8.2509	9.5456	8.7444	10.3141	8.14	10.0018	9.2834	8.9955	9.0874	9.5777	9.2845	9.1065	7.7764	9.3421	8.9709	9.3622	9.7263	9.5677	9.0552	9.2198	8.6783	9.3065	9.1164	8.0064	10.2866	8.9031	9.4657	8.9722
TCGA-BH-AB28	53	III	Positive	Negative	HR+/HER2-	0	9.43	9.6704	9.4114	8.5925	9.9912	10.2795	9.2404	9.5475	8.0316	10.1983	10.4259	8.8484	11.381	9.5834	9.8863	8.2977	10.0863	8.6059	10.9474	7.8516	10.6175	9.3009	8.8842	8.9646	10.0708	9.5313	9.4277	8.5639	9.2546	8.8015	9.7161	9.9378	9.6676	9.6231	9.6704	9.2825	10.1125	9.7883	7.7537	10.5803	8.9542	9.0122	8.9863
TCGA-C8-A12L	67	II	Negative	Unknown	Unknown	0	11.93	9.0757	9.6084	8.1313	9.155	10.7719	9.1409	9.8297	8.5368	8.9274	10.1436	8.9589	10.3559	9.7442	8.1025	7.8635	10.7875	9.158	11.4037	9.0501	11.3436	9.4887	9.8422	9.2301	10.365	10.181	8.4724	8.6717	9.8025	8.7172	10.076	9.9787	8.6773	9.4062	10.6522	9.5194	9.6573	9.2537	8.2466	11.1536	8.4915	9.5981	9.6502
TCGA-C8-A12M	70	II	Positive	Negative	HR+/HER2-	0	11.76	8.8826	8.2585	8.2885	12.7046	10.6925	7.7875	10.623	8.0784	9.3208	10.1327	8.6442	11.1929	9.7408	8.14	8.942	8.5358	8.1482	11.0277	8.2835	10.7437	9.1153	10.7551	8.5232	10.3469	9.4165	7.9652	7.3816	9.0857	8.4521	10.8997	9.0828	10.2281	7.4889	9.617	10.7403	9.3879	7.4716	8.9546	10.3133	9.1443	8.1591	11.1151
TCGA-C8-A12N	58	II	Positive	Negative	HR+/HER2-	0	11.76	10.6767	10.0393	8.4599	9.8569	10.3101	9.2942	9.9475	8.9612	10.1199	10.8015	9.1275	10.7093	10.8424	9.6218	9.2624	9.2172	8.9472	10.9391	8.6383	10.0316	9.6525	10.2032	9.6218	10.2828	10.0807	8.8134	8.3695	10.154	8.5386	9.7348	9.6608	9.9516	9.1695	9.7843	10.4207	10.5306	8.909	8.7288	10.8878	9.3108	9.0831	9.8431
TCGA-C8-A12O	50	II	Positive	Negative	HR+/HER2-	0	12.65	9.4629	9.2561	8.5833	10.1577	10.7308	8.203	9.8237	7.0191	9.7232	10.6938	7.7744	10.5108	10.1432	8.615	8.372	9.246	7.9149	10.7725	7.9955	9.5429	8.4503	9.9797	9.4409	10.3234	9.2324	8.1925	9.175	9.3392	8.7063	9.5264	9.5919	9.7101	8.8036	10.0674	10.6214	10.3097	8.4547	7.7861	10.6673	9.0711	8.5495	10.378
TCGA-C8-A12P	55	II	Negative	Positive	HR-/HER2+	0	11.76	9.7514	9.6806	7.915	9.6452	11.345	9.0546	10.3167	9.2547	9.8394	10.7021	9.6439	10.3019	10.108	8.2038	9.0369	10.4096	9.7749	10.5467	8.62	10.205	9.5998	10.3394	9.8262	10.3407	9.8213	8.281	9.5783	10.2715	9.2356	10.6099	9.571	8.967	9.861	9.6223	8.2534	10.4582	9.6146	8.3912	10.9429	9.9815	8.6325	9.0211
TCGA-C8-A12Q	78	III	Negative	Positive	HR-/HER2+	1	12.65	9.3209	9.6813	8.1738	10.6327	10.4369	9.148	9.5582	7.5651	9.571	10.0139	8.8109	10.0638	10.1448	7.7723	8.3597	9.4429	8.5243	11.3248	8.1649	10.08	8.5658	9.6153	8.8346	10.5953	9.3223	7.9776	8.387	9.5977	8.5185	9.953	9.3084	10.0189	8.1498	9.3608	9.2491	9.3489	8.5313	7.7723	10.6111	8.4972	7.998	9.6263
TCGA-C8-A12U	46	II	Positive	Negative	HR+/HER2-	0	12.65	11.0053	11.5957	9.0697	9.7321	11.3885	9.3686	10.8506	7.7804	9.873	10.9394	10.6116	10.6247	10.9534	9.3827	9.663	9.9585	9.1846	11.3679	8.2692	9.5373	10.1398	10.9041	9.971	10.5303	10.3778	9.6386	8.5479	9.9553	8.7499	10.9815	11.9523	9.5659	9.6905	10.9882	10.5164	10.1011	9.6768	9.3648	10.7654	10.3552	8.8206	9.3582
TCGA-C8-A12V	55	II	Negative	Negative	HR-/HER2-	0	12.65	9.4967	8.7346	7.9912	9.001	10.8205	9.9916	9.8216	8.0674	9.3763	10.6681	8.0911	9.5523	10.367	8.4535	8.2046	9.9227	9.2452	10.994	8.1417	10.7754	9.3403	9.8281	9.4837	10.2956	9.409	8.1763	8.7027	10.0087	9.0192	9.9136	10.4166	9.1971	9.7849	10.6587	9.9227	9.7507	9.0971	8.3991	10.1011	9.0192	8.4767	9.215
TCGA-C8-A12W	49	III	Positive	Negative	HR+/HER2-	0	12.65	10.5486	9.8124	8.943	10.592	10.6156	8.2641	9.5808	6.6477	9.4848	10.9823	9.093	10.9527	10.0513	8.6036	8.1504	9.3972	9.1401	10.4541	8.5498	9.9284	9.5404	11.2395	8.9841	10.1438	9.1996	9.0545	7.4788	9.1631	9.3926	9.4885	10.6884	9.7999	9.4382	11.0221	10.3539	9.7964	9.1235	7.7283	11.5938	9.8574	8.6617	9.3243
TCGA-C8-A12X	62	II	Positive	Negative	HR+/HER2-	0	12.65	10.0799	9.7792	8.2677	9.2501	11.0526	9.2569	9.1181	8.5288	10.5642	11.0575	9.6261	10.8088	10.9291	9.7898	8.6807	9.999	9.086	10.9623	8.2576	9.7058	10.2951	9.9589	9.5423	10.1177	9.0414	8.6782	8.439	9.3086	8.6161	8.5813	10.0953	9.7757	9.0075	10.2214	9.805	10.7896	9.3616	8.0103	10.9313	8.8833	9.402	9.3151
TCGA-C8-A12Y	44	II	Unknown	Unknown	Unknown	0	48.49	11.2532	10.2576	8.4017	9.8581	10.8241	9.5576	9.6428	8.4875	10.4949	10.7559	9.9933	12.2066	11.5067	9.5565	9.6463	9.8273	9.3014	11.7472	9.458	10.8158	10.5022	9.6242	9.6961	10.1502	10.6919	9.423	8.8489	10.5537	8.8729	9.8736	10.3127	10.2059	9.9195	10.1336	9.8722	11.2711	10.4439	9.1349	11.4362	9.5791	9.3559	9.6171
TCGA-C8-A12Z	45	II	Negative	Positive	HR-/HER2+	0	12.55	9.0339	10.0447	8.3291	9.2485	11.321	8.423	9.6995	9.3746	10.1151	10.5809	9.3832	11.3693	9.7172	8.78	8.8753	8.6867	8.5382	11.359	8.7258	11.0896	9.4597	9.9366	9.4797	11.612	9.7021	8.7214	9.0541	9.3509	8.9374	9.81	8.4374	9.05	9.042	9.0594	11.225	10.697	9.2543	9.1768	10.6474	8.8524	7.8677	9.2751
TCGA-C8-A130	52	III	Positive	Unknown	Unknown	0	12.16	10.4709	10.419	9.0602	10.7404	11.2365	9.6062	10.0594	7.514	10.5421	11.2101	9.5297	10.9963	10.9567	7.4019	8.5732	10.2811	9.6026	12.1763	8.8173	10.1363	10.1795	11.0323	9.9562	10.3295	10.3781	8.9203	9.2511	9.8558	9.4157	9.999	10.351	9.7887	10.2828	10.3223	10.9319	10.7801	9.5849	8.3072	11.5395	9.6848	8.8063	11.6615
TCGA-C8-A131	82	III	Negative	Negative	HR-/HER2-	0	13.5	10.6287	9.777	8.2211	8.9293	10.8438	9.3329	10.6039	8.5743	10.2306	10.4007	9.5147	10.1957	10.3556	9.7864	8.4023	9.577	9.3447	11.2877	8.8742	10.7135	10.2291	10.1592	9.3308	10.6396	10.4985	9.0297	9.1821	10.191	8.39	10.0336	9.6627	9.1123	9.5706	10.3204	10.4497	10.8079	9.5355	8.4247	11.1141	9.7603	9.1123	9.3318
TCGA-C8-A132	56	II	Positive	Unknown	Unknown	0	12.58	9.8676	11.2713	8.3093	11.9001	10.3967	8.3302	9.832	8.7468	9.6438	11.1617	8.9786	10.0383	10.1438	7.9276	9.0157	9.1937	8.953	10.8367	8.6349	9.6934	9.1014	9.462	8.6993	10.7014	10.0336	8.661	8.2647	9.6033	8.4672	10.2914	9.1483	9.2182	9.2013	8.9189	9.6854	9.5933	8.8493	8.8151	10.5015	8.2647	7.8645	9.7451
TCGA-C8-A134	52	II	Negative	Unknown	Unknown	0	12.58	9.7843	9.3562	8.7931	8.7986	11.7418	9.2438	9.5529	8.3264	9.3499	11.0322	7.9201	9.2528	9.6748	9.1597	8.3906	10.1681	9.6496	10.9966	8.536	10.3629	10.4096	10.8541	9.532	10.7271	9.3011	7.9011	9.0986	9.5057	10.4325	9.9576	9.9334	10.0672	10.3182	10.235	10.5576	10.0889	8.7512	8.7	10.2851	8.4976	8.3216	9.8483
TCGA-C8-A135	64	II	Negative	Positive	HR-/HER2+	0	12.91	9.5768	10.3807	7.9272	9.346	11.1009	8.227	9.6205	9.0699	10.6043	12.2349	9.6423	10.8035	10.8544	8.8825	8.7667	9.5924	9.1516	11.0116	8.4218	9.999	10.1695	10.6188	9.1908	10.5858	10.4312	9.2808	10.3108	9.6825	9.7931	10.4594	10.933	9.2619	11.9092	12.015	11.0651	9.8235	9.781	9.2378	11.452	9.4972	8.2793	9.4265
TCGA-C8-A137	34	II	Negative	Positive	HR-/HER2+	0	12.45	9.5887	11.1721	9.0783	9.4345	11.25	9.1743	10.0677	8.3346	10.0634	11.15	9.5493	10.5692	10.533	8.5503	8.835	10.1954	9.1106	11.4426	8.6941	10.12	9.5646	11.0756	9.161	11.1072	9.2517	8.873	8.7872	9.8173	8.8698	10.8233	10.8002	9.1888	9.4877	11.7924	10.7263	10.3372	8.4266	9.0966	10.9631	7.5903	8.9801	9.7098
TCGA-C8-A138	54	III	Positive	Unknown	Unknown	0	12.48	10.5551	10.6536	8.3357	8.8781	9.714	9.0571	9.9162	8.7514	11.4375	10.0751	10.1356	11.4393	10.7795	9.8836	9.91	8.5722	9.6248	11.0036	8.5287	10.6795	10.3653	10.2677	9.7306	10.2963	10.8013	9.4584	8.851	10.1428	8.5287	9.6864	10.401	9.4183	10.0921	9.8891	10.0003	10.6773	10.1104	9.019	10.9924	10.0633	9.463	10.1591
TCGA-C8-A1HE	59	II	Positive	Unknown	Unknown	0	12.32	8.9624	9.5119	8.1603	9.6649	10.1065	8.6978	10.2597	8.303	10.0344	10.7372	8.5581	10.5657	10.3674	8.5714	8.7517	9.092	8.3416	10.933	8.1737	9.8052	9.2495	9.5007	9.2859	10.6005	9.8111	8.4384	9.6848	9.6224	9.1201	9.9396	9.3298	9.6056	8.7579	8.6262	9.5443	10.0457	8.4671	8.8002	10.3815	8.8062	8.7517	9.731
TCGA-C8-A1HF	48	II	Positive	Positive	HR+/HER2+	0	10.91	10.2227	10.9966	8.2047	9.3047	11.2362	9.6802	9.9728	8.7597	10.4404	10.5427	9.6008	10.9208	10.9826	9.5237	9.3858	9.4746	9.3481	11.1011	9.6341	10.904	9.9741	10.2876	9.6676	10.6689	10.6638	9.4829	8.9071	9.8129	9.4004	11.3558	10.5222	10.0407	9.728	11.1004	9.9029	10.7834	9.181	9.5701	11.5883	9.4137	9.3007	10.4868
TCGA-C8-A1HG	50	II	Positive	Negative	HR+/HER2-	0	11.33	10.3082	10.2451	8.7722	10.4787	11.0591	9.6806	10.4143	8.2813	10.3914	10.4586	9.443	11.1193	10.8222	8.8726	9.6986	9.8449	8.9388	10.843	9.1985	10.0075	9.7125	11.7197	9.3777	10.412	10.2355	8.9105	8.6616	10.1365	9.2199	9.8623	10.2125	10.1936	10.0975	10.0661	11.8152	10.109	9.2739	9.0407	12.7755	9.5916	9.0823	9.715
TCGA-C8-A1HI	40	III	Positive	Negative	HR+/HER2-	0	11.27	10.1948	12.1625	10.4082	9.874	10.3841	9.1505	10.1932	8.3784	9.643	10.235	9.136	11.73	11.0359	9.0335	9.4959	8.9574	8.5275	11.5331	8.5194	10.6963	9.839	10.1423	9.8503	10.4693	10.6301	8.8937	8.7709	10.2037	9.231	10.1506	10.0756	9.8957	8.7623	9.2426	9.9252	10.4167	9.4792	9.8155	10.6372	9.0235	9.42	10.2566
TCGA-C8-A1HJ	53	II	Negative	Negative	HR-/HER2-	0	0.16	9.0576	9.9469	9.2876	9.4365	12.0485	9.1512	10.3478	10.6117	10.0592	9.4189	7.2636	10.9773	10.1056	8.5917	9.294	9.9371	9.6331	13.4661	9.9423	12.0426	9.8451	11.9718	10.2763	11.915	11.3717	8.8429	9.7177	10.8794	9.4166	10.4127	10.4658	9.0904	9.5533	9.6074	10.8969	9.9932	8.688	9.3784	11.9259	8.9288	7.8629	11.2043
TCGA-C8-A1HK	53	II	Negative	Positive	HR-/HER2+	0	12.02	9.1715	12.1089	8.3819	9.6657	10.6197	8.1322	10.8089	9.2086	9.574	11.3816	9.5101	9.6021	10.183	8.1951	9.3155	8.5434	8.1976	10.8301	9.2423	10.2767	9.211	10.6847	8.7948	11.2625	10.4454	8.7361	8.9705	9.8474	9.5626	10.8531	10.4089	9.3656	11.0231	9.7008	10.4092	9.8245	9.006	9.4771	10.7334	8.5702	7.5853	10.0269
TCGA-C8-A1HL	38	III	Positive	Unknown	Unknown	0	10.41	9.294	9.5785	8.5774	9.7052	10.5731	9.1792	10.2544	8.2724	10.3614	9.5997	9.9057	11.0744	10.825	9.5579	10.0685	8.0002	8.4448	11.2587	8.2408	10.8676	10.0713	9.6188	9.0133	10.5604	10.6985	9.2097	9.3234	9.9938	8.5137	10.1717	9.9783	9.3959	9.5137	8.5876	9.592	10.9894	9.9477	9.536	11.1028	9.8143	8.5696	9.7194
TCGA-C8-A1HM	74	II	Positive	Negative	HR+/HER2-	0	12.32	9.7151	10.8249	8.8011	9.9424	10.1929	8.4666	9.7069	9.3727	9.4384	10.4998	8.3353	10.7964	10.4109	9.0801	8.8567	9.0209	8.8523	11.1562	9.752	10.9525	9.9222	10.4396	9.3911	10.3535	10.5283	8.7513	8.9863	10.1497	8.4915	9.793	9.7341	9.7607	9.2127	9.448	10.8163	10.9952	9.3245	9.013	11.3581	8.8088	9.2468	9.9604
TCGA-C8-A1HN	56	II	Positive	Unknown	Unknown	0	12.94	9.8528	10.241	8.4932	10.4481	10.4554	8.602	10.41	8.2881	9.7677	11.0359	8.4612	11.4619	11.3232	8.4273	8.8776	8.51	8.3051	11.7878	8.6378	9.9041	9.6757	9.1247	9.5859	10.5782	10.561	8.9196	8.7178	10.0962	9.5127	9.8463	9.7418	9.8157	9.1564	10.2613	10.9954	10.1894	9.4412	8.3419	11.6803	8.6138	8.4837	10.2274
TCGA-C8-A1HO	34	III	Positive	Negative	HR+/HER2-	0	12.32	8.6432	10.8884	9.0046	9.054	10.8285	8.8864	10.1361	8.4833	9.9686	10.5392	8.4544	9.9672	10.5406	8.6026	8.857	9.101	8.3396	10.8491	8.6421	9.9561	9.6325	10.3318	8.275	10.5967	9.428	8.1578	8.3628	9.7539	8.8042	10.2537	10.768	10.2908	9.5759	9.1737	9.8125	10.2138	8.5055	9.1706	10.5749	8.8949	8.7831	9.3131
TCGA-C8-A26V	47	III	Positive	Negative	HR+/HER2-	0	20.24	9.9005	9.7741	8.2453	8.9057	11.0041	9.4241	10.3175	8.6697	9.3444	10.9416	9.294	9.8874	10.6984	9.5644	8.9447	9.6548	8.8739	10.9984	8.4955	9.3288	9.9851	10.0973	9.4194	10.7151	9.7818	8.6175	8.3661	9.7377	8.9538	10.2625	9.6272	9.9946	9.2608	9.7978	9.7708	10.2719	9.2873	8.6737	10.8458	8.7239	8.8896	9.9315
TCGA-C8-A26W	58	II	Positive	Unknown	Unknown	0	12.52	9.8182	9.0179	8.5659	11.2085	10.834	8.2068	10.1596	8.3831	9.127	10.8884	9.244	10.2204	10.1456	9.2631	8.5585	9.6268	8.7469	11.791	9.2624	10.2576	9.8624	9.687	9.6227	10.3799	10.1056	8.646	8.7664	10.0623	8.7224	10.3079	8.9115	9.0133	10.449	8.8959	10.3436	10.4906	9.0934	8.989	11.3086	9.1845	8.6592	10.2891
TCGA-C8-A26X	58	II	Negative	Negative	HR-/HER2-	0	12.35	10.277	11.2633	8.8793	10.5795	10.8707	9.7107	9.6534	9.4305	10.047	10.3934	9.3515	10.9535	11.0371	9.0478	8.8751	9.8869	9.1896	11.3936	8.058	10.4461	10.4883	10.44	9.7443	10.5928	10.6521	9.1975	9.4247	10.8571	9.3737	9.9026	9.6145	9.1388	9.5342	9.8218	10.1661	10.3656	9.7412	8.3917	11.4292	9.2915	9.7443	10.2658
TCGA-C8-A26Y	90	II	Negative	Negative	HR-/HER2-	0	12.94	9.8769	9.8239	8.4629	9.4476	11.4241	8.6448	9.9599	8.8152	9.4742	10.6706	9.359	10.7818	10.7666	8.2833	9.2944	9.6698	8.5277	10.4732	7.8484	10.2493	9.2399	9.6386	8.7815	10.8116	10.0936	9.4266	8.7252	9.8156	9.3132	10.7371	10.0898	9.9657	8.748	9.5723	9.4658	10.0169	8.9382	9.5746	10.1212	8.495	8.6393	8.7074
TCGA-C8-A26Z	59	II	Positive	Negative	HR+/HER2-	0	15.44	9.9767	9.8391	8.6295	10.2596	9.7491	8.3643	10.289	8.6108	10.1321	10.8357	9.6632	11.0282	10.7199	9.0257	8.3123	7.7531	8.3954	11.0549	7.9754	10.3685	9.3011	10.1121	8.7336	10.5139	8.7825	9.2477	8.177	9.6172	8.8524	9.3468	9.8633	10.1616	8.1113	9.5334	9.9971	10.4171	9.4112	7.8833	10.8848	8.6956	8.3916	9.7685
TCGA-C8-A273	29	II	Positive	Negative	HR+/HER2-	0	16.85	10.0148	11.7884	8.3408	9.2051	11.0111	8.9672	9.3281	8.2617	10.3297	11.2174	9.284	11.034	11.2653	8.939	9.4535	9.7756	8.7883	10.8861	8.1364	10.351	10.0936	9.4733	9.2662	10.3368	9.1518	9.2113	8.7137	10.4262	8.493	9.5973	10.7221	10.6405	9.4679	10.0193	9.5492	10.3605	9.1436	8.6882	10.7244	9.0565	9.3109	8.9295
TCGA-C8-A274	63	II	Positive	Negative	HR+/HER2-	0	16.69	9.5206	9.3105	8.2261	10.0032	10.0918	8.8205	10.3987	8.2655	10.1478	10.4166	8.7875	11.1605	9.8033	8.8623	8.8886	9.4534	7.9638	11.4219	8.5029	10.9319	9.0004	9.5844	8.6601	11.0618	9.3792	9.1223	8.2073	9.1128	9.035	10.3071	9.3376	9.5629	8.9309	8.9988	9.4448	10.0492	9.4194	8.6552	9.9258	8.3597	8.2772	9.9872
TCGA-C8-A275	56	II	Unknown	Unknown	Unknown	0	0.03	9.1821	11.7757	8.4203	8.9287	10.6276	9.0393	9.5655	9.3019	9.9079	10.4877	8.946	10.2026	10.4611	8.6998	8.8773	9.3804	8.6958	10.6597	8.1484	10.2322	9.664	10.7383	9.0498	10.4548	10.3876	8.5539	8.8454	9.9727	9.1132	10.0386	10.0292	8.6521	9.6172	9.524	10.796	10.1135	8.7151	9.5783	11.0931	8.9555	8.7451	8.9024
TCGA-C8-A278	61	III	Negative	Positive	HR-/HER2+	0	9.76	9.5822	9.0907	8.014	9.2807	11.8108	9.0828	10.811	9.5234	9.8034	10.9366	8.8647	10.3344	10.6391	7.7745	8.9764	9.423	9.056	11.7962	8.6344	10.0353	9.6494	11.081	9.5422	11.2044	10.3973	8.5396	9.1229	10.1598	9.3195	10.0224	9.5196	8.6992	9.5176	11.1505	10.3711	10.0089	8.2433	9.6131	10.8163	9.3247	8.3021	10.8337
TCGA-C8-A27A	48	II	Positive	Negative	HR+/HER2-	0	24.54	9.3583	9.959	10.0571	10.2275	9.9494	8.0299	10.2189	8.1368	9.0731	10.2084	7.5667	10.4826	9.595	7.7569	8.2448	8.4115	7.9755	11.421	8.6794	10.0204	8.9864	9.5899	9.1012	11.0247	9.513	8.0473	7.9667	9.893	8.9936	10.1983	9.5405	10.1975	8.6413	9.666	9.3024	10.3522	7.974	9.1856	9.7722	8.7697	7.4115	9.8286
TCGA-C8-A27B	48	II	Negative	Negative	HR-/HER2-	0	14.42	8.3624	8.7469	8.0089	9.65	11.2262	8.9387	11.4712	8.5768	9.1773	9.8635	6.8133	9.217	9.8541	7.7255	8.4031	9.1985	9.6076	11.6938	8.4328	10.451	10.2043	10.2462	8.8312	10.8454	9.7765	6.7828	8.8394	9.8983	9.554	9.7606	9.7882	8.7764	8.931	9.5853	10.7063	9.65	7.9674	9.6321	10.2477	9.5359	8.101	10.0576
TCGA-C8-A3M7	60	III	Negative	Negative	HR-/HER2-	1	33.97	9.6484	8.896	8.6258	9.2877	9.9187	8.872	9.6192	8.659	9.9909	9.8485	9.167	10.4176	10.4774	9.1412	8.9601	9.0664	8.7574	11.1983	8.9245	10.3154	9.334	9.6389	9.5285	10.3687	9.7888	8.546	8.2188	10.4252	8.88	9.9127	8.9496	9.1294	9.3716	8.6413	9.6264	9.894	9.5445	8.9049	10.82	9.1825	9.3608	9.8294
TCGA-C8-A3M8	68	I	Positive	Positive	HR+/HER2+	0	12.94	9.8858	10.2142	8.5327	10.2927	10.7206	9.3708	10.6705	7.986	9.5692	9.9068	10.1157	11.4108	10.5874	9.1804	8.6242	9.6938	8.5947	11.949	7.7544	10.4016	10.0089	9.7791	9.4205	10.5101	10.1206	9.4647	8.6242	9.6389	8.6465	9.8903	10.4102	10.1395	9.1936	10.3709	9.4155	10.2994	10.277	8.5867	10.4859	9.1877	9.042	9.6244
TCGA-C8-A8HP	59	III	Negative	Positive	HR-/HER2+	0	13.01	10.4923	10.4257	8.1991	11.2857	10.8893	8.7502	9.7956	7.1739	9.6469	9.9666	10.7578	10.6523	10.335	9.4557	8.7724	9.9701	9.6526	11.5966	8.2943	9.7412	9.9021	9.3932	8.4947	10.6873	9.8374	9.3815	9.171	9.7134	8.627	10.124	9.9571	9.5755	9.0538	9.8412	9.8403	10.5135	10.2191	9.0017	11.1301	9.0103	8.8428	8.9495
TCGA-C8-A8HQ	53	II	Positive	Negative	HR+/HER2-	0	12.48	10.4741	9.9845	8.7596	9.8037	10.8286	9.5809	9.5815	7.6585	9.826	9.5828	10.3094	10.7895	10.34	10.1105	9.0146	9.8749	8.7212	11.2031	8.1711	10.5986	9.9099	9.4166	8.914	10.3007	10.1482	9.8449	8.8159	9.554	8.9396	9.3957	10.1176	9.7562	9.3587	9.9527	9.2469	10.6491	9.6193	8.3692	11.2697	9.7365	9.268	9.5553
TCGA-C8-A8HR	49	III	Unknown	Unknown	Unknown	0	13.4	9.6924	9.6663	8.62	9.4311	10.386	9.5972	9.4483	8.2744	10.131	10.7055	9.6428	10.1503	10.6271	8.953	8.067	10.2457	8.8973	9.8226	8.1885	9.8572	9.863	9.7731	9.451	10.0392	9.2086	9.3271	8.8503	9.4006	8.9144	9.6764	9.9741	9.4953	9.3809	10.2806	9.2128	10.3254	9.5643	7.8548	10.7358	8.9968	9.2751	9.2
TCGA-D8-A13Y	52	I	Positive	Negative	HR+/HER2-	0	56.77	8.922	10.2748	10.3939	8.7158	11.9531	8.2855	9.9243	9.6766	8.9468	11.1911	9.0763	9.9156	9.4889	8.0964	9.4438	8.9404	8.0355	10.7491	8.732	10.1023	8.2855	10.8315	9.5375	9.8696	10.2582	8.7535	9.4544	9.1139	9.1514	9.1025	8.8009	8.7431	10.0444	9.0135	10.4416	9.7008	8.9264	9.2446	10.9042	9.0753	7.5112	8.8508
TCGA-D8-A140	62	II	Positive	Positive	HR+/HER2+	0	13.24	8.6821	9.749	8.1315	10.8173	10.1468	9.8592	9.7464	7.9984	10.1817	11.4548	8.2516	11.0285	10.2729	9.3385	8.0138	9.0349	8.4781	10.5358	7.8119	10.5674	8.9436	9.6096	8.8237	10.5162	8.5064	8.9978	7.7736	9.0295	8.5777	9.7728	8.3863	10.2825	8.9344	9.0532	8.8534	10.2471	8.981	8.8061	10.0243	7.6828	8.2864	8.5188
TCGA-D8-A142	74	II	Negative	Negative	HR-/HER2-	0	13.96	9.4376	9.5906	7.4684	9.6614	10.2725	8.4056	9.7777	8.6721	9.1483	10.7207	8.6282	10.7013	9.4606	8.2965	7.9119	9.3274	10.8635	10.683	8.5102	10.4777	11.4648	10.5141	9.1938	10.8416	9.7737	8.976	8.3574	9.0566	9.0428	10.6655	9.6123	9.2826	9.4243	10.2885	9.919	9.5229	8.935	7.8601	10.3429	8.6379	8.2163	8.9698
TCGA-D8-A143	51	II	Negative	Negative	HR-/HER2-	0	14.16	10.4659	9.6894	8.1572	10.2887	11.8059	9.9626	10.3995	9.2767	9.6375	10.6353	8.6387	10.4991	10.1804	8.6208	8.9798	10.219	9.5681	11.9504	8.8451	11.5024	9.5544	9.7433	9.0861	11.164	10.2453	9.3712	8.3535	9.0951	9.4054	9.7933	10.1701	9.6921	10.0471	10.3456	10.0315	9.825	9.658	9.0658	11.8006	9.7026	8.7315	9.3446
TCGA-D8-A145	80	II	Positive	Negative	HR+/HER2-	0	13.47	9.2875	8.8538	8.3517	9.741	10.2404	8.7125	10.0119	8.0669	9.7451	10.4992	8.5339	9.5723	10.0508	7.8892	8.4297	9.2602	8.1574	10.6276	8.0228	9.3532	8.5213	9.1446	9.1911	10.3117	9.1218	8.4973	7.4639	9.0922	8.0362	10.1518	9.0696	9.3133	8.5464	8.919	8.74	9.3619	8.2251	8.2748	9.9954	8.3499	8.6296	9.5746
TCGA-D8-A146	57	II	Positive	Negative	HR+/HER2-	0	21.12	9.4182	9.2145	7.755	8.6633	9.8022	8.43	9.6841	8.2893	9.4733	10.2706	9.1004	10.353	9.7595	8.436	8.424	9.0245	8.2392	10.7962	8.0134	9.8099	8.8294	9.2529	9.0787	10.2271	9.1143	7.7396	8.2358	9.273	8.3218	9.4984	8.9192	9.273	8.5892	8.9191	9.0947	9.3419	8.917	8.4755	10.248	8.5998	8.4984	9.472
TCGA-D8-A1J8	77	II	Positive	Negative	HR+/HER2-	0	14.16	7.8709	8.2411	7.7695	9.2426	10.2273	8.5075	10.5954	8.7789	8.8017	9.7632	8.0138	8.7461	9.2625	7.5739	9.1628	8.3012	7.8017	10.7098	8.6152	9.6463	8.8971	9.5152	8.2306	11.4766	9.8449	8.0701	8.3957	9.7871	9.1059	10.8649	8.026	8.8362	8.0708	6.1611	9.9672	9.512	7.9141	9.4324	10.4308	8.747	7.6047	11.0594
TCGA-D8-A1J9	48	I	Positive	Positive	HR+/HER2+	0	17.48	9.8092	8.622	8.2725	9.2658	10.4945	8.6775	9.922	8.6921	9.525	11.2825	7.4316	10.6602	10.2742	7.6352	8.8387	8.9032	8.3647	11.4633	8.8345	9.6219	9.2689	10.0096	9.1038	10.733	9.3987	9.1224	8.528	9.1384	8.8329	9.9207	9.5876	9.0948	9.2793	9.4654	9.8818	9.4032	8.9985	9.2896	10.5652	8.73	8.3474	10.0859
TCGA-D8-A1JB	54	II	Positive	Positive	HR+/HER2+	0	55.45	9.1951	9.4405	9.0315	9.697	10.0534	8.9951	9.6526	7.9037	9.4475	10.7603	8.2697	9.7102	10.0235	8.2184	8.3847	9.1226	8.1607	10.3148	8.1607	9.6219	8.99	9.4199	9.417	10.109	9.6638	8.3029	7.6239	9.499	8.9682	10.0373	9.64	9.9039	8.9785	9.2451	9.3728	9.5672	9.323	8.7761	9.9822	8.8426	8.2947	9.6364
TCGA-D8-A1JC	59	III	Positive	Negative	HR+/HER2-	0	15.77	9.3208	9.066	8.8614	9.6665	9.9205	8.6402	9.8443	8.5915	9.1626	11.0215	8.4851	11.0232	9.4896	7.6907	8.3949	8.4098	7.5784	11.0051	8.2392	10.0964	8.889	10.1454	9.0105	10.8595	9.0327	8.5017	8.0539	9.5359	9.1527	9.4883	9.4546	9.8396	9.0182	9.3938	9.9855	9.5609	8.9049	8.5402	10.5109	8.086	6.9161	9.6784
TCGA-D8-A1JD	41	II	Positive	Negative	HR+/HER2-	0	18.13	9.798	9.2763	8.037	9.9426	10.7232	8.5919	9.7639	7.2255	10.0443	10.8133	8.9505	10.2749	10.0725	8.9813	8.4689	9.2117	8.1778	11.2568	8.505	9.7953	9.7763	10.164	9.3333	10.6094	9.2117	8.6173	8.6303	9.4354	8.7416	9.9674	9.1286	9.6036	9.0815	9.9984	10.5708	10.6765	9.0168	8.6841	10.6384	8.329	8.2691	9.8387
TCGA-D8-A1JE	62	II	Positive	Negative	HR+/HER2-	0	18.89	8.5671	9.1709	7.7474	10.0746	10.0727	8.779	10.2286	8.5595	9.7181	9.8243	8.0402	9.8197	9.7043	7.491	9.1594	8.9439	7.1931	10.8224	7.9183	9.6763	8.5584	9.5111	8.6854	10.6855	9.0083	8.0967	8.58	8.9801	9.3613	10.1879	9.0713	10.1229	8.1783	7.5645	9.3842	9.5619	7.9435	9.1984	9.7337	8.4709	8.0134	10.4051
TCGA-D8-A1JF	79	III	Negative	Negative	HR-/HER2-	0	12.02	8.8775	8.812	7.9302	10.1481	10.0114	8.9273	9.6237	8.3815	9.055	11.0951	7.9775	10.1849	9.6674	7.9808	8.2869	9.1416	8.0968	11.1401	7.734	9.4379	8.5438	10.8856	9.6162	11.3205	9.4776	8.566	8.7188	9.7954	8.5348	10.2439	9.0368	9.2718	8.8469	8.7138	11.0671	9.9128	8.8995	8.2748	10.1935	8.8129	6.4493	9.9386
TCGA-D8-A1JG	62	II	Negative	Negative	HR-/HER2-	0	52.96	9.4233	9.4363	8.002	9.5992	10.7284	8.638	9.9039	9.6301	8.9506	10.6528	9.4577	9.1401	10.0963	8.1301	9.15	9.1533	8.7857	10.497	8.6455	9.6107	9.4762	10.6472	8.9502	10.6869	9.6801	8.1234	8.7524	9.7209	8.3958	10.4034	9.4394	9.1895	8.602	10.1305	10.104	10.2704	8.565	8.8933	9.9612	7.7822	8.6058	9.8831
TCGA-D8-A1JH	56	I	Positive	Negative	HR+/HER2-	0	13.99	9.3627	8.8336	8.2722	9.6306	10.0489	8.4656	9.901	8.5977	9.5926	10.7469	7.9586	9.5549	9.6843	7.8043	8.4105	8.899	8.0804	10.5034	8.189	9.2414	8.6371	9.2386	9.0899	10.1482	9.4261	8.1083	7.8384	9.0606	8.3271	9.7808	8.9868	9.3991	8.475	8.5187	9.3783	9.4484	7.8702	8.2003	10.0579	8.2698	8.3282	9.3237
TCGA-D8-A1JI	54	II	Positive	Negative	HR+/HER2-	0	18.96	9.3006	9.4434	8.789	10.133	10.3532	9.605	9.7517	8.4817	9.8033	10.4423	8.7941	10.9634	10.3486	8.6211	9.2576	9.5044	8.7443	10.9409	8.7155	10.0493	10.6986	9.5128	8.9281	10.2482	8.8053	9.4418	8.3984	9.8216	9.5556	10.0121	9.8676	9.8472	9.7031	9.1313	9.4505	10.4447	9.6639	8.0344	10.8419	8.9519	8.8816	10.1065
TCGA-D8-A1JJ	54	II	Positive	Negative	HR+/HER2-	0	20.07	9.6584	10.1307	8.6165	9.2021	10.2298	8.8515	10.3559	8.9696	9.9676	10.6176	8.1908	10.2127	10.2079	9.0717	9.357	8.7934	8.8001	11.4369	8.1421	10.4195	9.8536	9.6911	8.6727	10.6766	10.4788	8.9153	8.8914	9.7221	8.6305	10.2084	9.1014	8.7046	8.8797	9.5437	10.036	10.1363	8.778	8.4137	10.783	8.5804	8.5227	10.0247
TCGA-D8-A1JK	90	II	Positive	Negative	HR+/HER2-	0	20.11	10.4989	9.1217	8.4814	9.3838	11.1439	9.4184	9.5489	8.5343	9.5822	10.9361	9.7274	10.0624	10.3297	8.4424	8.3942	10.0891	9.5599	10.8497	7.9251	10.12	9.6482	9.8613	8.8993	10.3045	9.9355	9.418	9.1678	9.5453	9.0676	9.5174	9.9114	9.1522	9.9206	9.8927	9.6619	9.9185	9.5118	7.9586	10.9487	9.3673	8.6586	9.537
TCGA-D8-A1JL	72	II	Negative	Negative	HR-/HER2-	0	20.07	8.7702	9.1624	8.6277	9.16	11.298	8.5079	9.6228	8.8249	8.6987	11.2922	7.3429	9.2845	10.5311	8.3654	7.9706	9.8307	9.3744	11.3139	8.53	10.5638	9.9392	10.3304	8.8526	10.8493	10.0455	7.9216	8.7694	8.9831	8.7966	9.064	9.4971	9.7196	9.6187	9.9736	9.6441	9.8053	7.997	8.6277	11.1046	8.53	7.3188	9.4054
TCGA-D8-A1JM	59	II	Positive	Negative	HR+/HER2-	0	19.38	10.0161	8.6779	9.3434	9.6444	12.0639	9.3624	9.8966	8.9147	10.0526	10.9296	8.7962	11.1607	9.8888	9.6417	9.6411	10.0478	8.6296	11.7876	8.7558	11.2332	10.4316	11.0944	9.8139	11.0074	10.6187	9.0628	8.6451	9.1418	9.0562	10.6654	9.4872	9.5317	9.7886	9.7109	11.2445	11.0256	9.1512	9.6505	13.0439	8.3422	7.8947	10.8781
TCGA-D8-A1JN	80	III	Positive	Negative	HR+/HER2-	0	20.37	8.8731	8.6771	8.4734	9.1742	10.5503	9.4362	10.0042	8.8795	10.3793	10.5433	10.1389	10.2827	10.7118	9.5533	9.1012	9.3275	8.9998	11.7316	8.8652	10.358	9.8393	9.5322	9.8295	10.6402	9.4777	9.2466	8.1624	9.6203	8.9895	10.5339	8.7971	8.6825	9.1999	8.2705	9.9333	10.7195	9.8668	8.9717	10.9789	9.2981	9.2474	10.2195
TCGA-D8-A1JP	73	I	Positive	Negative	HR+/HER2-	0	20.99	9.2584	9.6658	8.852	10.0912	10.906	9.2607	9.8861	8.529	10.0532	10.6886	8.8847	9.8278	10.4251	8.3367	8.1345	9.5796	8.444	11.4729	8.7543	9.6756	9.827	9.9707	9.282	9.7478	10.7086	8.0664	9.2089	10.1667	8.9756	10.153	9.6189	9.512	9.2516	9.6451	10.7574	9.6486	8.8309	8.7431	10.8576	9.2089	8.5842	9.7251
TCGA-D8-A1JS	77	I	Positive	Negative	HR+/HER2-	0	12.19	10.2323	10.478	8.9793	10.1742	10.7408	10.1001	10.1694	8.8849	11.0096	11.851	10.2904	12.0776	11.4798	9.8408	9.4839	10.3279	9.6139	11.1275	8.8296	10.7237	10.795	9.6532	10.1258	10.0185	10.2389	10.3924	8.7817	10.4877	10.142	9.9533	10.5933	10.1441	9.5832	10.3743	10.0831	10.8034	10.4486	8.9913	11.3484	10.0783	10.3042	9.6497
TCGA-D8-A1JT	70	II	Positive	Negative	HR+/HER2-	0	13.3	8.2613	8.8508	8.1703	10.6316	10.8517	9.2806	10.3937	8.9967	10.0045	10.6394	8.4984	10.1855	9.8138	7.4307	9.2604	8.5208	7.3645	11.3206	9.5386	9.7585	9.0784	10.954	8.4215	10.8426	9.3986	8.4902	9.1353	9.8515	8.9857	9.7321	9.7752	10.4972	8.1386	7.5164	11.7781	10.1097	8.1583	9.6358	9.6471	7.7289	6.9119	10.6367
TCGA-D8-A1JU	51	I	Positive	Negative	HR+/HER2-	0	14.68	9.3944	9.2338	8.4171	9.7074	9.8525	8.7416	9.667	8.5275	9.8255	10.3734	8.4753	10.0362	10.0412	8.362	8.6869	8.979	8.2466	10.8216	8.2904	10.032	8.9364	9.3843	9.2127	10.0677	9.4871	8.762	8.1064	9.5701	9.0504	9.7635	9.1251	9.4509	8.854	8.7332	9.4509	9.6322	8.5625	8.7594	10.2978	8.6209	9.0082	9.4269
TCGA-D8-A1X5	81	III	Positive	Positive	HR+/HER2+	0	18.56	10.3664	9.5612	8.3277	11.8338	9.9433	8.0161	9.9116	8.4243	9.4072	11.5019	8.3	11.1595	9.7405	8.847	9.0048	9.445	8.3625	11.3937	7.7759	10.5112	9.2416	10.182	8.613	10.5149	10.2404	9.0303	7.8971	8.9242	8.7243	9.936	10.2782	8.9549	8.9371	10.5944	10.2226	9.8475	9.1326	8.1617	9.6834	8.5217	9.0577	8.9319
TCGA-D8-A1X6	80	III	Positive	Negative	HR+/HER2-	0	17.77	10.729	9.6137	8.8081	10.474	10.9054	9.6812	9.9739	9.0612	9.8654	11.2729	8.3657	11.1152	10.5369	8.3146	9.8418	9.4194	8.7503	11.0261	8.8486	9.8466	10.2901	10.4714	8.9673	9.8578	9.7584	8.9366	8.8478	9.9618	9.4113	9.816	9.6715	9.9077	8.9195	9.6161	11.6879	9.9027	8.4236	8.3295	10.8293	9.1985	8.8155	9.5305
TCGA-D8-A1X7	40	II	Positive	Negative	HR+/HER2-	0	16.72	9.6429	9.1273	8.017	9.7161	10.138	8.9429	9.7236	8.2542	9.5667	10.6276	8.2162	11.2494	9.6211	8.5461	8.4735	9.1456	8.0352	11.0796	8.397	10.4022	8.9957	8.9802	8.6609	10.9071	9.5568	8.32	7.7292	9.063	8.5097	9.6233	9.3178	9.959	8.3911	9.3015	9.6064	9.8076	9.0452	8.6183	9.9301	8.4879	7.871	9.59
TCGA-D8-A1X8	62	III	Positive	Negative	HR+/HER2-	0	25.72	9.2969	8.9041	8.3086	9.7742	10.307	9.3874	9.9544	8.5446	9.9201	10.9687	8.2794	10.5106	9.2694	8.08	8.6501	9.1925	8.1863	10.9982	8.6119	10.1147	9.235	9.3215	9.2502	10.7515	9.4951	8.4519	8.0229	9.4004	9.2297	10.068	9.0139	9.5833	9.0236	8.8404	9.3287	9.2235	8.5846	8.9041	10.4102	8.634	8.3889	9.7946
TCGA-D8-A1X9	66	II	Positive	Negative	HR+/HER2-	0	23.88	10.614	9.2994	9.0357	10.6706	11.1884	9.0802	10.293	8.2718	9.9005	11.0179	8.7456	9.3973	10.3356	8.2029	9.2736	9.3832	8.6462	11.1463	8.441	9.5885	9.6195	9.7621	8.8771	10.7667	9.7784	8.4124	8.5943	10.0371	9.0161	9.9591	10.1321	9.632	9.0496	10.3933	9.9124	10.3385	8.5345	8.6954	9.8266	8.581	7.5403	10.2904
TCGA-D8-A1XA	64	I	Positive	Unknown	Unknown	0	27.56	9.8504	9.1645	8.4135	9.9245	10.782	9.5474	9.0998	8.1811	10.3463	11.5077	8.4423	10.1535	10.5535	9.2409	7.6884	9.8586	7.8844	11.0922	8.134	9.6456	8.7651	9.3108	9.1136	9.9383	8.8551	8.9121	8.5939	8.7117	7.8844	9.0074	9.6346	9.7218	9.0287	9.8953	9.0923	10.607	9.0388	7.4515	10.5839	8.0371	8.6504	9.3897
TCGA-D8-A1XB	62	II	Positive	Negative	HR+/HER2-	0	18.13	9.813	9.0965	8.2766	10.1244	10.3824	8.9333	9.7446	7.6399	9.5462	10.7511	8.8909	10.3585	9.8761	8.5683	8.7722	9.4065	8.0761	10.5668	8.3733	10.1377	8.8226	9.668	9.569	10.4171	9.3711	8.0314	8.5332	8.9746	8.3772	9.4776	9.5513	9.8549	8.6229	9.3266	9.2277	9.813	8.86	8.8769	10.3393	8.2487	8.8255	9.3327
TCGA-D8-A1XC	85	III	Positive	Negative	HR+/HER2-	1	12.39	9.7215	8.6359	8.0203	9.6114	10.0533	8.814	9.9925	8.111	9.674	10.7587	8.1787	10.5862	9.6538	8.0687	8.22	9.2908	8.3451	10.5783	7.9289	9.8884	9.1324	8.9377	9.1347	10.724	9.0101	8.5102	7.7972	9.3566	8.4657	9.6424	9.3082	9.4111	8.4729	9.2218	9.1872	9.7448	8.3173	8.7003	9.816	8.4179	8.5769	9.4527
TCGA-D8-A1XD	36	III	Positive	Negative	HR+/HER2-	0	17.15	9.3296	8.8932	8.5637	9.7516	10.1721	8.1111	9.9503	9.3919	9.8574	10.6302	7.8131	9.2918	9.7625	8.5852	8.4256	9.6295	8.0812	10.6644	8.4529	9.2567	8.8745	9.2343	8.9273	10.4498	9.3635	8.0698	7.4002	8.9543	8.0362	9.9998	9.196	8.972	8.7215	9.3038	9.5924	9.8561	8.3618	7.6625	10.1124	8.4384	8.2606	9.92
TCGA-D8-A1XF	45	II	Positive	Negative	HR+/HER2-	0	15.21	9.8179	9.2049	7.9195	9.9938	10.0007	8.5423	10.0736	7.0862	9.089	10.3963	9.0519	10.6623	8.7574	9.5417	7.5326	9.5274	7.9985	10.734	8.2074	10.4232	9.227	10.8171	8.226	11.0453	8.8753	8.903	5.5369	9.6045	8.7579	9.4946	9.6645	9.8284	8.4673	9.9739	9.9156	10.647	8.7486	8.8558	10.2587	9.4011	7.7774	9.6623
TCGA-D8-A1XG	86	III	Positive	Negative	HR+/HER2-	0	14.72	8.9465	8.8519	8.0902	9.6144	9.2319	8.9145	10.077	8.0943	9.4393	10.3801	8.2398	11.2387	8.7667	8.5177	8.2527	9.124	8.4586	10.6928	7.2827	10.5314	9.1914	9.0279	8.8287	10.761	9.5165	8.5757	8.3448	9.1809	7.8035	9.3059	9.2176	9.0988	8.6034	8.7711	9.0289	9.7624	9.0721	8.7072	10.0028	8.5478	8.1757	8.5523
TCGA-D8-A1XJ	76	III	Positive	Positive	HR+/HER2+	0	21.81	9.7873	8.5958	8.0722	13.9374	11.3708	8.9826	9.2929	8.946	9.437	11.0282	9.3581	10.6967	9.6897	9.1599	8.7894	9.3713	8.9002	12.0193	8.2154	10.6458	9.9713	9.9773	9.229	10.355	10.3702	8.7129	8.65	9.46	8.7178	9.4878	8.4948	8.8407	9.6213	9.1267	10.0337	10.5975	8.8763	9.0091	10.9742	9.2592	8.3389	9.4488
TCGA-D8-A1XK	55	II	Negative	Negative	HR-/HER2-	0	14.49	9.3986	8.7299	9.0386	9.4799	11.4869	9.2496	9.7017	9.1945	9.874	10.9752	8.0989	9.4583	10.1362	8.4609	8.6522	9.7125	9.0349	11.7559	8.2129	10.6211	10.1508	10.3052	9.0541	10.5621	10.5834	8.7547	8.7142	8.7355	9.2528	9.8332	10.3556	9.8047	10.0543	11.1727	10.299	10.888	8.8613	9.0998	11.5978	8.9367	8.7401	10.3824
TCGA-D8-A1XL	34	II	Positive	Negative	HR+/HER2-	0	19.91	10.5672	10.4475	8.7074	10.381	11.0775	9.4657	10.3253	8.3651	10.9789	10.9104	9.6688	11.4695	10.8509	9.6616	8.6529	10.4835	9.5805	11.8045	9.133	10.9909	11.044	10.6538	9.9137	10.2986	9.8189	9.1396	9.2761	10.3756	10.2858	10.0957	10.6774	10.1157	10.0413	11.5173	10.9361	11.6989	9.8049	9.3804	11.4415	9.9293	8.8498	10.8612
TCGA-D8-A1XM	57	I	Positive	Negative	HR+/HER2-	0	17.67	9.396	9.7258	8.2777	10.4334	10.2584	8.5637	9.8163	8.5073	9.8189	10.9552	8.1944	10.2194	9.9518	8.3271	8.3599	8.9702	8.1616	10.807	8.3365	9.9352	8.9664	9.3484	8.9294	10.5595	9.2735	8.3599	7.9331	9.2004	8.8073	9.8652	9.4084	9.9665	8.7007	9.5084	8.9333	9.7674	8.2862	8.759	9.9087	8.4627	8.4926	9.7036
TCGA-D8-A1XO	56	II	Positive	Negative	HR+/HER2-	0	55.26	8.8417	8.6922	7.2984	10.1844	10.2628	8.6617	9.9613	8.3724	9.488	10.5557	8.4754	10.2189	9.976	8.5894	8.6286	9.4408	8.3417	11.0685	7.7073	10.167	9.0258	9.4534	8.9954	10.8279	8.8089	8.4024	7.6463	9.3847	8.7661	9.9587	8.9555	9.3188	8.9635	8.789	9.1856	9.8001	8.4538	8.6214	10.5406	7.7471	8.2229	9.758
TCGA-D8-A1XQ	69	II	Negative	Negative	HR-/HER2-	0	16.39	9.5225	9.0559	8.1959	9.6646	10.5677	8.943	9.8972	9.0481	9.8177	10.9309	8.6272	10.7389	10.0622	8.5805	8.6376	8.8874	9.9661	11.7856	8.7339	10.2766	10.0052	9.5878	9.5585	10.9281	8.8601	8.9304	8.6946	8.8241	9.5937	9.7092	9.8153	8.6293	10.4548	10.2729	10.8045	9.478	8.903	8.9835	10.2139	9.1549	8.0321	10.0456
TCGA-D8-A1XR	56	II	Positive	Negative	HR+/HER2-	0	15.83	9.3449	9.4554	8.17	10.1245	9.8987	9.1893	9.5441	8.5305	9.9034	10.4649	8.8456	10.9747	10.0447	8.6574	8.728	9.0465	8.4697	10.1303	7.6457	10.3678	9.1473	9.4074	9.4347	10.3816	9.6897	8.3638	7.7263	10.3016	8.7348	9.779	9.4158	9.3449	8.5237	9.0889	9.2522	9.8254	9.2622	8.8322	10.3444	8.6258	9.0749	9.7135
TCGA-D8-A1XS	48	III	Positive	Positive	HR+/HER2+	0	16.29	9.7826	9.7154	8.4095	11.1952	10.1815	8.4108	10.1728	8.6542	9.6231	10.5236	7.575	11.3852	9.6662	8.1239	8.5987	8.7956	8.2483	11.1632	7.9196	10.2895	9.0735	10.6108	8.8051	10.6154	9.6727	7.9502	8.2175	9.4229	8.8041	9.833	10.0831	10.6322	8.9157	9.9792	10.8759	9.4616	8.7056	8.2676	10.3235	8.3318	8.3933	9.7997
TCGA-D8-A1XT	61	II	Negative	Positive	HR-/HER2+	0	16.62	9.083	9.4264	8.5161	11.749	11.1809	8.0268	9.8369	7.7852	9.7403	10.9363	8.8009	9.9585	9.5236	9.3704	8.3163	8.7846	8.7949	11.6452	8.9748	10.4887	9.4819	9.6458	9.149	10.9102	8.9152	8.5803	8.4587	9.4685	8.6796	9.8625	9.9824	9.6386	9.5859	10.1085	9.3905	10.382	8.4663	8.6655	9.9643	8.3517	7.9533	10.0855
TCGA-D8-A1XU	56	I	Positive	Negative	HR+/HER2-	0	12.98	9.3093	9.0931	7.8473	9.2185	10.2121	9.4341	10.4705	8.8105	9.281	10.1945	9.5539	9.9685	9.7866	8.2007	9.4666	9.7136	7.6658	11.4139	7.745	10.1549	8.9407	10.1527	8.7503	10.9216	9.2171	8.2558	8.9238	10.018	9.3164	10.7208	8.6921	8.7966	8.5575	8.7542	9.7969	9.8449	8.7261	9.0082	10.9113	8.8469	8.8867	10.02
TCGA-D8-A1XV	84	II	Positive	Negative	HR+/HER2-	0	15.14	9.0861	9.1711	8.2279	10.3216	10.3594	8.5725	10.1372	9.0916	9.4085	10.6648	7.4942	11.6884	9.8043	8.8408	9.0218	8.6977	8.3514	11.4253	8.5745	10.5165	9.2922	9.3662	9.2683	10.5648	9.4892	8.026	8.2981	9.7182	8.7067	9.9272	9.2161	9.5219	8.6355	9.0943	9.7565	10.1079	8.5666	9.1279	10.3825	8.611	8.7642	10.1353
TCGA-D8-A1XW	53	II	Positive	Negative	HR+/HER2-	0	43	9.1212	8.1614	7.7318	9.392	9.9273	8.3422	9.5682	9.0801	8.991	10.2723	7.6713	10.4781	9.7288	7.2343	8.1795	8.7797	12.0204	10.6782	8.2582	10.4146	12.1712	10.0326	8.6921	10.1836	9.0736	7.8588	8.1899	9.674	8.5978	9.3349	8.6893	8.9649	8.6963	8.9224	10.1136	8.7787	8.4652	8.1974	10.2525	8.0079	7.3426	9.4827
TCGA-D8-A1XY	74	II	Positive	Positive	HR+/HER2+	0	16.52	9.9099	9.8502	8.3363	10.7601	9.7109	9.0155	9.9581	8.4993	9.9976	11.1125	8.4152	10.6644	9.6484	8.7369	9.0329	8.9476	8.404	9.7602	8.3539	9.5774	9.9379	10.3095	9.2188	10.6609	10.0595	8.842	8.387	9.8162	9.15	9.7651	9.8646	10.5079	8.6857	10.036	9.9237	10.3359	8.9447	8.729	9.8146	8.2196	8.4054	9.7251
TCGA-D8-A1XZ	81	III	Positive	Negative	HR+/HER2-	0	15.31	9.7917	11.0909	8.6109	9.896	10.7381	9.44	10.0497	9.1593	9.6832	10.7322	8.2132	9.734	9.24	8.8285	8.3693	9.4988	9.0167	11.2642	9.2742	9.4954	10.2443	11.1362	9.5509	10.7476	10.272	8.3831	8.8177	10.4107	9.3331	10.6476	9.2046	8.9963	8.8364	9.4487	14.0664	10.3187	7.6115	9.1221	10.8734	9.2787	8.1434	10.5323
TCGA-D8-A1Y0	65	III	Positive	Negative	HR+/HER2-	0	15.51	9.9265	8.9553	8.1639	9.7678	10.4518	8.4025	10.2316	8.2806	9.6276	10.6116	8.34	9.6494	9.3718	8.5818	8.8787	8.8229	8.0189	10.7409	8.7573	9.494	9.0913	9.8464	8.4375	10.5456	8.5637	8.1214	8.4417	9.4301	8.6921	10.1558	9.1086	9.5395	9.0718	9.4866	10.2337	9.8317	8.7921	8.5327	10.6383	8.2957	7.9575	9.5608
TCGA-D8-A1Y1	80	III	Positive	Negative	HR+/HER2-	1	9.92	10.0089	9.6054	8.2551	10.3764	10.4741	9.295	9.7894	8.5023	10.0477	10.8692	8.7919	11.2618	10.0618	8.7709	8.8447	9.6367	8.2064	10.5719	8.9372	10.4255	9.4456	10.7254	9.4805	9.5612	9.5371	8.6973	8.4927	9.9999	8.6495	9.3812	9.0813	10.0363	9.5199	9.0905	10.2241	10.1392	9.2221	8.5097	11.3123	9.0344	8.6117	9.6342
TCGA-D8-A1Y2	71	II	Positive	Negative	HR+/HER2-	0	14.22	10.137	9.534	7.9853	10.5898	10.7654	10.0918	9.9796	9.1036	10.0753	10.1181	8.9471	10.4597	10.5516	8.9305	9.2752	10.4079	8.7704	11.4436	8.9178	9.577	9.933	10.8686	9.6737	9.9942	9.9834	8.7967	8.9168	9.6958	9.4922	9.9255	10.0463	10.1476	9.4505	10.3952	10.781	10.5359	8.523	8.5487	11.0021	9.5152	8.4553	9.4518
TCGA-D8-A1Y3	61	III	Positive	Negative	HR+/HER2-	0	14.13	10.5346	10.6826	10.1085	11.034	12.3737	10.4548	10.1816	10.1039	11.104	12.0094	11.4882	12.1205	11.4088	10.694	9.6581	11.6648	10.3965	11.6545	10.4512	11.0563	11.9185	13.1761	11.1275	10.5425	10.2831	9.5787	9.621	10.5089	10.1031	9.9931	10.8439	10.3775	11.4171	11.9404	12.6746	12.1528	9.5817	9.2846	12.1488	10.1579	9.1192	10.476
TCGA-D8-A27E	66	I	Positive	Negative	HR+/HER2-	0	17.41	9.0961	9.1306	8.1354	10.1587	10.7748	9.3082	10.0338	8.5499	9.9446	10.9903	8.6781	10.5902	10.4626	8.4297	8.6912	9.6621	8.778	10.9683	8.0454	9.4643	9.5451	9.3514	9.3225	10.7514	9.2141	8.7387	8.4759	9.7568	8.9592	10.2374	9.7885	10.0086	8.4369	9.5917	9.2014	9.6538	8.5849	8.7279	10.2181	8.6842	8.7827	9.5776
TCGA-D8-A27F	40	II	Negative	Negative	HR-/HER2-	0	16.03	8.8663	8.4185	8.4456	9.2076	11.0526	9.2149	9.8711	8.9214	8.8126	10.8069	7.1749	9.7074	9.4826	8.0862	7.8407	10.3788	10.2497	11.6096	7.7384	10.2094	10.8813	10.6285	9.2403	10.9865	10.0372	8.3143	8.9181	9.4374	9.1483	9.9134	10.5769	8.6225	9.7851	10.7416	9.8905	9.6448	8.852	7.9379	10.0688	8.5577	9.1531	9.0389
TCGA-D8-A27G	75	II	Positive	Negative	HR+/HER2-	0	13.44	9.2933	10.4487	8.4498	9.6647	10.5086	9.7105	10.3907	8.2663	10.15	9.737	9.5909	10.7836	10.3229	8.6756	8.3758	9.3154	8.3744	11.0029	8.251	10.1335	9.2655	9.5182	8.6561	10.5441	9.8303	8.6209	8.1527	9.6005	9.2738	9.6916	9.3025	10.5689	8.2859	9.2685	9.8812	9.9765	9.1947	8.5751	10.7247	8.7982	8.8886	9.9649
TCGA-D8-A27H	72	II	Negative	Negative	HR-/HER2-	0	13.04	10.2243	9.5204	9.1207	8.6471	10.4788	8.7062	9.4905	7.7844	9.6245	10.953	7.5006	9.0766	10.4254	7.7573	7.1293	9.353	8.4479	10.7471	6.6182	10.1871	9.9268	8.6172	8.3739	9.8095	9.6335	8.525	8.6185	9.8178	9.6938	8.382	9.8232	9.6366	9.8216	10.148	9.5647	8.8767	9.3263	7.7342	10.5667	8.4408	8.2848	9.0947
TCGA-D8-A27I	58	III	Positive	Negative	HR+/HER2-	0	14.42	9.7593	9.2385	8.4722	10.007	10.1695	9.0129	10.0521	8.4228	9.5048	10.8653	8.7157	10.7514	9.9397	8.3993	8.842	9.2776	8.5245	10.6433	8.3486	10.1111	9.3758	9.46	9.0096	10.2518	9.518	8.4734	8.4816	9.5157	8.6376	9.8329	9.2859	9.5497	9.0137	9.2613	9.6225	9.9427	8.9682	8.4662	10.5112	8.1108	8.6001	9.3031
TCGA-D8-A27K	47	II	Positive	Negative	HR+/HER2-	0	48	8.8752	8.565	8.0126	10.2758	10.2927	8.6505	9.9374	8.3224	9.3846	10.2354	7.5787	10.1211	9.4708	7.4716	8.0432	8.9775	7.763	10.6748	8.143	10.3293	8.2175	9.0792	8.8222	10.6366	8.9465	7.7302	7.4874	9.315	8.0538	9.8867	9.0463	9.4767	8.7223	8.2853	8.9088	8.9682	8.1628	8.4938	9.7992	7.9683	7.7565	9.4319
TCGA-D8-A27L	49	III	Positive	Negative	HR+/HER2-	0	16.39	9.8046	9.1353	8.047	9.5816	9.9492	8.898	9.7517	8.3816	9.6047	10.8891	8.1551	9.6381	10.0926	7.8878	8.3805	8.9761	8.3009	10.3875	8.0748	9.4201	8.9969	9.5554	8.8914	10.3089	9.4016	8.1626	7.6382	9.213	8.5516	9.7838	9.0347	9.4599	8.5104	8.8773	9.5366	9.4527	7.9758	8.5093	10.3481	8.2531	8.4801	9.5969
TCGA-D8-A27M	59	I	Negative	Negative	HR-/HER2-	0	13.47	9.0754	8.3628	7.8689	8.5332	10.456	8.3601	9.4548	9.4484	8.6494	10.6454	7.5608	9.4344	9.9662	8.5499	7.6431	8.8715	8.6528	10.6314	7.6048	9.5786	9.478	10.5115	8.7835	10.3857	9.0438	7.8952	7.9537	8.8457	8.9985	9.5141	9.3813	8.635	8.8193	9.4434	9.7636	9.5082	7.4909	8.4093	10.1279	8.9117	7.4278	9.413
TCGA-D8-A27N	36	III	Positive	Positive	HR+/HER2+	0	17.05	10.4839	11.7325	8.8366	9.4658	10.9683	9.2677	9.8884	8.6754	10.3476	11.8193	9.4624	10.9606	10.9345	9.4468	9.1194	9.7594	8.5986	10.0566	8.6036	10.239	9.4009	9.974	9.2253	10.4529	10.3116	9.1322	8.8808	9.9433	9.3564	10.3724	12.3603	8.9169	9.5763	9.9915	9.5253	10.3531	9.4819	8.0363	10.2396	9.0855	9.1617	9.2862
TCGA-D8-A27P	64	I	Positive	Negative	HR+/HER2-	0	1.61	9.306	9.2916	8.0921	9.7099	10.1933	8.9072	9.634	8.4964	9.9791	10.6792	8.8219	10.3365	10.1673	8.4237	8.2993	9.1676	8.5105	10.5645	8.1127	10.0607	9.1234	9.1467	9.1517	10.5114	9.0998	8.5819	7.8888	9.2408	8.7191	9.9826	9.3917	9.3719	8.5151	8.9249	8.8906	9.2333	8.8493	8.7863	10.1899	8.6372	9.0821	9.5621
TCGA-D8-A27R	41	III	Positive	Negative	HR+/HER2-	0	10.09	10.2446	10.5144	9.4257	10.9995	11.0629	8.9528	10.1128	8.5435	10.316	11.4147	8.8691	11.0194	10.6097	8.3108	8.8984	9.3647	9.0022	11.3161	9.1339	10.3724	10.4155	11.3232	8.7963	10.787	9.3442	9.2901	8.3318	9.7961	9.6635	10.3124	10.7031	10.503	10.0689	10.8199	10.8502	9.6139	9.4292	8.1504	11.3257	9.6857	8.4267	10.1396
TCGA-D8-A27T	53	III	Positive	Negative	HR+/HER2-	0	13.07	9.4805	8.8548	8.1559	9.945	10.1597	8.8845	9.4637	8.1559	9.639	10.7658	8.5988	10.7609	10.0557	8.9086	8.5575	9.5808	8.0766	11.0081	7.9016	10.0265	8.8351	9.4329	9.2383	10.187	8.9974	8.8538	8.2438	9.6178	8.7893	9.4953	8.7001	9.1475	9.1151	8.7229	9.1099	10.1021	8.7882	8.5267	10.8384	8.4819	8.7353	9.1701
TCGA-D8-A27V	62	II	Positive	Negative	HR+/HER2-	0	12.52	9.2273	10.1434	8.1558	9.4457	10.1985	9.15	10.0337	8.5522	9.6379	10.7017	9.304	10.4595	9.9846	8.4373	9.1982	8.6875	8.8159	10.9223	8.6838	10.4199	10.05	10.0166	9.2538	10.7381	9.7855	8.2221	8.7792	9.7025	8.5997	10.1832	8.3883	9.6579	8.7415	7.9776	10.3256	9.6417	8.9807	9.2409	10.4146	8.6623	8.3876	9.1775
TCGA-D8-A27W	55	III	Positive	Positive	HR+/HER2+	0	12.25	10.3094	10.3653	8.5441	11.4193	10.5729	9.8222	9.8764	8.3053	10.0657	10.7737	8.546	11.0842	9.8823	8.4307	8.849	9.1692	8.1013	11.2605	8.6823	10.0646	8.8227	11.3912	8.8786	10.6721	9.1796	8.8295	8.8093	9.4875	8.9172	9.9575	10.7332	11.1582	9.1025	10.7187	10.9911	9.7285	9.1274	8.1644	11.2771	9.5971	8.7958	10.1987
TCGA-D8-A3Z5	54	III	Positive	Negative	HR+/HER2-	0	33.34	10.3883	9.4396	8.623	9.7343	10.0766	9.584	9.198	7.6815	10.4433	10.7769	10.022	11.0059	10.378	9.2457	8.1331	10.3334	9.3695	10.0803	7.8588	10.6565	9.7925	9.1505	9.2432	9.5386	9.5517	9.9549	8.0393	9.4718	8.7763	9.2359	10.0912	9.8296	9.3783	9.8122	8.5865	9.7441	10.0496	8.3871	10.4172	9.2972	9.2577	8.4613
TCGA-D8-A3Z6	56	III	Positive	Negative	HR+/HER2-	0	18.5	10.4922	9.637	8.2912	9.2957	10.1543	9.5426	9.5924	7.9977	10.8576	10.8218	10.0981	11.4022	10.687	9.2168	8.7976	10.0768	8.6918	10.2432	8.1318	10.4012	10.2287	9.3474	9.2851	10.1851	9.5034	9.5317	8.4182	9.6992	8.4751	9.5465	10.5739	9.5924	8.6722	9.8976	9.3561	10.22	9.9212	8.6986	10.4244	9.5292	9.2783	9.3994
TCGA-D8-A4Z1	68	I	Positive	Negative	HR+/HER2-	0	21.65	9.8691	9.0917	8.3864	9.5613	9.9985	9.2374	9.4225	8.0929	10.0189	10.8064	8.9219	9.7614	9.9941	8.6208	8.3574	9.7742	8.9034	10.1099	7.8385	9.6695	9.0179	8.9371	9.2362	9.9295	9.416	8.821	7.8863	9.1837	8.3437	9.6583	9.9423	9.7304	8.7554	9.3301	9.2472	9.2313	9.0093	8.1488	9.9104	8.5375	8.8706	9.4311
TCGA-D8-A73U	88	II	Positive	Negative	HR+/HER2-	0	16.16	9.5789	9.2316	7.8303	8.7846	9.5081	9.0719	9.1791	7.8022	9.8257	10.2709	9.8154	10.1259	9.8104	9.4295	8.146	9.533	8.6751	10.2491	7.513	10.2273	9.34	8.8162	8.9856	9.6543	9.3367	8.8637	7.721	9.2766	8.4798	9.2197	9.0702	9.5158	8.9231	8.6278	8.7375	9.5425	9.4017	8.3302	10.2228	8.7408	9.1472	8.6665
TCGA-D8-A73W	79	III	Positive	Negative	HR+/HER2-	1	12.65	9.6316	9.5829	8.5482	9.231	9.3458	9.1716	9.2833	7.9001	10.1511	10.9635	9.1302	10.866	9.4924	9.1996	8.2143	9.7222	8.8231	10.6947	7.9102	10.4818	9.6497	9.0528	8.8534	10.1487	8.9638	9.7819	8.078	9.6384	9.1096	9.3304	9.5989	9.7658	8.7225	9.5095	8.8573	10.3013	9.4734	8.6097	10.4497	8.9735	9.5758	9.3025
TCGA-D8-A73X	53	II	Positive	Negative	HR+/HER2-	0	25.2	10.1677	9.4895	8.0124	9.6914	9.9698	8.9818	9.9282	8.1985	10.0613	10.5547	8.8261	11.0346	10.2278	9.2089	8.816	9.5618	9.0126	10.8969	8.4844	10.6504	9.3115	9.0929	9.4096	10.1247	9.5917	9.3361	8.1403	9.5462	8.3462	9.3457	9.5677	9.7152	8.9565	9.2751	9.2183	9.9035	9.7939	8.6196	10.6223	9.0224	8.5922	9.4902
TCGA-E2-A105	79	II	Positive	Unknown	Unknown	0	42.97	9.8569	10.321	8.6065	10.8352	10.9771	9.4219	9.8991	8.6612	10.5626	10.0203	9.4942	10.2582	10.4482	9.4118	8.889	9.8564	8.789	11.0327	8.333	9.8951	9.4599	9.1851	8.4724	10.2036	10.482	8.5537	8.6359	9.5459	9.0345	10.5581	10.5938	10.5625	9.4486	10.9027	8.6053	10.1263	8.8624	8.5323	10.746	9.2893	8.9888	9.9645
TCGA-E2-A106	34	I	Positive	Negative	HR+/HER2-	0	83.48	10.0607	9.6141	8.7525	10.0622	9.812	8.6868	9.8149	7.9606	9.7892	11.2012	9.5913	10.9324	10.4581	9.6888	9.3363	9.3168	8.8417	10.6546	7.6505	9.8656	10.3644	9.8955	9.6419	9.8795	9.6926	9.0483	8.7082	9.0473	8.9204	9.7661	9.8859	9.8723	8.8899	10.2477	9.9032	10.1411	9.1364	8.5707	10.1522	9.0892	8.8755	9.7532
TCGA-E2-A107	54	III	Positive	Negative	HR+/HER2-	0	34.4	11.2092	10.0891	8.8889	10.0011	10.6702	9.7922	9.6289	7.9306	10.8669	11.3821	10.3584	11.7653	10.5433	9.6587	9.3493	10.2136	8.5929	10.9405	8.2949	11.0095	10.1679	9.9029	9.5011	10.5152	9.708	9.9498	9.3602	9.6259	8.6966	9.3842	10.7328	10.4382	8.5516	10.5158	9.8429	10.5617	10.7222	8.2486	11.5223	9.191	9.9437	10.2128
TCGA-E2-A108	64	III	Positive	Negative	HR+/HER2-	0	27.5	9.995	9.0627	8.1403	9.2669	10.4011	9.1985	9.7018	7.9641	9.4055	10.7251	9.2133	10.2335	9.895	8.2652	8.2427	9.416	8.4673	10.6904	8.3708	9.5617	8.9102	10.0903	9.4214	10.211	9.2206	8.5809	8.2262	9.3235	8.64	9.5523	9.1135	9.4269	9.3147	9.2258	10.4501	9.5477	8.4496	8.5125	10.1381	8.5108	8.6179	9.4768
TCGA-E2-A109	64	II	Positive	Negative	HR+/HER2-	0	46.55	9.4359	11.5483	8.6229	10.3311	10.338	9.0177	9.9706	8.6441	10.162	11.6766	8.9891	11.1974	10.1987	9.5284	8.8906	9.286	8.6629	11.0839	7.914	10.7661	9.8773	9.8673	8.7716	10.2077	9.1735	9.3622	8.4933	9.455	8.8264	9.9065	10.075	9.0005	9.8443	11.4235	10.8527	9.8559	8.4405	8.3454	10.7069	9.2645	8.6013	9.816
TCGA-E2-A10A	41	II	Positive	Positive	HR+/HER2+	0	40.37	9.6212	9.2823	8.9361	9.8283	10.7589	8.5434	10.0053	8.2429	9.5871	11.2789	8.2854	9.8537	9.4546	8.3569	8.7471	9.1879	8.1589	10.5002	8.3325	9.6243	9.2336	9.2559	9.0094	10.4194	9.4597	8.393	8.0221	9.2038	8.9014	9.6926	9.1362	9.3171	8.9092	9.2913	9.2898	9.8753	7.2041	8.6702	9.5002	7.9409	8.3962	9.6494
TCGA-E2-A10B	67	II	Positive	Negative	HR+/HER2-	0	37.48	10.0415	9.108	8.435	9.4359	10.3399	9.1087	9.5908	8.7943	9.5177	10.4593	9.4756	10.7192	10.0318	8.7232	9.6426	9.7936	8.2693	10.7588	8.3022	10.4099	8.9821	9.122	8.8795	10.2146	9.3289	8.3397	8.9258	9.7122	8.4886	9.5548	9.2749	9.4471	8.8317	9.3116	8.9054	9.6721	9.3006	8.8317	11.0554	8.632	9.1598	10.3236
TCGA-E2-A10C	54	II	Positive	Negative	HR+/HER2-	0	40.08	11.0627	10.5095	8.4849	9.5421	10.3718	9.9576	9.8254	8.6323	9.6764	10.84	11.2667	11.2609	10.6749	8.8095	9.1846	9.627	8.8517	10.877	8.3293	10.4822	9.6932	10.752	10.0091	10.4351	10.288	9.6717	9.3066	10.9349	8.6563	9.5928	10.0598	10.0672	9.1775	10.8124	10.4728	10.4881	10.7166	8.9213	12.0106	10.2842	9.1058	9.8284
TCGA-E2-A10E	64	II	Positive	Negative	HR+/HER2-	0	28.42	9.5334	9.6684	8.294	9.475	9.6728	8.9437	9.7546	8.3955	10.1452	10.4	8.7547	10.9181	9.7684	9.2982	8.9055	9.3805	8.174	11.1065	8.4207	10.2126	9.1925	9.3839	9.177	10.8773	9.502	8.5541	8.5697	9.5725	9.2276	10.0574	9.3746	9.542	8.6495	9.2707	9.3294	10.2185	8.8211	8.8281	10.2691	8.8221	8.9546	10.1139
TCGA-E2-A10F	47	II	Positive	Negative	HR+/HER2-	0	28.84	9.8319	9.0487	8.4561	10.0208	10.476	8.7616	9.8861	8.3003	9.6254	10.6824	8.9504	10.7976	9.934	8.9247	8.55	9.5523	8.3748	10.7618	8.3669	10.3418	8.9787	9.3758	9.1116	10.2754	8.8472	8.801	7.6522	9.0085	8.6936	9.8395	9.2391	9.6932	9.0397	9.4829	8.9808	10.0542	8.854	8.5612	10.6129	8.7808	8.3732	9.5929
TCGA-E2-A14N	37	II	Negative	Negative	HR-/HER2-	0	47.11	9.1898	9.1174	8.7759	10.5236	12.2691	9.9337	9.698	10.0682	9.6794	9.7003	8.2474	9.8063	12.0048	8.9528	9.4616	10.614	8.7036	12.7314	10.6525	10.9614	9.9164	11.6585	9.6658	11.5013	10.0311	8.2431	9.8256	11.584	9.8738	10.9649	10.7278	9.5842	9.9791	9.6701	11.3133	11.1287	9.3306	10.0206	11.9355	8.9683	7.8381	11.0588
TCGA-E2-A14O	76	III	Positive	Negative	HR+/HER2-	0	44.65	11.4763	10.918	8.2307	10.4772	10.2811	9.8956	9.4782	9.3423	11.3492	10.6727	9.8157	12.2934	10.7613	9.9907	9.9515	9.6106	8.9773	11.045	8.07	10.8699	10.6744	10.407	9.4871	10.0177	10.8881	10.1447	8.9318	9.7236	8.5931	9.3002	10.7315	10.7049	11.8701	10.9012	10.5219	11.843	11.1487	8.1976	11.7654	9.6693	9.6529	10.1999
TCGA-E2-A14P	79	III	Negative	Positive	HR-/HER2+	0	40.93	9.8431	11.0148	9.3205	9.0801	11.6056	9.1212	10.0464	9.2281	9.7715	10.7319	9.7596	9.7952	10.7161	8.475	8.7613	9.8987	9.2586	11.5667	9.7197	10.4569	9.2727	8.5949	10.2399	10.7852	10.0756	9.3402	9.4811	9.4542	8.3407	9.748	10.9478	8.8149	10.6747	10.1583	9.282	10.3956	9.6632	8.5994	11.3497	9.9643	9.2252	9.1097
TCGA-E2-A14Q	50	II	Positive	Negative	HR+/HER2-	0	38.21	10.0531	9.8155	8.1951	9.0979	10.4793	9.8059	9.9206	8.6412	10.0522	10.6849	10.138	10.7	10.5806	9.447	9.1093	9.1612	8.6388	10.6942	8.3688	10.289	9.3968	9.7386	9.3659	10.1435	10.1329	9.135	8.2838	9.6609	8.4976	9.6687	9.6727	8.9284	8.9947	9.3889	9.3652	9.9886	9.5016	8.9392	9.9514	9.0013	9.1231	9.7228
TCGA-E2-A14R	62	II	Negative	Negative	HR-/HER2-	0	38.57	9.7169	10.2729	8.702	9.4106	11.6747	10.5508	9.1689	10.0295	10.0053	10.6721	8.8712	10.1921	10.4711	9.3652	8.2506	10.972	10.3661	12.0387	9.6665	11.0683	10.3988	10.4351	9.2858	11.0703	10.7042	9.6088	8.6085	10.4144	9.2645	10.1918	10.2137	8.847	9.6335	11.3845	11.3593	10.2135	9.6955	8.6387	11.0932	10.4432	8.9748	10.3781
TCGA-E2-A14S	65	I	Positive	Negative	HR+/HER2-	0	33.15	9.8255	9.5848	8.2413	9.8693	10.5154	9.227	10.0946	8.7164	10.3054	10.7231	8.6917	10.9999	10.1986	9.0582	9.3322	9.1967	8.7302	11.1512	9.224	9.6956	9.9298	11.1084	9.4776	10.2213	9.697	8.5243	9.1191	10.0872	8.6819	10.1798	9.506	9.6686	9.2097	9.7799	11.2124	9.8954	8.8487	8.5204	10.6877	8.9464	8.9124	10.0752
TCGA-E2-A14T	52	II	Positive	Negative	HR+/HER2-	0	75.92	9.4032	10.5593	8.1775	10.035	10.198	9.0561	9.6298	8.0662	9.6063	11.0828	9.4125	11.0938	10.4334	8.5858	8.777	9.2368	8.2268	10.3481	7.6278	9.7396	9.5456	9.6357	8.9466	10.196	9.4651	8.8045	8.4054	9.3428	8.9466	9.9758	9.3004	10.9755	8.9466	9.1675	9.5212	10.0257	9.0353	8.5475	10.8754	8.4853	8.7185	9.4314
TCGA-E2-A14U	74	I	Positive	Negative	HR+/HER2-	0	43.3	10.2781	9.3835	8.565	10.0155	10.3099	9.579	9.4937	8.0309	10.3639	10.9964	9.1247	10.1438	10.5	8.9862	8.4071	10.2302	9.2145	10.3975	8.1176	9.9296	9.483	9.6133	9.3495	9.8865	9.5808	9.1282	8.4202	9.498	8.5978	9.6207	10.053	9.9087	9.2122	9.8079	9.1077	9.7454	9.424	8.4693	10.4115	9.2745	9.2818	9.2175
TCGA-E2-A14V	53	II	Positive	Positive	HR+/HER2+	0	34.23	10.2151	10.5977	8.3762	11.4124	10.4213	8.6716	9.7214	8.4074	9.8185	10.3035	8.682	10.9183	9.7468	9.1463	8.6866	9.5068	8.3356	11.244	8.137	10.6287	9.5308	10.1273	8.8817	10.6628	9.4831	8.9303	8.1286	9.7476	8.722	9.8824	9.1471	9.4616	9.6686	9.2342	9.9405	10.7265	8.845	8.5838	11.1172	8.8686	8.2191	10.2342
TCGA-E2-A14W	78	II	Positive	Positive	HR+/HER2+	0	32	9.5255	10.3293	9.2885	10.1554	11.1129	9.3628	10.3888	9.1457	9.8914	11.0778	8.3354	10.4783	11.1328	9.3628	9.2807	9.9023	8.7412	11.6483	9.3649	10.0919	10.3443	10.0248	9.4884	10.6088	10.8811	9.0833	8.9555	10.6115	8.2079	10.4861	11.5196	10.5165	9.1913	11.3433	10.6661	10.9421	9.2252	8.1087	11.0307	9.2183	9.0833	10.7383
TCGA-E2-A14X	55	III	Negative	Negative	HR-/HER2-	0	31.93	9.4792	8.3555	7.9594	9.541	10.7578	8.8806	9.2856	9.5697	9.6478	10.9443	8.2001	10.0874	10.3542	8.3643	8.68	9.5112	9.5758	10.8823	8.3697	10.2514	10.3508	11.8414	9.0375	10.3336	10.1191	8.2355	8.581	9.6377	8.4686	9.6748	8.7765	9.1859	9.2207	9.1169	10.8249	8.6633	8.834	8.1666	10.3111	8.6992	8.3433	9.7449
TCGA-E2-A14Y	35	II	Positive	Positive	HR+/HER2+	0	69.28	8.7634	10.0012	8.5518	10.7767	11.5261	9.9317	10.1638	8.4153	10.0216	10.5494	9.3314	10.9298	10.5881	9.167	8.9433	10.274	9.3123	11.4241	9.2646	10.6705	10.5606	11.4999	9.2484	10.4933	10.8401	8.582	10.6417	10.2924	8.7757	10.0693	10.2065	9.5791	9.5376	10.6088	10.8925	10.6249	9.0709	9.6988	11.0416	9.2597	7.7186	10.732
TCGA-E2-A14Z	64	I	Positive	Negative	HR+/HER2-	1	18.5	10.5431	9.6593	8.4962	9.4533	10.4999	9.243	9.5401	8.7858	10.6978	10.4015	8.8062	10.9726	10.4559	9.2736	9.3968	9.6972	9.5393	11.4494	9.0708	10.2269	10.1605	10.2912	8.7607	10.3035	9.8161	9.2237	9.2642	10.0452	8.3212	10.0466	9.7388	9.5174	9.3026	9.7493	11.1759	10.0329	8.9479	8.3941	10.6448	8.8047	8.9013	9.7258
TCGA-E2-A150	48	II	Negative	Negative	HR-/HER2-	0	63.57	9.3669	8.2292	7.5481	9.2576	11.3592	9.0737	9.6267	8.3944	8.4908	10.7181	7.7213	10.062	10.1577	7.2816	7.9744	9.9384	11.5921	10.5842	8.4151	10.4603	11.5168	11.121	8.9049	10.6136	9.9348	7.4876	8.0947	9.249	8.5521	10.3303	9.1651	8.5206	8.6469	9.1822	10.5004	9.64	8.7427	7.9791	10.9671	8.3178	7.4941	9.6552
TCGA-E2-A152	56	I	Positive	Positive	HR+/HER2+	0	69.91	9.8937	8.936	8.5246	13.4839	10.3798	8.2164	9.5281	9.0076	9.8571	10.9457	9.418	9.8492	10.3385	8.0148	8.8849	8.4051	8.383	10.6509	8.7389	9.7307	9.5465	9.5901	8.5385	10.19	9.3383	8.3057	8.2912	9.4313	8.7732	10.0463	8.905	8.842	9.0307	8.6507	9.6896	9.7826	8.9136	8.8946	11.0554	8.7322	8.3183	9.9513
TCGA-E2-A153	51	II	Positive	Negative	HR+/HER2-	0	23.23	9.9008	9.5142	8.0233	10.0945	10.1758	8.8572	9.5328	8.3155	9.8935	10.4296	8.6885	11.0285	10.2404	8.6962	8.4952	9.4742	8.3577	10.5876	7.9441	10.151	9.3345	9.4787	9.0826	10.0437	9.3977	8.9493	8.0047	9.4025	8.2772	9.6202	9.7672	9.889	8.8554	9.4503	9.381	9.9462	9.0855	8.2245	10.5923	8.6126	8.9862	9.3894
TCGA-E2-A154	68	I	Positive	Negative	HR+/HER2-	0	19.42	9.6788	9.1849	8.1129	9.893	10.1103	8.2274	9.8975	8.2081	9.9167	10.3735	8.6316	10.8679	9.6913	9.0815	8.1638	9.8028	8.225	11.0615	7.8893	10.0592	9.5565	9.6558	9.2417	10.3555	9.1763	8.7083	7.8923	9.7091	8.7108	9.9481	9.2166	9.3178	9.1424	9.5641	9.7005	10.0947	8.5857	8.1284	10.51	8.5593	8.6532	9.4962
TCGA-E2-A155	58	II	Positive	Negative	HR+/HER2-	0	21.02	8.984	9.7841	8.1106	9.0392	10.7835	8.9848	10.2695	8.1412	9.7069	11.5575	8.9399	10.1759	10.3397	9.1422	7.3509	9.0767	7.142	11.2515	7.9764	9.4724	8.7431	9.3215	8.8747	10.8439	9.8657	8.7991	9.5817	9.1841	8.9283	10.2586	9.273	9.5699	8.4041	9.6204	9.5646	10.2918	8.0535	8.8859	9.2842	7.0862	8.2143	9.7729
TCGA-E2-A156	61	I	Positive	Negative	HR+/HER2-	0	23.85	10.2887	8.9299	8.2612	9.9016	10.0565	9.1094	10.1267	8.4329	9.6588	11.1988	7.9371	10.025	10.1521	8.1526	8.4713	9.3087	8.3622	10.8184	8.2097	9.3309	9.2037	8.7175	9.0848	10.7652	8.9902	8.3559	7.8811	9.3989	8.589	10.0459	9.1789	9.7281	8.4567	8.2027	9.0637	9.5571	8.0391	8.3903	10.1332	8.6182	8.4973	9.9857
TCGA-E2-A158	43	II	Negative	Negative	HR-/HER2-	0	14.78	8.1274	7.6148	8.9559	9.023	11.1209	8.2768	9.1838	8.455	9.5666	10.0726	8.5701	9.2116	9.2326	7.9124	7.6098	9.8793	8.9124	11.5199	8.2527	10.5604	9.3665	10.5876	8.3649	10.2761	8.8918	8.5629	7.7029	10.0466	8.8876	10.1192	10.0333	8.5805	10.0606	9.9957	9.6517	9.0744	8.4843	8.8866	10.6719	7.3436	6.8936	10.003
TCGA-E2-A159	50	II	Negative	Negative	HR-/HER2-	0	25.03	8.91	9.0193	7.4625	9.0872	11.3038	8.5492	9.7637	9.6014	9.3657	10.6071	8.5724	10.4969	10.6095	8.3137	9.5369	9.0361	9.1144	11.3072	8.3708	10.8112	9.7075	9.7954	9.3459	10.759	9.9637	8.3104	7.7716	9.4244	8.926	10.2219	9.0062	8.7848	9.6858	9.4825	9.9544	9.5265	8.9801	8.7373	10.284	8.6203	7.5337	9.4401
TCGA-E2-A15A	45	III	Positive	Negative	HR+/HER2-	0	23.32	9.3671	9.4267	8.2093	10.2895	10.174	8.6756	9.9469	8.5932	10.161	11.6466	8.0805	10.3636	9.8642	9.0572	7.9872	9.199	8.2402	10.7726	8.3908	9.9228	9.639	10.341	8.8397	10.732	9.8301	8.8458	8.7832	9.7112	8.8873	10.2534	9.6002	9.6262	10.8119	9.826	10.797	10.347	8.7557	7.8499	10.5438	8.0582	7.4725	9.7615
TCGA-E2-A15C	61	I	Positive	Negative	HR+/HER2-	0	22.8	9.8351	8.9836	8.3932	10.0983	10.0577	9.0515	10.299	8.5133	9.7574	11.1026	8.2789	9.7022	9.8828	8.0389	8.457	9.1714	8.3531	10.5628	8.3637	9.3892	8.8424	10.0042	8.8978	10.4427	9.4615	8.89	7.438	9.1962	8.5054	10.1078	9.4039	9.6735	8.4798	8.8636	9.8477	9.6151	8.1365	8.3407	10.3573	8.3863	8.3584	9.4367
TCGA-E2-A15D	47	II	Positive	Negative	HR+/HER2-	0	17.28	9.8268	9.3295	9.039	9.9657	10.7565	8.922	10.0473	8.0899	9.5063	10.4315	8.4521	11.3643	9.94	8.5671	8.4376	9.2889	8.3333	10.5475	8.3081	10.6244	8.883	9.3736	9.149	10.3873	9.3948	8.5443	7.5278	9.6916	8.6001	9.2795	9.4265	9.4391	8.766	9.3129	9.3873	9.6557	9.4615	8.4434	10.4403	8.2676	8.6687	9.385
TCGA-E2-A15E	40	II	Positive	Positive	HR+/HER2+	0	20.7	9.6219	9.135	8.3005	10.5153	10.225	8.6774	9.6783	8.0032	9.6606	10.7126	8.5192	10.5953	10.0401	8.078	8.5834	9.7889	8.3211	10.9008	8.0563	9.331	9.1569	10.1415	9.1194	10.1055	9.0563	8.4054	8.0968	9.5082	9.2293	9.63	9.541	9.8207	9.0467	9.7239	9.8993	9.633	8.5072	8.4603	10.3645	8.5291	8.0617	9.222
TCGA-E2-A15F	64	I	Positive	Negative	HR+/HER2-	0	21.62	9.0429	8.6494	8.8357	9.6822	10.8016	8.4582	10.1608	8.32	9.5859	11.2528	7.5265	9.7859	10.0774	7.9154	8.0753	9.9471	7.5494	10.8842	7.8873	9.4537	8.0708	9.4896	8.7463	10.4213	9.0243	8.6265	8.2577	9.22	7.2782	9.8228	9.3637	9.6725	8.4958	9.2603	9.6911	9.886	8.6063	7.994	10.1383	7.3621	8.2234	9.6005
TCGA-E2-A15G	76	II	Positive	Negative	HR+/HER2-	0	18.2	9.8042	8.9023	8.312	9.7092	10.1003	8.5324	9.7372	7.9597	10.243	10.5871	8.5244	10.6773	10.169	8.5163	8.8352	9.0557	8.365	10.6104	8.2454	10.1036	9.3337	8.9839	9.1145	10.1901	9.331	8.7466	8.1796	9.426	8.4637	9.7921	9.2916	9.5305	8.5292	8.5372	9.0025	9.7028	9.2322	8.28	10.5057	8.6162	8.7811	9.5776
TCGA-E2-A15H	38	II	Positive	Positive	HR+/HER2+	0	12.91	10.2042	9.1261	8.5439	9.3001	11.0102	7.8974	9.932	8.4257	10.1427	11.1494	9.2628	11.5235	9.7166	9.4512	8.9658	9.2684	8.4425	11.051	8.6212	10.4236	10.1918	10.3195	9.8965	10.1012	9.259	9.1212	8.4087	9.5842	8.627	9.7109	9.85	9.3911	9.3274	9.4726	9.4278	10.532	9.2029	8.6078	10.8016	8.9506	8.4458	9.4269
TCGA-E2-A15I	44	II	Positive	Negative	HR+/HER2-	0	55.58	9.6465	8.825	8.0721	9.5728	9.7724	8.3689	9.9845	8.3627	9.4581	10.5815	8.4069	9.2342	10.1026	7.6506	8.2213	8.8351	7.933	10.3817	8.2349	9.5694	8.4307	9.2552	8.7897	10.3113	9.0133	7.9578	7.1882	9.7329	8.4366	10.0378	8.5386	9.6343	8.3704	8.27	8.6521	8.9834	8.1602	8.6634	10.0695	8.5223	8.0759	9.6414
TCGA-E2-A15J	51	I	Positive	Negative	HR+/HER2-	0	53.88	9.9122	9.4112	8.5186	10.5709	10.9619	9.0708	9.9799	8.7362	10.059	10.4595	8.8773	11.8266	10.2979	9.1284	8.6689	9.8703	8.5904	11.1898	8.5406	10.7069	9.7464	9.8898	9.3152	10.6924	9.4612	8.9619	8.5917	9.7874	8.6814	9.9991	9.9609	10.086	8.9502	9.9127	9.825	9.9672	9.2581	8.6295	10.4369	8.9574	8.9042	9.5739
TCGA-E2-A15K	58	II	Positive	Negative	HR+/HER2-	0	9.03	10.5513	9.701	8.5327	9.5893	10.4111	9.1868	9.9685	8.3383	9.8286	10.5458	9.2131	10.8696	10.2606	8.9988	8.7726	9.415	8.7914	10.6801	7.2054	10.3207	9.6722	9.3947	8.9291	10.3311	9.8297	8.8399	8.0378	9.483	8.4131	9.7261	9.9164	9.7448	10.8872	9.3283	8.9836	10.2964	9.7759	8.6139	10.4896	9.812	8.8971	9.4752
TCGA-E2-A15L	65	II	Positive	Negative	HR+/HER2-	0	20.57	9.3845	9.2175	8.5974	9.8772	10.4823	8.7569	9.86	8.434	9.8589	10.6976	8.5866	10.7616	10.4037	8.5367	8.6805	9.1364	8.4721	10.8617	8.3603	9.8608	9.1445	9.1108	9.2699	10.6307	9.281	8.4617	8.8526	9.3783	8.9044	9.9528	9.3838	9.6623	8.7675	9.2244	8.3962	9.778	8.915	8.4656	10.4684	8.7802	8.4166	9.9581
TCGA-E2-A15M	66	II	Positive	Negative	HR+/HER2-	1	11.04	8.5851	8.5844	8.3008	9.9228	10.1475	8.409	9.9056	8.7407	9.2393	10.148	7.8309	9.4849	9.8366	7.337	8.5443	8.9525	8.1664	10.6004	8.6021	9.8823	8.9326	10.1109	9.2699	10.5056	9.6599	7.4446	8.1276	9.6268	8.5153	10.0267	8.3506	9.0411	9.2995	8.2703	10.2089	9.8418	8.0623	8.469	10.1559	7.8491	7.9997	10.0638
TCGA-E2-A15O	89	I	Positive	Negative	HR+/HER2-	0	50.76	10.412	9.6806	8.9248	9.9129	10.4563	9.2042	9.9356	9.049	9.908	10.6511	8.6405	9.4278	9.9025	9.1685	8.723	9.8849	8.8077	10.1114	8.8063	9.6235	9.462	9.6623	8.3346	10.0147	10.2065	8.857	8.303	9.4122	8.5434	9.8432	9.9388	10.1641	9.3092	9.8408	10.4831	10.334	8.915	8.3888	11.2194	8.6119	8.5874	10.2384
TCGA-E2-A15P	61	I	Positive	Negative	HR+/HER2-	0	19.55	9.2695	9.0299	8.5472	9.8505	9.796	9.0949	10.3356	8.6042	9.1398	11.3277	8.8056	10.4427	10.4072	8.4989	8.5682	9.51	8.4636	11.09	8.3842	9.4463	9.3582	9.8725	9.6225	10.9088	8.7051	8.6671	8.3239	9.4195	8.563	10.45	9.251	9.5777	8.9807	9.3321	9.517	10.0259	8.6021	8.8516	9.635	8.4112	7.7151	9.8976
TCGA-E2-A15R	64	II	Positive	Negative	HR+/HER2-	0	56.9	9.4611	8.6373	7.7205	10.0227	10.0046	8.6927	10.4755	8.2782	10.0024	10.2979	8.9386	10.842	10.804	9.5081	8.4467	9.2538	8.0117	11.0543	7.5275	10.4676	9.1841	10.5565	9.0767	11.2439	8.394	8.4306	7.9865	9.3408	8.8514	10.4504	9.3069	9.5386	10.7444	9.2721	9.2454	10.7841	7.2519	8.691	10.2026	8.0812	8.2029	9.888
TCGA-E2-A15S	34	II	Positive	Negative	HR+/HER2-	0	14.06	9.2616	9.703	8.6381	10.0398	10.6283	8.3228	9.6405	8.375	10.7944	11.192	9.4099	10.0686	10.6618	8.9714	9.1853	8.7892	9.0008	10.4727	7.6313	10.0695	10.4204	9.8247	9.1659	10.0378	8.9294	8.3812	9.6279	8.8272	9.1666	9.9209	9.941	9.9147	9.2212	10.4173	10.3041	10.001	8.9252	8.9063	10.8419	8.27	7.9015	10.0574
TCGA-E2-A15T	65	II	Positive	Negative	HR+/HER2-	0	51.35	9.1253	9.6517	8.1157	10.4545	10.4811	8.515	9.9209	8.1966	9.9252	9.905	8.3376	10.5043	10.0059	7.2259	8.1367	9.3733	8.0351	10.7406	7.5374	10.0098	9.265	9.3141	9.6037	10.5668	8.5163	8.5306	7.6202	8.6349	8.5212	10.3825	9.8072	10.1537	7.5053	9.8696	9.3977	9.8773	7.9314	8.2043	10.1215	8.5026	8.3164	10.3461
TCGA-E2-A1AZ	63	II	Negative	Negative	HR-/HER2-	0	76.51	8.9215	8.6252	7.6261	9.2984	11.1577	7.8723	9.5816	8.9654	10.0105	10.6737	7.4942	9.8289	10.2486	7.5702	8.4224	9.1425	8.3579	11.7247	9.5225	11.1338	8.6604	10.8505	9.4187	10.5376	9.0039	7.1803	8.3579	9.4715	9.0577	9.7661	8.9032	8.8761	10.1121	9.8963	9.9651	9.6943	7.9661	8.8921	11.691	8.517	7.1115	10.258
TCGA-E2-A1B0	50	III	Negative	Positive	HR-/HER2+	0	53.58	9.1555	8.6141	8.079	13.1322	11.0195	8.3368	9.6693	9.1072	9.4613	10.2704	8.2059	10.7155	10.2888	7.8976	8.067	9.5208	9.0181	11.0788	8.4016	10.1801	9.8289	9.7693	9.3803	10.7688	9.4478	8.0947	9.2451	9.5536	8.4514	9.2868	9.852	9.1907	9.1559	9.5234	10.377	9.809	8.9931	8.9455	10.149	8.065	7.8286	9.6876
TCGA-E2-A1B1	45	II	Positive	Positive	HR+/HER2+	0	87.16	8.5352	10.6298	8.3382	9.8163	9.8821	9.1167	9.7867	8.7208	9.2202	10.401	7.4723	9.0426	9.9163	7.6045	8.4544	8.3098	7.8741	10.7516	8.2611	9.1913	8.6	9.5982	9.0644	10.4118	9.1309	7.2668	7.2786	9.4541	8.398	9.8843	9.2345	8.8309	8.527	7.8374	9.2936	9.5629	7.3769	8.8916	9.9	7.6967	7.4706	9.7832
TCGA-E2-A1B4	74	III	Positive	Negative	HR+/HER2-	1	32.98	10.4195	10.3438	8.4279	9.8826	10.2445	9.7048	9.9157	8.9454	10.941	11.0522	9.9535	10.719	10.8411	9.6687	9.4604	9.4451	9.3893	10.8899	8.6205	10.1662	9.9859	9.02	9.8416	10.347	10.2149	9.5393	9.2283	10.1756	8.8974	9.9004	10.5018	9.9593	8.976	9.6808	9.4181	10.4342	9.885	8.6244	10.9897	9.7569	9.907	9.6259
TCGA-E2-A1B5	46	II	Positive	Negative	HR+/HER2-	0	32.33	9.2955	12.0446	8.2642	10.0138	10.3643	9.7456	9.6728	8.3778	10.1208	10.5367	9.5459	10.6309	10.7663	9.0412	9.2648	9.2638	8.735	10.3865	8.6379	10.1135	9.6477	9.3626	9.499	9.7669	10.2895	8.547	9.2906	10.7451	8.9717	10.4537	8.9078	9.6008	9.2477	10.2723	9.8979	10.3492	9.0747	9.604	10.8052	8.6067	9.3218	9.077
TCGA-E2-A1B6	44	II	Negative	Negative	HR-/HER2-	0	28.48	10.9599	10.4068	9.2263	9.2079	11.2521	10.5401	9.4695	9.3239	9.8477	10.6087	9.4531	10.5827	10.5669	10.1295	9.2391	10.7453	9.8261	11.3309	9.4434	10.509	10.5837	11.5177	10.5643	10.4207	10.6112	9.2329	8.5986	10.6732	8.8516	9.2243	10.9811	10.1358	10.2789	10.4082	10.7192	11.337	10.0131	9.8725	12.1897	9.4466	9.6776	9.9675
TCGA-E2-A1BC	63	I	Positive	Negative	HR+/HER2-	0	16.46	9.4136	9.3447	8.5132	9.4153	10.1601	8.3291	10.0913	8.8305	9.7826	9.9194	8.1828	9.9429	10.5154	8.2218	8.4942	8.4878	8.4191	10.9475	8.5473	9.6757	8.7368	9.3089	9.6872	10.9211	8.4878	8.2857	7.2112	9.5112	8.3574	10.2046	8.726	9.6448	8.7096	8.6307	9.2366	9.9171	7.6771	8.9698	10.4606	8.5381	8.9186	10.0871
TCGA-E2-A1BD	53	II	Positive	Negative	HR+/HER2-	0	37.22	10.7959	9.8407	8.1127	10.0108	10.3806	9.5778	9.742	8.5773	10.7448	10.3414	9.7965	11.9745	10.1463	9.4836	9.4492	10.0217	8.9103	10.9774	8.3313	10.9925	9.532	9.5745	9.6689	10.0654	9.82	9.6734	8.7668	9.6862	7.8549	9.1813	10.0502	10.1611	9.2158	9.5539	9.7672	10.3686	10.7658	8.1464	10.8369	9.5053	9.333	9.4188
TCGA-E2-A1IE	61	II	Positive	Negative	HR+/HER2-	0	77.6	9.6199	10.2934	8.6479	9.7711	10.7688	9.2057	10.1075	7.9507	9.4036	10.8062	9.1849	10.2923	10.1033	7.6461	8.4698	9.3164	8.3981	11.5125	7.8546	9.5924	9.9816	9.2233	9.3034	10.4512	9.0652	8.9673	8.5098	9.572	9.1706	10.2086	10.0335	10.2263	8.7458	9.9397	9.263	10.1787	8.9485	8.8311	10.7208	8.9302	8.9383	10.0503
TCGA-E2-A1IF	74	I	Positive	Negative	HR+/HER2-	0	37.39	11.0997	10.267	7.9989	9.6814	10.6805	9.8254	9.9705	8.7664	10.6185	10.748	10.157	11.9225	10.758	9.5469	9.1475	10.1151	9.3591	10.6156	8.4947	10.8948	10.3627	9.5494	9.7878	10.261	10.053	9.4284	8.7408	9.8862	8.7279	9.6232	10.1869	9.8241	9.5697	10.1783	9.4548	10.4879	10.5166	8.8229	11.0193	9.6196	9.3107	9.6024
TCGA-E2-A1IG	45	II	Positive	Negative	HR+/HER2-	0	70.3	9.77	10.1536	8.1661	10.8096	10.3744	8.7837	9.5795	7.9604	10.2533	10.6774	8.6974	10.5728	10.084	8.6221	8.2063	9.487	8.5316	10.5111	7.9028	9.8491	9.5595	8.9266	8.4129	9.8983	9.8025	8.6958	8.0382	9.0411	8.4112	9.625	10.5673	10.7169	8.8061	10.4089	8.8924	9.8259	9.2508	8.1863	10.0938	8.7487	9.062	9.1999
TCGA-E2-A1IH	80	I	Positive	Unknown	Unknown	0	33.71	8.864	9.3746	8.3979	9.7165	10.3108	9.7006	9.8619	8.5087	10.0406	9.9377	8.7131	10.3756	10.0972	8.4022	8.8862	9.6461	7.9041	11.5329	8.8961	10.4945	9.3788	9.5363	9.3796	9.9739	10.307	7.9412	8.8731	9.8543	9.8248	10.0061	9.41	9.5312	9.1279	8.5224	10.1266	10.1732	8.7232	9.3289	10.6378	9.2157	7.7007	10.3271
TCGA-E2-A1II	51	I	Positive	Negative	HR+/HER2-	0	33.67	9.3607	9.0174	7.9519	9.5001	11.4143	9.7416	9.6888	9.6723	10.245	10.4719	8.0288	10.1149	10.2118	9.8135	8.6013	10.5662	9.5053	11.1119	8.0573	11.0079	10.419	10.7486	10.2082	10.9106	9.9926	8.5778	9.649	10.0348	9.153	10.567	9.0791	9.0203	10.457	10.3371	10.0036	11.119	8.8868	8.5994	12.1864	8.8101	8.0027	11.0065
TCGA-E2-A1IJ	57	I	Positive	Negative	HR+/HER2-	0	28.42	10.0785	9.686	8.2209	10.1299	10.1961	9.0952	9.6793	8.1046	9.8335	10.3985	8.9302	10.5113	10.3047	8.3054	8.1672	9.4925	8.3112	10.4464	8.151	10.1812	9.0434	9.1791	9.2794	9.9542	9.5256	8.9066	7.8023	10.0297	8.4422	9.5101	9.7492	9.8932	9.0151	9.7227	8.988	9.8941	9.0505	8.52	10.5789	8.7023	8.8218	9.0187
TCGA-E2-A1IK	71	II	Positive	Negative	HR+/HER2-	0	59.13	10.22	10.0044	8.4066	10.0075	10.879	9.7302	9.92	8.983	10.4502	11.1145	9.2563	10.8904	10.8246	9.0928	9.3217	10.07	9.1218	10.9209	8.6869	9.8157	9.8566	9.5301	9.8436	10.1942	9.8755	9.1741	8.7792	10.1784	9.0824	10.0311	10.4269	9.9463	9.2178	10.1227	9.6467	10.4069	9.3217	9.1304	10.7708	9.4009	9.6477	9.9175
TCGA-E2-A1IL	78	II	Positive	Negative	HR+/HER2-	0	3.88	9.8512	9.2252	8.9212	9.7403	10.1751	8.5897	9.9733	8.481	10.0454	10.9437	8.5103	10.1773	10.1983	8.7838	8.569	9.3204	9.0021	10.6083	8.0875	9.9795	9.272	9.2406	9.2848	10.6002	8.3853	8.7808	7.7149	8.9839	8.2549	9.849	9.4814	9.5645	8.4754	9.0021	8.0228	9.6049	8.895	8.5811	10.2146	8.6731	8.9761	9.4575
TCGA-E2-A1IN	60	I	Positive	Negative	HR+/HER2-	0	22.17	9.9455	9.6963	8.2799	10.1163	10.3991	8.547	9.7589	8.783	9.8048	10.7068	8.7587	11.2815	10.3733	8.9592	9.4255	8.9773	8.8738	11.0658	8.8979	10.5022	9.6535	10.4828	9.3908	10.006	9.8664	8.6127	8.8442	9.4622	8.4924	9.786	9.3916	9.8009	9.0127	9.3157	10.2931	10.0884	9.5244	8.8493	10.9102	9.0279	8.4935	9.8931
TCGA-E2-A1IO	37	I	Positive	Negative	HR+/HER2-	0	60.94	9.3149	9.0831	8.1227	9.4738	9.9337	8.6357	9.7465	7.3391	9.7056	10.7624	8.9977	9.2505	10.1064	7.5706	7.6447	9.0247	8.1865	10.6085	8.6728	9.1739	9.4632	9.4511	8.8914	9.9581	8.9639	8.6519	7.642	9.2373	8.0837	9.7878	8.9618	9.1822	9.0662	9.3039	9.3862	9.325	8.1265	7.8159	10.4117	8.2546	8.1975	8.7814
TCGA-E2-A1IU	60	I	Positive	Negative	HR+/HER2-	0	11.07	10.3893	9.092	8.3801	9.7595	10.3715	9.1369	10.1503	8.753	10.1383	10.2613	8.4898	10.5447	10.3954	8.8968	9.1733	9.4279	8.2977	10.706	7.7848	9.9027	9.5603	9.2008	8.4682	10.4999	9.5107	8.9651	8.3015	9.3913	9.1039	10.114	9.6253	9.9893	9.6611	9.139	9.5389	9.9986	8.6176	8.5062	10.4554	8.7802	8.7196	9.5025
TCGA-E2-A1L6	44	II	Positive	Negative	HR+/HER2-	0	54.14	9.2152	9.3139	8.2025	9.6179	10.277	9.0647	9.8114	8.4437	9.9646	10.4656	8.2956	10.5066	10.3089	8.6834	9.0125	9.0281	8.2161	10.7594	8.2826	9.6333	8.9375	9.2861	9.234	10.3387	9.2868	8.797	8.599	9.7734	8.8603	9.9219	9.2191	9.5779	8.6943	8.8466	9.1231	9.8024	8.9338	8.415	10.4318	8.7127	8.6491	9.9628
TCGA-E2-A1L7	40	III	Negative	Negative	HR-/HER2-	0	60.32	8.6152	9.7578	8.8288	8.838	11.2589	8.9024	9.8728	8.753	9.4714	11.1498	7.5155	9.497	10.381	7.5307	8.5306	9.8675	8.9356	11.4943	7.9654	10.1195	9.7093	9.7134	9.3481	9.9125	10.2172	8.5617	8.8165	9.4163	8.7317	10.1699	10.2049	9.4367	9.9533	10.6916	9.942	9.5096	8.9848	8.1664	10.9341	9.1821	9.1893	9.878
TCGA-E2-A1L8	52	II	Positive	Negative	HR+/HER2-	0	73.59	9.1504	9.3937	8.0048	10.1709	10.1543	9.4089	10.3203	8.5757	10.1226	10.0308	8.9672	10.8298	10.0695	7.9306	8.7764	9.1735	7.9043	11.1112	8.3244	10.7686	9.034	9.2967	9.1911	10.6935	9.4961	8.7368	8.7652	10.1014	9.3739	10.2082	9.2726	10.0844	8.6518	8.2223	8.9386	9.804	8.8608	9.1392	10.7983	8.8343	8.3214	10.0498
TCGA-E2-A1L9	40	II	Positive	Negative	HR+/HER2-	0	19.65	9.5665	9.488	8.3391	9.6622	10.3593	9.0505	10.0521	9.1935	9.5492	10.2861	9.0454	10.859	9.9728	8.4013	9.3058	8.7892	8.1064	10.8753	8.8367	10.2478	8.9967	9.4135	9.6545	10.6255	9.9338	8.829	8.1953	9.9723	8.3886	9.9567	9.4169	9.8351	8.8819	8.2344	9.4061	10.3631	8.9048	9.4971	10.4519	8.829	8.1329	10.0199
TCGA-E2-A1LA	59	II	Positive	Negative	HR+/HER2-	0	24.57	10.3586	10.5299	9.2907	10.0925	10.3581	9.8621	10.1825	9.12	10.5311	11.1809	9.7376	11.2784	10.42	10.6784	8.4174	9.8173	9.1281	11.2117	8.1295	10.355	10.6015	9.5987	10.0263	10.3542	10.0002	9.662	9.12	10.0008	9.2512	10.2165	10.6083	10.2394	9.8949	11.4981	10.1886	10.7005	9.543	8.7104	10.8229	9.4209	9.203	10.022
TCGA-E2-A1LB	41	II	Negative	Positive	HR-/HER2+	0	75.76	10.0602	12.7398	8.5396	9.2659	10.5	9.2596	9.7475	9.0748	10.5455	11.0692	10.2789	10.3347	9.8404	9.0939	8.7915	9.4952	9.3831	10.9389	8.1477	9.9867	9.053	9.88	9.3754	10.7628	9.488	8.9695	9.0071	10.0668	8.5876	10.2131	10.2232	8.6502	8.5621	10.1795	9.5941	10.1695	9.0407	8.2449	10.7215	9.268	9.8634	10.4142
TCGA-E2-A1LE	71	III	Negative	Positive	HR-/HER2+	1	28.88	10.0359	10.0532	7.4196	8.8361	10.7376	9.9082	9.5981	9.1192	10.1378	10.2396	10.9451	10.1446	10.7676	8.7351	8.9773	10.3978	8.9676	10.9743	8.712	9.9238	9.8312	9.7569	9.128	10.6543	9.4892	9.3284	8.9749	10.6287	8.6433	10.0754	9.841	9.4391	9.4338	10.1913	9.3454	9.8884	9.5137	8.4819	11.9898	8.9479	9.7029	9.5973
TCGA-E2-A1LG	50	II	Negative	Negative	HR-/HER2-	0	50.03	9.2418	9.4308	9.169	10.2526	9.8796	11.1229	10.9692	8.9967	8.8191	9.925	9.1934	9.4366	9.7924	9.1843	9.4519	11.8625	9.7343	11.7984	8.9527	10.165	9.9787	10.7272	9.8853	10.4159	10.4781	8.0354	8.5849	9.5223	8.7463	10.1952	9.864	9.5963	9.7217	10.0095	10.5434	9.2943	8.2117	9.2197	10.9311	9.2374	7.3556	10.2584
TCGA-E2-A1LH	59	I	Negative	Negative	HR-/HER2-	0	106.67	11.2272	9.9642	8.9123	8.9398	10.5609	10.3603	9.7114	8.9284	9.8516	10.7473	9.9808	11.7247	11.2434	9.7915	9.2885	10.0412	10.6495	11.0442	8.6796	10.9095	11.3816	11.5181	10.0746	10.2513	11.6407	9.3261	9.3982	9.8226	8.4183	8.8679	10.7284	9.4437	10.1363	10.8588	10.0124	10.433	10.2458	8.7792	11.1366	10.4418	9.9326	9.48
TCGA-E2-A1LI	57	II	Negative	Negative	HR-/HER2-	0	102.53	9.478	9.3343	8.4666	10.1648	11.5352	9.033	9.5405	8.7014	9.595	10.6698	7.8788	10.8824	10.3069	8.2127	8.7645	9.3929	10.4746	11.4915	8.8365	11.7175	11.2701	12.4252	9.728	10.5907	9.0985	8.1787	8.8977	10.2541	9.3364	9.3036	9.8326	9.3662	10.5941	9.9494	11.1659	10.1043	9.4336	8.5534	11.0209	8.3704	7.8547	9.8008
TCGA-E2-A1LK	84	III	Negative	Negative	HR-/HER2-	1	8.74	9.8512	10.2069	7.8812	10.517	10.9289	9.7228	9.5082	10.0099	10.0359	11.3265	9.4219	11.1758	10.3534	8.5113	8.81	10.1205	9.5807	11.4412	8.9467	11.1988	10.562	12.9923	10.479	10.3953	10.1982	8.9603	9.5174	10.0407	9.1011	9.5654	10.7326	10.2761	10.1159	10.9906	11.7495	9.8475	8.9923	8.6735	10.5803	9.7258	8.5881	9.6286
TCGA-E2-A1LL	73	III	Negative	Negative	HR-/HER2-	0	43	11.1021	9.5935	8.8416	9.5816	11.4927	8.9243	9.5037	8.1686	10.1783	10.4099	9.2894	10.4614	11.6236	8.2141	8.3036	10.2258	8.948	11.174	7.9306	10.7288	9.2531	9.5443	9.3066	10.3015	9.6699	8.8044	9.0874	9.8162	8.7653	9.9411	9.3633	9.1413	10.2161	10.2896	9.0534	10.3347	9.0138	9.0329	10.7828	9.3066	8.8288	9.8005
TCGA-E2-A1LS	46	I	Negative	Negative	HR-/HER2-	0	52.69	8.7036	8.7122	7.753	8.9203	10.1384	9.2494	9.9887	9.9498	9.4318	8.8625	9.0729	10.6858	10.0934	9.7122	8.8007	9.0376	8.8978	11.6868	8.8184	11.0975	9.4172	10.4198	8.944	10.7272	10.7963	7.7463	7.5132	10.1391	8.525	9.9734	8.527	8.6543	9.5013	7.9806	9.6975	10.4188	9.3765	9.4098	10.8359	8.0127	8.2517	10.0321
TCGA-E2-A2P5	78	III	Positive	Negative	HR+/HER2-	1	26.97	11.3454	9.8526	7.8915	9.2486	10.4699	9.7995	9.3005	9.7771	11.1875	10.5506	10.9724	11.3188	10.6838	10.2381	9.339	10.4729	9.7045	11.3908	8.7757	10.4186	11.2161	10.7199	9.8572	10.1532	11.0188	9.4621	9.6055	9.7844	7.8222	9.5233	10.1289	9.3497	9.5199	10.573	10.6278	10.9809	10.4386	9.3505	11.8229	10.1054	9.8807	9.4911
TCGA-E2-A2P6	77	II	Positive	Negative	HR+/HER2-	0	34.53	10.437	9.7348	8.232	9.193	9.8791	9.8454	9.6908	8.0496	10.6049	9.7472	10.2959	11.604	10.0146	9.7318	8.9045	9.5625	8.7939	10.5474	7.8948	10.7287	10.0659	9.3201	9.6007	9.8801	10.3487	9.7574	8.4014	9.8155	7.8885	9.304	10.0021	9.7513	8.1167	9.7577	9.0621	10.0024	10.3288	8.573	10.5025	9.1913	9.1982	9.3622
TCGA-E2-A3DX	43	III	Positive	Positive	HR+/HER2+	0	43.53	9.3395	9.2172	8.0536	9.4275	9.9866	8.8449	9.2465	7.909	9.9391	10.2796	8.9921	10.2023	9.8436	8.8529	7.9032	9.4666	8.2834	10.476	8.0554	9.8874	9.1617	8.9885	8.9858	9.9916	9.0561	8.9031	7.9693	9.0665	8.3657	9.4254	9.5156	9.5324	8.7968	9.0948	8.628	9.0888	8.7832	8.1626	9.7037	8.5288	9.0129	9.0227
TCGA-E2-A56Z	69	II	Positive	Negative	HR+/HER2-	0	8.28	10.9515	10.2844	8.8954	10.2496	10.6223	10.0561	9.7839	8.4	10.1652	10.4456	10.7289	11.3578	11.0248	10.4706	9.4321	10.0628	9.3657	10.7871	8.8637	10.4916	10.4632	9.4132	9.4293	10.1171	10.1907	9.6979	8.8426	10.1711	7.9857	9.6721	10.6791	10.3675	9.4132	10.5461	9.6478	10.1299	10.3422	8.4511	11.2655	9.7027	10.0089	9.9548
TCGA-E2-A570	47	I	Positive	Negative	HR+/HER2-	0	30.58	10.538	9.9074	8.5569	9.5509	10.6836	9.6798	9.7297	8.4171	10.0867	10.2474	10.0247	11.3536	10.5645	9.4518	9.1018	9.855	8.6269	10.6426	8.5813	10.5399	9.6957	9.5239	9.8904	10.3917	9.7567	9.2827	8.3875	10.2738	8.6366	9.4734	9.9348	9.3538	9.131	9.7832	9.3009	10.0656	10.0721	8.8491	10.9143	8.9383	9.2812	9.7288
TCGA-E2-A572	72	III	Positive	Negative	HR+/HER2-	0	39.68	12.0287	11.6763	9.4383	10.0829	11.712	10.7552	9.8244	8.1744	11.2468	9.4548	12.1727	12.4118	12.4505	11.75	9.8148	11.7827	10.4205	9.9302	8.9228	10.8082	12.1954	10.0218	9.5376	9.522	9.0547	10.9152	9.6379	9.7401	9.6224	9.4823	11.8565	10.0929	11.3393	12.3193	9.5588	11.2915	11.4522	8.0896	12.2718	11.6304	11.9476	8.5483
TCGA-E2-A573	48	I	Negative	Negative	HR-/HER2-	0	34.89	10.2062	9.4584	8.1017	9.4371	11.2863	8.8878	9.552	9.4765	9.8554	10.1515	8.7317	10.7406	10.1556	10.0655	9.1581	10.1866	9.8207	11.7632	8.2104	11.1872	10.7958	10.7457	9.3817	10.6799	10.5193	9.089	8.8561	9.9082	9.1954	9.0282	10.125	9.3977	9.9833	10.3755	10.118	10.9945	9.8798	8.585	11.008	8.9894	8.6964	9.5636
TCGA-E2-A574	44	II	Negative	Negative	HR-/HER2-	0	38.73	11.1724	10.859	9.4424	11.2439	11.8139	10.08	10.2742	9.3474	10.096	10.4547	9.7578	11.2251	11.5255	11.5055	9.4493	12.2784	11.1159	11.1654	9.6561	11.3133	11.6961	11.6236	10.4872	11.0912	10.9453	10.2886	10.707	10.4095	9.9777	10.2372	11.5038	10.6212	11.2886	11.8382	11.2214	11.3282	10.5963	9.2747	12.3376	10.6924	9.9053	9.2563
TCGA-E2-A576	69	I	Positive	Negative	HR+/HER2-	0	34.26	12.2495	11.3313	8.8332	10.683	10.7745	9.9148	9.8177	8.4857	11.1797	9.6198	11.7719	11.5653	11.0735	11.8962	9.2188	10.8807	10.2451	9.8667	9.5888	10.8008	11.4905	11.3542	9.1976	9.7223	10.161	10.9572	9.9065	9.9161	9.561	10.3986	11.3558	9.9619	10.9645	11.9806	11.1656	11.5637	11.0085	8.118	12.2718	11.3842	10.8996	9.6419
TCGA-E2-A9RU	90	III	Positive	Negative	HR+/HER2-	0	17.67	10.45	11.064	9.5202	10.2609	12.0111	10.093	10.2593	9.0898	10.4352	10.8724	10.8335	11.8005	11.1057	11.1109	9.8565	11.4753	10.1557	11.3822	8.7916	10.9594	11.3602	10.8832	9.0537	10.347	10.3817	10.8177	9.9577	10.0642	10.2417	9.6825	11.1764	10.1835	10.833	11.9457	10.956	11.2866	10.6581	8.3922	11.8754	11.1305	10.8745	9.6804
TCGA-E9-A1N3	70	III	Unknown	Unknown	Unknown	0	34.79	8.8933	9.1405	8.2518	9.9122	10.7257	8.7849	10.0298	8.5969	9.9349	10.7848	9.1194	10.6246	10.4189	8.4026	8.6876	9.7401	8.1595	10.8386	8.1863	9.3902	9.6376	9.318	9.2615	10.7172	9.3607	8.3068	8.624	10.2079	8.8051	10.1431	9.3917	9.593	8.539	9.6917	8.97	9.913	8.3929	8.7682	10.2979	8.5036	8.8231	9.7147
TCGA-E9-A1N4	41	III	Positive	Positive	HR+/HER2+	0	32.85	9.2779	9.4062	8.2372	9.8883	10.3585	9.505	9.9165	8.8304	9.8021	10.3192	8.6356	10.2457	10.0517	8.6419	8.777	9.4878	8.6797	11.0674	8.8273	9.4804	9.1032	10.2574	9.4803	10.3127	9.0288	8.0922	7.8218	9.5461	8.8606	10.0323	9.2086	9.3631	8.9198	9.678	9.3281	9.798	7.9937	8.4868	10.4806	8.7884	8.8429	9.9228
TCGA-E9-A1N5	45	II	Positive	Positive	HR+/HER2+	0	36.79	10.5517	9.6989	8.2603	8.6306	10.1662	9.1049	9.8195	8.2275	9.6719	9.8203	9.0019	9.4853	10.0561	7.8407	8.3889	9.4348	8.4431	10.5417	7.7998	9.396	9.2404	9.4833	9.7502	10.0723	8.8344	8.3127	7.8499	9.0563	8.6071	9.6125	9.2063	10.689	9.9611	9.3393	9.4369	9.244	8.4613	8.0617	10.4678	9.1619	8.5906	9.4593
TCGA-E9-A1N6	52	II	Positive	Positive	HR+/HER2+	1	22.27	10.2931	8.9721	8.1063	11.4009	13.5073	8.2164	9.7215	8.6929	9.5383	11.1658	8.9843	10.522	9.993	9.0045	8.9305	9.5529	8.6962	11.0288	8.4558	10.2873	9.3046	10.1569	9.1896	10.5478	9.4904	8.1114	8.7224	9.5187	8.3337	9.273	9.703	9.0005	9.1186	9.9863	10.1789	10.2716	8.9417	8.8212	10.5428	8.0059	7.8894	9.8369
TCGA-E9-A1N8	48	II	Negative	Negative	HR-/HER2-	0	34.13	8.6766	8.1341	8.6914	9.5529	11.3348	9.7515	9.3362	7.6382	9.3311	10.7644	8.065	8.8481	10.4653	9.025	7.7272	10.9584	9.1436	11.5658	7.6551	10.5356	9.6302	9.2341	9.2251	10.7249	9.4266	9.1907	9.7309	9.3725	9.4443	10.2929	9.7204	8.2544	10.2114	10.3992	9.1532	10.3621	8.9935	8.7093	11.727	8.1414	9.3529	9.9618
TCGA-E9-A1N9	58	II	Positive	Positive	HR+/HER2+	0	36.17	9.1027	8.9089	7.6805	10.0676	10.4512	8.8993	10.1787	7.4067	9.8413	10.308	7.3555	9.8446	10.5932	7.5111	8.2599	11.4601	8.7535	11.4912	8.7008	10.2049	9.5096	9.4234	8.9453	10.6533	10.0229	7.5454	8.3471	9.4109	8.5445	9.8035	8.9252	8.6064	9.1404	9.7647	10.2062	9.5764	8.4445	8.2384	11.9703	8.1603	8.2143	9.846
TCGA-E9-A1NA	58	II	Positive	Positive	HR+/HER2+	0	36.53	9.8328	10.9113	8.682	9.0964	11.1191	9.9256	9.8547	7.793	10.1868	11.364	9.1765	10.6657	10.4036	8.251	9.0907	11.0514	7.976	11.2693	8.9606	11.3031	9.3546	10.4437	9.3689	10.4482	9.1617	9.1466	8.9588	9.9348	9.7294	10.5486	10.4285	10.2023	9.4088	10.3001	8.9152	9.9062	9.4147	8.28	10.8711	9.3574	9.0134	9.9641
TCGA-E9-A1NC	61	II	Positive	Positive	HR+/HER2+	0	39.52	10.3382	9.5756	8.953	9.0216	11.1917	10.2496	9.588	8.8868	10.5336	10.7096	8.8723	10.751	10.2213	10.5525	8.5739	10.8765	9.916	10.6808	8.2565	10.7334	11.1874	13.0955	9.717	10.2529	9.6582	9.5408	9.5729	10.3105	10.2757	9.5363	10.5294	9.3143	10.1485	11.3361	10.369	10.0687	9.8758	8.091	11.9594	9.9564	9.1971	9.8142
TCGA-E9-A1ND	75	II	Negative	Positive	HR-/HER2+	0	41.59	9.3765	9.5316	7.6359	8.734	11.1588	9.0035	9.4255	8.4871	9.3625	10.0828	8.8034	9.8322	10.1106	8.5365	8.5268	10.1439	9.3873	10.7374	8.1337	10.946	10.3036	9.9651	9.2124	10.4851	9.3645	8.1755	7.9092	10.2661	8.359	9.5778	9.6251	9.3656	9.6858	10.3025	8.8322	10.3667	8.3324	8.8226	10.8175	9.0244	9.3167	9.2847
TCGA-E9-A1NE	28	II	Positive	Negative	HR+/HER2-	0	35.74	9.0481	9.3373	8.5984	9.7159	9.9394	9.0604	9.6483	8.3695	8.8998	10.6842	8.5219	9.8633	10.1188	8.489	8.3173	9.0561	7.8223	10.8538	8.2881	9.9022	8.9948	9.3307	8.808	10.6361	9.018	8.4199	8.7466	9.5428	8.82	9.8087	9.5899	9.511	9.1594	9.6459	9.7812	9.9762	9.2084	8.7457	10.6651	8.4587	8.3222	9.6613
TCGA-E9-A1NF	60	II	Positive	Negative	HR+/HER2-	1	35.22	9.8472	9.7426	8.9094	9.2503	10.2052	9.3135	9.9465	8.5906	9.7898	10.36	9.4525	10.6685	11.0196	8.4848	9.0842	9.5137	8.3734	11.5095	8.1337	9.7255	9.2385	9.9884	9.5174	10.1306	10.792	8.7468	8.1305	10.2142	8.3599	9.2051	9.5122	9.3371	9.4255	9.9778	9.9144	10.1378	9.2532	8.5859	10.9557	8.4444	9.7321	9.7342
TCGA-E9-A1NG	62	II	Positive	Negative	HR+/HER2-	1	25.82	9.8248	9.1954	8.0762	9.6679	10.1734	9.053	9.9118	8.7422	9.9175	10.3678	8.5943	9.8659	10.1852	9.043	8.708	8.7484	8.3101	10.7203	8.6214	9.5866	9.1871	9.4281	9.305	10.3365	9.7655	8.6964	7.885	9.1636	9.0347	10.0178	9.3742	9.5392	8.9032	9.3998	9.3285	10.0404	8.1273	8.3724	10.6172	8.5818	8.0907	9.6727
TCGA-E9-A1NH	71	II	Positive	Negative	HR+/HER2-	0	18.92	9.8979	9.2666	8.0899	9.3342	9.7566	9.0897	10.0517	8.1296	9.7874	10.0222	9.3707	10.5169	9.9665	8.3473	8.7493	9.1026	8.3748	11.3868	8.032	10.3421	9.1958	8.9335	9.2144	10.4386	9.6555	8.596	8.0221	9.9756	8.5242	9.8161	8.8786	8.9777	8.5503	8.7113	8.4995	9.7648	9.0118	8.8892	10.4147	8.5312	8.9609	9.7211
TCGA-E9-A1NI	51	II	Positive	Negative	HR+/HER2-	0	9.86	10.5976	10.4201	9.0072	10.1318	10.3266	9.8052	10.176	9.1623	10.5994	11.1112	9.039	11.4919	10.6803	9.634	9.4813	9.3664	9.1491	11.2155	8.5238	10.4736	10.4516	10.1088	9.6805	10.4856	10.8417	9.4744	9.1986	9.8244	9.1464	9.7133	10.4335	9.9657	9.4803	10.697	10.4505	10.8532	10.2819	8.2125	11.384	9.4655	9.4386	9.9822
TCGA-E9-A1QZ	61	II	Unknown	Unknown	Unknown	0	24.8	9.4043	9.7551	8.6281	10.3598	10.3928	8.6512	9.7207	8.9191	9.738	11.175	8.0598	11.1865	10.3935	8.6358	8.5808	9.0364	8.2315	10.8275	8.2689	10.498	9.6229	9.4407	9.3847	10.195	9.1549	8.1142	8.638	9.7922	8.9983	9.4902	9.3317	10.2619	9.3334	9.3622	9.5892	10.0131	9.0137	8.3611	10.8528	7.9418	8.3437	9.1876
TCGA-E9-A1R0	58	II	Unknown	Unknown	Unknown	0	28.25	10.1063	9.5258	8.8872	10.2309	10.569	9.2489	10.0686	7.5845	10.1508	11.0766	9.1473	10.184	10.506	8.6903	8.3551	9.4631	8.6232	10.6367	8.0157	9.7111	9.8235	9.2426	9.7761	10.0729	8.7883	8.9182	8.2699	9.8047	9.1157	9.8507	9.5269	10.1924	8.9806	9.4162	8.8556	9.7099	8.7157	8.3756	10.8408	8.7126	8.9544	9.3836
TCGA-E9-A1R2	51	III	Positive	Negative	HR+/HER2-	0	34.92	9.5469	9.8405	9.1147	10.5961	10.7051	9.1195	10.0522	8.3718	9.4012	10.9999	9.099	10.8563	11.3526	7.8197	8.6382	10.105	8.5417	11.1982	8.522	10.2983	9.7	10.1898	9.4199	10.5036	9.7087	8.5541	8.8855	9.8791	9.3321	9.8443	10.1175	10.153	9.6196	10.2011	10.4981	9.3697	9.5785	8.9419	11.0336	8.9884	7.2898	9.9889
TCGA-E9-A1R3	70	III	Unknown	Unknown	Unknown	0	2.56	9.8813	9.6065	8.4417	9.9421	9.7481	8.6806	9.9015	9.0703	9.3483	10.8727	8.2685	10.5	10.0529	8.7094	9.197	8.4406	8.2871	10.6431	8.2825	10.3035	8.9388	9.5027	9.2946	10.3374	10.005	8.3494	8.1878	10.3847	9.0817	9.7934	9.1882	9.7064	8.567	8.9894	9.5651	9.5474	8.7325	8.9979	10.5223	8.718	8.4312	9.5925
TCGA-E9-A1R4	66	I	Unknown	Unknown	Unknown	0	6.11	10.5081	9.4215	8.2357	9.6914	9.7399	8.8368	9.9128	7.8172	9.533	11.4147	9.7325	10.0342	10.1644	8.4833	8.4961	9.2848	8.8012	10.4404	7.2594	9.7333	9.7216	9.3618	8.8849	10.5799	8.9279	8.3305	7.7628	9.8194	8.3787	10.1522	9.2488	9.9399	8.9113	9.2248	9.4749	10.2623	8.464	8.7261	9.1839	8.3787	8.2917	9.3583
TCGA-E9-A1R5	63	I	Unknown	Unknown	Unknown	0	3.02	10.0451	9.6586	8.8554	10.683	9.468	8.7712	10.3398	8.553	9.9231	11.1227	8.6183	12.0444	9.5831	8.6645	9.0992	8.7959	8.2622	11.0711	8.5479	10.9736	9.9281	8.6457	9.0949	10.8404	9.7194	8.907	8.8327	9.8332	9.307	10.0804	9.3278	10.3879	8.8655	9.7658	9.6766	10.271	9.3741	8.7126	10.6173	7.9843	8.2699	9.7969
TCGA-E9-A1R6	63	II	Unknown	Unknown	Unknown	0	11.14	10.7447	9.8599	8.6004	10.2733	10.4417	9.5417	10.2187	8.261	10.3504	11.8466	8.8671	10.3173	10.4476	9.4678	8.906	9.9877	8.6563	10.9139	8.2865	9.3201	9.9029	9.724	9.0795	9.7121	9.6874	9.4179	8.984	9.4664	8.7643	9.5434	10.148	10.3458	8.8928	10.5489	9.7825	10.6094	8.9471	7.1518	10.9046	8.0861	9.0189	9.5697
TCGA-E9-A1R7	64	II	Unknown	Unknown	Unknown	0	48.19	9.384	9.8183	8.518	10.9407	11.6088	9.2882	9.9308	8.5097	9.019	10.0244	8.0645	9.9718	11.629	7.9685	8.357	9.0504	7.7501	11.2689	7.6801	10.1134	9.1177	9.8439	8.3555	11.1103	10.3456	8.4572	8.4412	9.8637	9.0666	10.5342	9.2579	10.149	8.7967	9.4838	9.9616	9.5871	9.3908	8.5643	10.0297	8.1222	8.6827	10.3267
TCGA-E9-A1RA	48	I	Unknown	Unknown	Unknown	0	44.97	9.4898	9.072	8.6931	9.6649	10.7028	9.4201	9.5946	8.2578	9.8234	10.113	9.2206	10.6835	10.364	8.7589	8.732	10.4822	8.1327	11.1641	8.1662	10.3924	8.9007	10.1719	8.9848	10.1013	9.179	8.437	8.2332	10.0146	8.5022	9.7073	9.0983	9.1778	9.3174	9.3089	9.5998	9.7643	9.1837	8.6447	10.8228	8.9358	9.2432	9.6757
TCGA-E9-A1RB	40	II	Unknown	Unknown	Unknown	1	32.06	9.4209	9.3988	8.538	9.396	11.3904	9.2783	10.1652	8.4991	9.4727	11.1956	9.0129	11.0215	10.9141	9.0495	8.539	10.689	8.0055	11.8661	8.3507	11.1884	9.7699	10.7859	9.9881	10.4272	9.6716	8.7424	9.6071	9.9657	9.3634	9.429	9.3858	9.3508	10.281	10.1458	10.8771	11.3687	9.3235	9.1085	11.2416	8.7672	7.845	10.3883
TCGA-E9-A1RC	56	III	Unknown	Unknown	Unknown	0	40.21	10.5252	9.0185	8.9708	9.7409	9.8898	8.4096	9.9148	8.6032	9.8804	10.9343	8.1622	11.0157	9.8352	9.1062	8.5228	8.2471	7.8939	11.2188	8.6811	10.4199	9.5847	10.1694	9.3361	10.4273	9.6387	9.0514	8.4	9.5214	8.5555	9.7216	8.983	9.6009	8.8206	8.9133	10.0911	10.2544	9.1765	8.5111	10.7633	8.6333	7.9644	9.7409
TCGA-E9-A1RD	67	II	Unknown	Unknown	Unknown	0	1.12	9.1771	9.5684	8.3485	9.9784	10.4789	9.0035	10.2145	9.2863	9.9484	10.5762	8.3128	10.6527	10.5048	8.177	9.3279	9.2119	8.2422	10.8226	8.7504	10.1661	9.3457	9.4455	9.4262	10.8187	9.4202	8.7374	8.8087	9.6992	8.9171	10.0573	9.093	9.7244	8.5191	8.4833	9.5322	9.9415	8.8145	9.0932	10.5156	8.7261	8.7895	10.0537
TCGA-E9-A1RE	74	III	Unknown	Unknown	Unknown	0	46.62	10.4163	9.7591	8.1211	10.5419	10.1316	8.6763	10.1842	9.3444	10.306	11.7279	8.9543	10.6863	9.7376	9.2342	8.8883	9.1808	8.52	10.5762	9.3535	9.5717	10.0951	11.5705	9.9071	9.9815	9.9435	8.8636	8.768	9.4631	8.6702	9.6413	9.9778	10.0366	9.4262	10.2821	12.115	10.4919	8.6079	7.9866	10.4977	7.7093	8.8759	10.0009
TCGA-E9-A1RF	68	III	Unknown	Unknown	Unknown	0	6.57	9.522	11.1368	10.0975	8.933	10.749	9.1762	10.0588	8.1513	9.6966	10.5489	9.3272	10.8689	11.0187	8.7253	8.8361	9.4757	9.0209	11.7506	8.25	10.4253	10.1522	9.466	9.362	10.3478	9.6033	9.0534	8.5963	9.5432	9.8543	10.1921	10.3346	11.0079	9.3387	8.5771	9.9859	10.0299	9.6084	8.8585	10.9338	9.3821	9.1461	9.501
TCGA-E9-A1RG	62	III	Unknown	Unknown	Unknown	0	21.25	12.1154	10.5672	8.8652	9.788	10.769	9.1788	10.1302	8.1836	11.374	11.9127	10.224	11.8766	11.2823	9.5756	9.0132	11.3585	8.9404	11.1301	8.4621	10.7896	10.8948	10.4858	10.229	9.6321	10.9732	10.6816	9.4808	10.7189	9.989	8.9284	11.2523	10.5343	10.2417	11.4431	10.4114	10.0438	10.8754	7.8698	12.2653	10.1068	8.9172	8.7147
TCGA-E9-A1RH	63	II	Unknown	Unknown	Unknown	0	46.55	9.7571	9.7978	8.214	10.1763	10.2548	9.2594	9.7043	8.8183	8.9278	10.6824	7.9657	9.5221	10.3161	6.4103	8.0476	9.0942	9.09	11.876	8.3604	10.3473	9.129	10.033	8.7968	11.1433	9.5462	8.5085	9.2609	9.6822	9.6404	10.8308	9.9738	9.6643	9.3186	9.8769	9.3899	10.2242	8.1135	8.8374	10.117	8.6677	9.1906	10.0701
TCGA-E9-A1RI	43	III	Unknown	Unknown	Unknown	0	47.6	9.1935	9.9991	8.5266	10.5827	10.0485	8.6905	9.9021	8.7326	9.8884	10.3629	8.4558	10.1492	10.4618	7.8709	8.8377	8.4183	8.1493	11.0511	8.4767	9.6219	9.014	9.5453	9.4371	10.3006	9.2341	8.1864	8.2241	9.5821	8.8367	9.7469	9.4734	10.333	8.93	9.4728	9.29	9.6916	8.4115	8.995	10.5726	8.4531	8.5503	10.2638
TCGA-E9-A226	45	III	Unknown	Unknown	Unknown	1	34.43	8.8914	8.5344	7.7378	9.118	10.432	7.8777	9.6897	7.638	8.7207	10.2102	7.0936	8.5606	8.5877	7.5	7.9739	7.4974	7.0126	10.6295	8.2118	9.2667	8.2661	8.7022	8.0553	10.7063	9.2879	6.4193	7.5483	9.1815	6.9458	9.9161	8.3545	9.576	7.9831	7.8264	9.0994	9.3277	7.3007	8.8636	9.8326	7.6497	6.8231	10.0299
TCGA-E9-A227	42	II	Positive	Negative	HR+/HER2-	0	32.03	9.6938	9.9976	8.2977	9.8714	10.6249	9.058	9.8178	9.069	10.1458	10.667	9.1761	11.3713	10.641	9.5521	9.4943	9.0409	8.6083	10.8003	8.7601	10.1287	9.6767	9.6152	9.5247	10.4606	9.9722	8.9502	8.4761	10.0852	9.108	9.688	9.5614	9.8328	8.8926	9.4262	9.3247	10.0335	9.1324	9.2284	10.8963	9.2086	9.3794	9.6965
TCGA-E9-A228	58	II	Unknown	Unknown	Unknown	0	42.21	9.5724	10.5796	8.5272	10.6382	10.4775	9.3535	10.3332	8.3602	10.2959	10.6233	9.3893	10.3177	10.6595	7.9902	8.9004	9.4777	8.3423	10.8817	7.7448	9.87	9.7167	9.4072	9.2812	10.2207	10.2359	9.2376	8.7327	9.495	9.7383	10.4345	9.1998	11.2136	8.8643	9.7222	9.3363	9.5565	8.6178	8.7239	10.8152	8.9288	8.7041	9.9494
TCGA-E9-A229	37	I	Unknown	Unknown	Unknown	0	37.71	9.411	9.4295	8.548	9.7801	10.1988	8.6988	9.8903	8.1848	9.6671	10.751	8.4218	9.5848	9.7494	8.5794	8.6393	9.1017	8.1821	10.7845	8.4841	9.5835	9.1534	9.5503	8.9821	10.6441	9.0442	8.0671	8.149	9.5247	8.7768	9.8019	9.0793	9.3455	8.6243	9.1146	9.2154	9.8941	8.7722	8.2225	9.9164	8.7308	8.5659	9.7859
TCGA-E9-A22A	74	II	Positive	Negative	HR+/HER2-	0	39.06	10.1158	11.0849	9.2915	9.3534	10.2028	9.4779	10.2172	9.1489	10.1495	11.0962	9.031	11.1311	10.3465	9.5098	8.5246	9.7906	9.1293	11.118	8.4141	10.2799	10.2747	11.2528	9.3779	10.8928	9.8682	9.2467	8.9644	9.8655	8.8865	9.3021	10.2165	9.3599	9.3403	9.3912	10.6784	10.7309	9.0456	9.1601	11.1509	9.8159	9.504	10.5274
TCGA-E9-A22B	71	I	Positive	Negative	HR+/HER2-	0	38.34	9.8999	10.4594	8.7144	10.3713	10.0161	9.5575	10.2246	9.3243	9.8638	10.9138	8.7199	10.8005	11.3335	9.1601	9.2354	9.6844	9.2285	11.5749	8.611	10.2439	10.1352	10.3389	9.1159	10.7557	10.0856	9.1544	9.35	10.1832	9.0755	10.165	10.5539	10.5919	8.9196	10.5996	10.7431	10.5174	9.5203	8.4251	11.1806	9.0984	9.1552	9.8897
TCGA-E9-A22D	38	II	Positive	Positive	HR+/HER2+	0	41	10.2329	9.9208	8.533	10.9767	11.0837	9.1593	10.0534	9.1357	10.413	10.5156	9.941	10.4452	10.7388	9.2573	9.3052	9.2797	8.5978	11.2175	10.1716	10.41	10.2537	10.1234	9.773	10.3412	9.9639	9.6568	8.9511	9.8137	9.0961	9.8193	9.8446	9.4128	9.314	9.7308	9.959	10.9994	9.0652	8.9579	11.0251	9.3724	9.4089	9.8075
TCGA-E9-A22E	56	III	Positive	Positive	HR+/HER2+	0	41.69	9.801	10.5143	8.0977	9.312	10.2997	9.6922	10.234	8.7978	9.6319	10.5501	9.952	10.6442	10.432	8.8963	9.42	8.6749	8.5188	11.0135	8.7708	10.2199	10.0658	10.2105	9.6117	10.8777	10.2004	9.1522	8.849	10.0557	8.8026	9.9299	9.1832	10.015	9.1379	9.5393	10.279	10.2933	9.602	9.0651	11.0299	9.0529	9.3069	9.3768
TCGA-E9-A22G	47	II	Negative	Positive	HR-/HER2+	0	40.7	8.9214	8.8972	8.1575	9.1908	11.6522	10.5482	9.8405	10.4044	9.7215	10.5353	9.3325	11.1188	10.4138	9.0573	8.915	9.7328	9.3951	10.7666	9.315	11.4703	11.36	9.9475	10.1291	11.3371	9.9125	8.4995	9.7041	9.5468	9.9018	10.2386	10.3988	8.5701	10.5274	10.264	10.0951	9.6648	9.4943	9.3484	12.4713	8.7392	8.9444	9.5546
TCGA-E9-A22H	42	II	Positive	Positive	HR+/HER2+	0	40.47	9.1704	9.4475	8.6344	9.9327	10.6919	8.5612	10.329	9.2151	9.7441	11.2011	7.895	10.4449	10.6095	8.265	8.9379	8.683	7.7986	10.9264	8.5379	10.2172	9.2028	9.6985	9.3522	10.9174	9.4423	8.399	7.9475	9.5545	8.9542	10.1095	8.8619	9.6183	8.603	8.4842	9.7429	10.1196	8.4218	9.1798	10.5112	8.567	8.1519	10.343
TCGA-E9-A243	52	II	Unknown	Unknown	Unknown	0	20.11	8.8063	8.9072	9.0302	9.4521	10.172	9.5183	10.2275	8.8681	9.0582	9.7884	7.6086	10.6673	10.734	8.8624	8.8825	8.6272	8.223	11.5473	8.6014	9.9775	9.5741	10.9245	9.6249	11.0239	9.0557	8.1044	8.6238	9.8103	9.4773	10.0105	9.1469	8.9288	9.0029	10.2742	9.7975	10.7429	8.5725	9.7467	11.2342	8.1117	7.8333	9.7949
TCGA-E9-A244	54	II	Unknown	Unknown	Unknown	0	0.69	9.6316	9.9502	9.2102	10.3238	11.1513	9.6955	9.8809	9.5509	9.9485	10.9259	7.6945	11.3588	10.1586	8.9378	9.1123	10.3619	9.5484	11.5531	10.319	11.5089	9.9281	10.8968	9.8107	10.4741	10.937	8.2221	8.7181	9.8693	9.5121	9.6135	10.4862	9.6789	11.0725	10.5679	10.7427	10.2835	8.505	8.4669	11.5087	10.0938	8.2733	10.9103
TCGA-E9-A247	59	I	Unknown	Unknown	Unknown	0	38.96	10.7372	9.8416	7.8296	10.122	10.5368	9.1532	9.917	8.3584	9.4092	11.3485	9.0315	10.5809	10.6277	9.985	9.1162	9.8096	8.6731	10.9422	8.9724	10.3667	9.8339	10.1872	9.7645	10.2476	10.0293	9.3017	9.1554	10.5236	9.1991	10.1817	10.0152	10.5032	10.0816	10.3017	10.0321	11.2148	9.3619	7.1615	11.7087	9.6274	8.2977	10.5631
TCGA-E9-A248	51	II	Unknown	Unknown	Unknown	0	1.94	8.5138	9.8323	7.7739	9.8742	10.6161	9.322	9.8441	9.2851	9.3057	10.4353	8.156	9.3757	10.2245	8.1312	8.6209	8.3758	8.3898	11.4763	8.4971	9.9224	9.2058	10.0581	9.1494	10.6926	10.9287	8.2769	8.3688	9.3516	9.0338	9.8536	9.3182	9.1051	8.7749	9.1551	10.3106	9.6629	8.2011	8.9738	9.9968	8.7802	7.724	10.059
TCGA-E9-A249	45	II	Unknown	Unknown	Unknown	0	7.13	9.5001	9.4046	8.188	10.3973	10.5493	9.2166	9.8844	8.6926	9.8283	10.5817	8.5798	11.6301	10.0154	8.9232	9.2718	9.9024	7.9807	11.2621	8.7109	10.6945	9.0564	9.6564	9.5334	10.3831	9.3848	8.5322	8.3646	10.017	8.4067	9.6928	9.177	9.7258	9.4493	9.228	8.7008	10.252	9.0114	8.9929	10.8502	8.8567	9.0377	9.9
TCGA-E9-A24A	69	II	Unknown	Unknown	Unknown	0	24.54	8.9781	9.3884	8.1581	9.7722	10.0327	8.9799	9.8122	8.5241	9.712	10.6157	8.1103	10.2741	10.2857	8.1895	8.6403	8.3925	8.0115	10.5828	8.3546	10.0052	9.0262	9.2367	9.0262	10.6444	9.3518	8.5497	8.0132	10.106	8.8564	9.9349	8.9612	9.499	8.2333	8.1891	9.2651	9.5775	8.7256	8.9284	10.2035	8.5485	8.8685	9.9278
TCGA-E9-A295	71	II	Positive	Positive	HR+/HER2+	0	12.32	10.7312	10.0862	8.2308	10.5715	10.3427	9.1557	9.8048	8.2191	10.7235	12.0762	9.5255	11.2364	10.3079	9.2808	9.141	9.9128	9.2605	10.4837	8.5992	10.7806	10.4129	10.4725	10.0914	9.9178	10.044	9.6804	9.1967	10.2936	8.9471	10.2558	10.2326	10.4725	10.8462	10.287	10.1678	9.9019	10.0254	8.1812	11.3165	9.9868	8.9287	9.8356
TCGA-E9-A2JS	72	II	Unknown	Unknown	Unknown	1	29.7	11.0385	10.796	8.6482	10.5238	10.3556	9.2015	10.1802	8.599	9.5267	10.5568	9.2006	11.329	10.2735	9.3468	9.3167	9.8844	7.548	10.4934	9.2602	10.0736	9.4	11.0751	8.394	10.5565	9.6563	9.8176	8.0198	9.8149	9.6476	10.2418	11.0346	10.9164	9.4844	11.6903	10.3042	9.7436	9.5673	8.3197	11.1001	9.4975	8.9751	9.9727
TCGA-E9-A2JT	63	II	Unknown	Unknown	Unknown	0	9.46	9.4715	8.8363	8.4313	9.0422	10.0154	8.7054	9.4188	8.1548	9.825	10.4655	8.8183	9.3779	10.1125	9.0422	8.3953	9.3167	8.5202	10.2441	8.2007	9.9972	9.2051	9.0729	9.2292	10.0015	9.3054	8.8408	7.9261	9.3992	8.3238	9.4059	9.3858	9.4844	9.1067	8.9061	8.6782	9.5376	8.5987	8.5559	10.265	8.6531	8.9889	9.3562
TCGA-E9-A3HO	49	II	Unknown	Unknown	Unknown	0	38.04	10.9235	10.3373	8.4109	10.0025	10.6182	10.4028	9.1897	8.5271	10.3802	10.4598	10.3369	11.0537	10.488	10.4434	8.9375	10.3369	9.6214	11.0109	8.0757	10.5569	10.7744	9.6005	9.3727	9.5529	10.7796	10.0013	9.1433	10.0438	8.235	9.2353	10.7325	9.9041	9.9877	10.6224	9.5824	10.6804	11.444	8.8614	11.4472	10.1848	10.1045	9.913
TCGA-E9-A3Q9	78	III	Positive	Unknown	Unknown	0	32.88	10.0321	9.3204	8.1986	9.4853	9.9055	9.6211	9.7307	8.539	9.9992	10.1569	9.3405	10.8544	10.3206	9.0883	8.729	9.2783	8.6428	10.6241	7.9499	9.9637	9.3222	8.7383	9.2143	10.3193	9.5767	9.4816	7.8508	9.5393	8.9134	9.7039	9.5621	9.7273	8.7787	9.3186	8.855	9.7399	8.8267	8.4833	10.136	8.9842	9.0506	9.3035
TCGA-E9-A3QA	33	II	Unknown	Unknown	Unknown	0	30.16	10.2373	8.8234	8.1017	9.0541	11.2269	9.1072	8.9909	7.9426	9.4506	11.6564	8.7718	9.7952	10.0681	8.8303	8.1828	10.4949	10.1737	10.7225	8.4898	11.0735	10.6855	10.5178	9.6869	10.3177	10.2473	8.506	8.5353	9.8754	8.5244	9.4555	11.1662	9.3029	10.7088	11.9946	10.0733	9.8963	9.6308	8.8567	11.0801	9.0933	8.4466	10.1999
TCGA-E9-A3X8	48	II	Positive	Positive	HR+/HER2+	0	30.42	12.0444	11.3292	9.0797	9.5792	11.015	10.6106	9.57	8.5142	11.079	9.8831	11.8106	12.6647	11.8415	11.7062	9.7754	11.7608	10.1214	10.1626	9.4174	11.0196	11.3606	10.0434	10.0232	9.0454	10.1208	10.923	9.0508	10.036	9.6738	9.3649	11.2724	9.4741	10.8891	11.7463	9.9972	11.1761	11.748	8.4987	11.9337	11.4636	11.3278	8.6952
TCGA-E9-A54X	85	I	Positive	Negative	HR+/HER2-	0	23.88	10.5531	9.4494	8.573	9.8968	10.4514	9.5852	10.1473	8.435	10.4546	10.991	9.6677	10.1939	10.6325	9.1957	9.4808	10.0834	8.7111	11.2497	8.3715	9.672	10.2097	9.4758	9.1523	10.3839	10.1773	9.4871	9.1141	10.5968	8.5749	10.124	9.5703	9.939	9.0601	10.3715	10.0323	10.5315	9.0774	8.8292	10.6513	9.2438	9.5512	9.7085
TCGA-E9-A54Y	63	III	Positive	Negative	HR+/HER2-	0	23.82	12.3304	12.7921	8.025	10.0356	9.6883	10.8034	9.5029	8.7968	11.6083	9.8322	12.4224	13.6202	10.6593	12.7401	10.3072	10.324	11.0247	10.7774	8.355	11.484	12.7158	11.2656	10.3253	9.767	10.789	11.6091	9.5052	9.9664	7.6863	9.3318	12.3847	10.9267	10.1551	12.8003	10.3346	11.566	13.3519	8.619	11.3456	11.5175	11.0007	9.4477
TCGA-E9-A5FK	60	III	Positive	Negative	HR+/HER2-	0	26.68	11.0493	10.5464	9.0716	9.5484	10.4879	10.0603	9.6329	8.3707	10.8006	10.9219	10.7808	11.2432	10.8186	10.5469	9.5115	11.0422	9.8004	10.2933	8.3661	10.7637	10.7065	10.2689	9.9312	9.4874	10.4303	10.1674	8.7909	10.0346	8.9264	9.5323	10.5278	9.9785	10.0461	10.8148	10.2265	10.8366	10.7799	8.6242	11.6043	9.9965	11.0479	9.2664
TCGA-E9-A5FL	65	II	Negative	Negative	HR-/HER2-	0	0.79	11.8903	11.6383	8.824	9.6253	10.74	10.2365	10.5203	8.49	10.6524	10.0058	12.1857	11.5584	10.3731	11.7491	10.9473	9.9381	9.9885	11.6987	8.41	10.2147	11.0646	11.254	10.6267	10.7444	11.3911	10.7999	9.9305	9.8327	8.7907	10.135	11.7802	10.9134	10.9066	12.4545	10.4225	11.8002	10.3088	9.1271	10.9119	11.0001	9.8224	10.0997
TCGA-E9-A5UO	41	II	Unknown	Unknown	Unknown	0	25.79	9.6321	10.089	9.0134	9.9072	10.7738	10.2026	9.4568	8.2409	10.6325	10.7696	10.1462	10.1827	10.6204	8.2446	8.3717	10.1803	8.1913	10.6911	7.4197	9.5516	10.1376	8.4852	9.5938	10.0978	9.0319	10.385	8.2125	9.3224	8.7252	9.5114	10.2378	10.2236	9.0384	10.8184	9.0068	9.3891	9.2983	8.6022	9.6113	8.7118	8.8825	9.798
TCGA-E9-A5UP	63	II	Unknown	Unknown	Unknown	0	26.38	10.9654	10.1986	8.84	10.6868	9.5853	10.1694	9.4336	7.9761	10.7095	10.4761	9.6901	11.7508	9.9767	9.3469	8.4231	10.3329	8.3823	10.7733	7.9343	10.6608	10.0833	9.8169	8.4677	9.7735	9.8547	9.8274	8.9076	9.3792	8.3151	8.8157	10.9698	10.833	8.7466	10.9936	9.8028	9.7415	10.2647	7.6573	10.0053	9.3228	9.3981	8.4198
TCGA-E9-A6HE	45	III	Positive	Negative	HR+/HER2-	0	27.83	11.5344	10.8625	9.0792	9.7729	11.298	10.2467	9.6481	8.2347	10.7621	10.1962	11.3587	12.3713	11.7007	11.4941	8.8586	11.0833	9.5244	10.7219	8.8927	11.2001	11.025	9.5085	9.6741	10.1301	9.9826	10.8725	9.1165	9.4087	9.3523	9.4798	10.8546	9.5571	10.7084	11.2896	9.748	11.3841	11.2255	8.4991	11.9141	10.7117	10.7362	9.7646
TCGA-EW-A1IW	80	II	Positive	Positive	HR+/HER2+	0	12.19	9.6534	9.518	8.5226	11.057	9.6297	9.0963	10.1556	8.3606	10.1641	12.3967	9.3317	10.8311	10.008	9.1141	8.7272	9.5593	8.318	11.0098	8.0244	10.4666	9.0941	9.8504	8.5732	10.6256	10.1749	9.485	8.7793	9.4321	9.5847	9.4723	9.392	9.5914	9.0605	9.4749	9.4963	10.1827	9.4281	8.0259	10.9903	8.7784	8.7567	9.9402
TCGA-EW-A1IX	48	II	Positive	Negative	HR+/HER2-	0	39.68	9.2912	9.011	7.9869	9.5998	10.2502	8.6286	9.434	7.9532	10.0928	10.6883	8.7053	9.4545	10.1981	8.8758	8.4452	9.4078	8.3301	10.5165	7.824	9.2448	8.8161	9.013	9.2903	10.3645	8.3943	8.4232	7.5917	9.0028	8.509	9.5851	9.3632	9.4709	8.6681	9.0444	8.6432	9.468	8.3464	8.1483	10.1695	8.487	8.7078	9.2123
TCGA-EW-A1IY	38	I	Positive	Negative	HR+/HER2-	0	8.48	7.581	8.3714	8.0764	9.861	10.4709	8.4491	10.3968	8.9275	9.379	9.9555	7.4263	9.8052	9.6184	6.9902	9.1227	8.3453	7.0952	11.1474	8.9183	10.0446	7.9878	9.7818	8.9809	11.2574	9.0984	7.5746	8.2695	10.1101	9.2672	10.4675	8.7018	9.4447	8.2144	6.3598	10.1181	9.3368	7.4215	9.5522	9.6633	7.952	6.6158	10.5434
TCGA-EW-A1IZ	53	III	Positive	Negative	HR+/HER2-	0	18.2	10.3762	9.9394	8.5496	9.6247	10.6183	10.1347	9.9661	8.9829	10.5891	11.1338	10.4666	10.4205	11.1527	9.8771	9.3089	10.3371	9.1245	10.7634	8.8123	9.9393	10.3429	9.9612	9.7251	10.2334	10.1473	9.5738	9.1011	9.7403	9.0496	9.684	10.4706	9.7653	9.2604	10.2975	9.5971	10.2059	9.7561	8.5496	11.069	8.7202	10.0622	9.8566
TCGA-EW-A1J1	38	II	Positive	Negative	HR+/HER2-	0	18.89	8.7219	9.2218	8.1133	9.0716	10.6891	9.2892	9.2395	8.3025	9.7772	11.1078	8.8316	10.015	10.3308	8.2472	9.124	9.7042	7.9766	11.0799	7.3517	9.52	9.1928	9.4645	9.7186	9.7924	9.3358	7.7646	7.9858	9.4057	8.2211	9.5382	9.2294	9.7793	8.6091	7.6362	8.992	9.6019	8.4003	9.2015	10.2795	8.5473	8.1183	9.926
TCGA-EW-A1J3	61	I	Positive	Positive	HR+/HER2+	0	16.56	8.4954	9.109	8.4199	11.2331	10.4701	8.8691	9.8224	8.5633	9.6587	10.1453	8.4779	10.7053	9.89	8.2654	9.2037	8.3253	7.7076	11.0792	8.5861	10.5591	8.8208	9.0826	8.3086	10.2899	9.7922	8.8711	8.39	9.2281	8.9267	9.5279	8.95	10.0941	9.7631	7.5442	9.6607	9.9158	9.3915	9.0438	10.3958	8.3358	7.5569	10.4944
TCGA-EW-A1J5	59	II	Positive	Negative	HR+/HER2-	0	15.67	9.064	9.6366	9.1319	10.097	10.0665	8.3229	9.7074	8.2953	9.7608	9.8606	8.3821	11.1882	9.9878	8.4618	8.311	9.1004	8.226	10.6044	7.8567	10.9542	9.2846	9.0914	8.3867	11.1732	8.5586	9.19	7.703	9.1379	8.5925	9.3901	9.7669	10.1591	9.4522	9.1749	8.983	9.8069	9.7173	8.3855	10.3354	8.3134	7.997	9.7312
TCGA-EW-A1J6	70	I	Positive	Negative	HR+/HER2-	0	28.75	9.5334	10.3561	8.2219	9.2903	9.3172	10.7486	9.4478	8.8732	10.3665	11.1303	10.1103	10.5496	9.9471	10.6815	10.2232	10.3042	9.3527	12.0845	9.0738	10.2017	10.5456	10.3115	10.6095	9.948	10.7186	9.2826	9.5501	12.3374	8.2673	9.6805	9.8341	10.0858	9.3437	9.969	10.0682	11.579	8.8746	8.6319	11.208	8.9254	8.1359	10.4631
TCGA-EW-A1OV	56	II	Negative	Negative	HR-/HER2-	0	25.92	10.2974	9.7912	7.742	8.9426	11.2024	9.2049	10.0025	8.8014	10.708	10.6166	9.8665	9.9988	9.9207	9.0017	8.798	9.4465	9.2754	10.9028	8.4189	10.4776	10.1671	9.971	9.5818	10.4073	9.9481	8.8453	8.8923	10.0261	8.9018	10.3882	9.1247	9.3177	9.7271	9.6325	9.525	10.8876	9.4714	8.9534	11.1049	8.9113	8.6276	9.9891
TCGA-EW-A1OW	58	II	Negative	Negative	HR-/HER2-	0	22.8	10.2684	9.3018	8.2171	9.6543	11.4595	8.7075	9.6832	8.9647	9.3593	10.4217	7.5298	10.3833	9.5586	9.2918	8.2742	9.6318	9.7761	11.5064	8.2008	10.378	10.3843	10.4161	9.7442	10.6168	9.8228	7.9116	8.3312	8.7141	8.6397	9.2344	9.6922	9.6	9.8387	10.154	9.6697	10.5698	9.573	8.3117	10.8239	8.1382	7.511	10.0442
TCGA-EW-A1OX	43	II	Positive	Negative	HR+/HER2-	0	29.93	9.3305	11.7826	8.0974	9.6804	10.6686	9.4309	10.003	8.2725	9.9486	10.7378	8.6784	10.4707	10.058	9.0891	8.9408	9.0163	7.9685	10.6261	7.6239	10.0041	9.1574	9.2731	9.853	10.5523	9.8728	8.6933	8.5726	9.6192	9.0869	9.7981	10.5879	9.1048	8.3366	9.9518	9.0468	9.9096	8.7656	8.8005	10.1372	8.4638	9.048	9.446
TCGA-EW-A1OY	63	II	Positive	Negative	HR+/HER2-	0	29.83	10.2818	10.6293	8.1819	10.3411	11.6692	9.7244	9.7121	8.6002	10.7309	10.5455	8.842	11.2899	10.3502	10.3359	8.9055	10.6317	8.8789	11.1766	8.6456	10.588	10.1942	11.0131	9.1665	10.1808	10.2812	9.2817	8.7111	9.904	8.7738	9.7267	10.8234	11.3727	9.7463	11.481	10.959	11.2191	9.5964	8.1001	10.7904	9.9665	8.7129	9.5344
TCGA-EW-A1OZ	56	II	Positive	Positive	HR+/HER2+	0	40.37	9.6157	11.1063	8.5829	9.4406	10.0532	9.4815	9.4363	8.7655	10.7175	10.7581	9.9713	11.1314	10.7034	9.0555	8.9846	10.3205	9.2453	11.5758	8.1833	10.4048	10.0658	10.1043	9.2649	10.0541	10.0471	9.4407	8.839	9.6061	9.6495	9.8205	11.2383	9.289	9.0527	12.0744	7.9047	10.4302	9.6074	8.8071	10.9541	10.3028	9.4014	10.1885
TCGA-EW-A1P0	55	II	Positive	Negative	HR+/HER2-	0	41.1	9.4637	9.1857	9.4828	9.7335	10.4266	8.9269	10.1599	8.5593	10.1048	10.8069	8.4548	11.2712	10.1374	8.6179	8.751	9.5837	8.4043	10.9844	8.5247	10.2766	9.4819	10.6656	9.5879	10.7075	8.8591	8.815	8.5071	11.0381	8.8125	9.5728	9.8332	9.6193	8.7938	9.4873	10.2351	10.2059	9.1923	8.4694	10.2809	8.316	8.5282	9.7746
TCGA-EW-A1P1	68	III	Negative	Negative	HR-/HER2-	0	39.75	9.2953	9.1183	8.38	9.4777	10.1656	8.5653	9.7431	8.698	9.2905	9.989	8.6313	9.5968	10.1311	7.8244	8.3332	9.4201	8.5281	10.6369	8.4275	9.9137	9.0742	10.0918	8.9846	10.2964	9.3724	8.5806	8.0592	9.683	9.2894	9.9894	9.3997	9.267	8.9599	9.4879	9.4695	9.6313	8.0371	8.9657	10.34	8.6515	8.6515	9.5212
TCGA-EW-A1P3	48	II	Positive	Negative	HR+/HER2-	0	52.92	10.5581	10.5934	8.3136	9.7851	10.2315	9.8897	9.8803	8.8164	10.469	10.3412	9.291	11.4798	10.771	9.7723	9.236	9.5009	8.8569	11.2302	8.4962	10.3691	10.2275	9.4045	9.6802	10.2994	10.0733	9.876	8.4019	10.4052	8.5139	9.5422	10.0946	10.3465	9.3088	10.121	9.3177	10.641	9.9462	8.1619	10.9908	9.5284	9.0724	9.6997
TCGA-EW-A1P4	43	II	Negative	Negative	HR-/HER2-	0	29.8	10.3254	9.2014	8.8831	9.1062	11.0474	10.2469	9.8874	9.4306	9.4875	10.0135	8.9163	9.4138	10.5588	9.1551	8.9466	10.5204	9.8409	11.2224	8.8007	10.1668	10.502	10.4544	9.6207	10.7546	10.6156	8.7647	9.788	9.9183	9.5265	10.2645	10.0689	8.8632	9.4385	11.5434	10.3905	10.6354	8.8069	9.4106	11.6181	8.9366	8.6535	9.6699
TCGA-EW-A1P5	77	II	Positive	Negative	HR+/HER2-	0	23.09	10.6265	9.7396	8.9506	9.8245	10.5082	9.0399	9.8785	9.0688	9.4023	11.4059	9.0157	10.1316	10.6461	9.8012	10.1281	9.8568	8.7226	10.5101	8.3476	9.1567	9.4944	9.6739	9.502	10.1404	9.7864	9.0932	8.5487	10.0117	8.2908	9.6046	10.0607	10.2277	9.3984	9.9318	9.4377	10.6133	9.5773	8.5835	10.6115	9.1445	9.181	9.7104
TCGA-EW-A1P6	64	II	Positive	Negative	HR+/HER2-	0	18.46	10.9265	9.4115	8.5933	10.1505	10.5925	9.0124	10.3427	8.6419	9.8682	11.4026	8.889	10.1585	10.0787	8.3785	8.8365	9.4282	9.2109	11.0327	8.7699	9.5232	10.0569	11.4789	9.3717	10.3861	10.1268	8.8231	8.4214	9.2911	8.512	10.1888	9.9288	9.6844	8.6476	9.8349	11.2704	10.2961	8.5654	8.3366	10.9316	9.0859	8.5451	9.7925
TCGA-EW-A1P7	59	II	Negative	Negative	HR-/HER2-	0	30.06	9.3489	8.8662	7.9232	9.6855	10.4711	8.941	9.1624	7.9207	9.5946	10.7551	8.7913	9.2582	10.6789	9.1372	8.0207	9.618	8.9687	10.5894	8.0726	10.0049	9.2356	9.2266	8.8312	10.1423	9.2395	8.7482	8.1877	8.7873	8.7981	9.34	9.1744	9.324	9.2286	9.061	9.061	9.6963	8.7095	8.0321	10.893	8.4509	9.1255	8.7209
TCGA-EW-A1P8	58	III	Negative	Negative	HR-/HER2-	1	7.85	10.3604	8.8671	7.7287	8.8638	11.4149	8.3412	9.9496	9.1534	9.088	10.7275	8.3138	9.9652	10.1026	8.4823	8.3008	9.9285	9.4265	11.7078	8.3203	10.6181	10.4709	10.4	10.011	10.7688	9.8876	8.3844	8.9183	9.8903	9.1073	10.9282	9.2869	8.9064	10.5817	10.1191	10.0588	10.1734	8.8814	9.4883	11.8684	8.6319	8.2826	9.6262
TCGA-EW-A1PA	59	II	Positive	Negative	HR+/HER2-	0	18.89	9.3977	9.6005	8.6519	8.6991	10.528	9.0177	10.2618	8.3147	9.4701	11.1916	8.7905	9.425	11.0302	7.5442	7.7771	9.6452	7.765	10.8616	8.0115	9.9674	8.7165	9.0216	9.1835	10.6443	9.9767	9.8961	8.5421	9.5113	8.5492	9.8264	9.9639	9.2765	9.1971	10.4994	9.2051	9.3668	8.6386	8.6569	10.5957	8.6814	8.9575	9.7978
TCGA-EW-A1PB	70	III	Negative	Negative	HR-/HER2-	0	19.97	9.8807	9.7182	8.2358	8.8104	11.8338	9.9076	9.6948	11.0064	9.4979	11.4126	9.2037	10.538	10.6354	10.332	8.9859	11.165	9.1798	11.5691	8.016	10.8043	10.7902	9.7238	10.3131	10.4028	10.1555	8.895	8.2511	10.5502	9.5201	9.9035	9.3122	9.4352	10.1358	10.6833	9.9534	10.5471	9.4169	8.2918	11.6993	9.1457	9.6903	9.5289
TCGA-EW-A1PC	66	II	Positive	Negative	HR+/HER2-	0	6.14	10.3512	10.5324	7.9943	10.63	10.4691	9.1951	9.9197	9.2452	10.7107	10.216	9.0675	11.5393	10.2299	9.2838	9.4438	9.4936	9.332	12.0895	8.3685	10.9906	9.9997	10.8467	9.3261	10.412	10.2005	9.5311	10.0569	9.5567	9.1782	9.4787	10.6197	10.5721	9.6007	10.8762	10.2791	10.301	10.2546	8.354	11.1232	9.817	8.4609	9.4463
TCGA-EW-A1PD	61	II	Positive	Positive	HR+/HER2+	0	13.93	9.2796	9.8067	8.0443	10.111	10.8291	9.4255	9.6783	8.5194	9.5832	10.5231	7.984	9.1973	9.8353	7.9391	8.2788	9.7233	8.1898	10.6744	7.8988	9.4359	9.6723	8.6573	8.9705	10.0986	9.7274	7.7439	8.6256	9.3477	8.2975	9.9163	9.9755	10.1957	9.1475	9.9529	9.9297	9.1806	8.2146	7.6524	9.407	8.4926	8.6095	9.3648
TCGA-EW-A1PE	56	II	Positive	Negative	HR+/HER2-	0	10.51	9.5451	9.5414	8.3155	9.3572	9.7513	8.494	9.2848	7.9375	9.9507	11.2127	9.2093	9.7855	10.0029	8.725	8.4553	9.1074	8.301	10.5053	7.6666	9.7277	9.6023	9.1149	9.1581	10.0801	9.2878	8.3693	7.7392	9.4121	8.0228	9.2539	9.1818	9.6076	8.3733	9.0916	8.9166	9.9778	8.6252	8.1954	9.9498	8.6333	8.9494	9.774
TCGA-EW-A1PF	50	I	Positive	Negative	HR+/HER2-	0	14.42	9.6488	9.3091	8.2833	8.6875	10.7031	8.9887	10.0751	8.285	10.2164	10.0351	9.6429	9.7726	9.6395	7.913	8.5433	9.3574	8.369	10.6792	7.5555	9.5607	9.4553	9.1879	8.4077	10.3307	9.6351	7.9151	8.6232	8.9908	8.5613	9.9412	9.1988	9.3229	8.11	9.5033	9.7933	9.5894	8.1957	8.334	10.3491	7.9173	8.1231	9.4359
TCGA-EW-A1PG	53	II	Positive	Negative	HR+/HER2-	0	34.53	9.0581	9.1619	8.2547	9.8056	10.2609	8.4267	9.7695	8.6613	9.5576	10.1944	8.1322	9.9712	10.5924	7.9215	8.4945	9.5112	8.1659	11.4212	8.5316	10.1804	8.8143	9.4936	9.2536	10.5151	9.5057	8.4923	8.083	9.6723	8.8969	9.7564	9.2616	9.6703	9.1066	9.534	8.8801	9.8887	7.9604	8.9829	10.255	9.0641	8.2599	9.9696
TCGA-EW-A1PH	52	II	Negative	Negative	HR-/HER2-	0	19.94	9.3398	9.4049	8.0144	10.9243	10.5842	8.0638	9.838	9.4502	9.9117	10.3857	7.7408	11.7329	9.8813	8.2948	9.1769	10.1617	9.603	11.4208	8.7627	10.4952	10.5665	12.3484	8.9656	10.7542	10.0747	7.6888	8.1776	9.814	9.5105	9.6987	9.4615	9.0756	9.7527	10.298	11.0449	10.7914	8.5629	8.9645	10.8497	8.8799	7.8686	9.8555
TCGA-EW-A2FR	59	III	Negative	Positive	HR-/HER2+	0	54.96	9.9424	9.3324	8.5015	9.8725	9.7528	9.1334	9.8651	8.8395	9.9385	9.884	8.7719	10.1641	10.1664	8.8897	9.046	9.1893	8.9015	11.1533	8.5288	9.8922	9.8549	10.1099	8.5134	10.5372	10.3195	9.2808	8.7974	9.4478	8.896	9.5114	9.5082	9.5286	8.7669	9.258	9.321	10.0803	9.3682	8.7235	11.1401	8.2786	8.7619	9.9406
TCGA-EW-A2FS	41	II	Positive	Negative	HR+/HER2-	0	52.69	10.2511	11.4211	8.4058	9.6939	9.8527	9.9848	10.6606	8.2011	10.1569	10.8262	10.269	11.451	10.4024	10.365	9.1849	9.142	9.2041	11.5615	8.4074	10.1796	10.5007	9.8317	9.4992	10.5766	10.9893	9.7626	9.003	10.7212	9.1114	10.3435	11.1662	10.9401	9.4202	11.0107	9.3693	10.6146	10.0783	8.7243	10.8093	9.9752	9.0781	10.0498
TCGA-EW-A2FV	39	III	Positive	Negative	HR+/HER2-	0	25.89	9.4597	11.6083	8.5846	9.3966	10.4908	8.8839	9.3317	9.0658	10.1559	11.1119	9.0954	10.1308	10.6692	8.7831	8.6215	9.1864	8.753	10.7769	8.5323	10.2397	10.4853	9.8364	9.0473	10.3949	9.9164	8.4524	9.1126	10.3465	8.8805	9.3127	9.7848	9.5469	8.8717	9.4754	10.3985	10.0775	8.9733	8.7719	10.5415	8.996	9.3495	9.4032
TCGA-EW-A2FW	52	II	Positive	Negative	HR+/HER2-	0	22.08	10.1766	9.9933	8.8797	10.1394	10.0876	9.7912	9.4137	9.4449	10.6856	11.4025	9.6453	11.6604	9.9221	9.7729	9.2698	9.8406	8.9831	10.9454	8.7721	10.5162	10.0622	9.4904	9.5568	10.1116	10.1835	8.8713	8.5945	9.8958	8.6743	9.6629	9.9586	9.7808	9.5331	9.7881	9.5899	10.2695	9.6466	8.5451	11.3249	9.571	9.7827	9.2828
TCGA-EW-A3E8	60	II	Positive	Negative	HR+/HER2-	0	34	10.6433	10.0279	8.4118	9.5265	10.2389	9.8005	9.3021	7.9765	10.8502	10.9674	10.1846	10.3704	10.8835	9.8312	8.7063	10.2359	9.0379	10.7994	8.2418	10.0787	9.2225	9.1001	9.3696	9.9143	9.232	10.0595	8.2921	9.1497	8.8633	9.324	9.976	9.9661	9.3008	10.2547	9.1295	9.9734	10.0075	7.7339	10.8074	9.2238	9.6407	9.1654
TCGA-EW-A3U0	61	III	Negative	Negative	HR-/HER2-	0	17.48	9.3557	9.1496	8.5285	9.647	10.7308	9.2696	8.6754	8.6202	9.9901	10.4497	8.2888	9.9202	10.2379	9.6658	8.0057	9.8645	9.8194	10.5331	7.6987	10.5503	10.3113	9.4277	9.3513	9.2506	8.9926	8.4413	8.7598	8.8908	8.4853	10.0197	10.4732	9.7117	9.6273	10.2209	8.569	10.3644	9.4669	7.8654	9.9582	8.8932	8.5222	8.4902
TCGA-EW-A423	75	II	Positive	Negative	HR+/HER2-	0	17.51	11.0443	10.6126	8.3031	9.9353	10.8528	10.6769	9.335	8.9192	11.3291	10.4927	11.2158	11.7915	10.4903	11.0403	9.9507	10.5005	10.0421	10.8479	8.4967	10.8905	10.8191	9.7533	9.0493	9.2511	10.7645	9.86	9.7681	10.2244	7.2371	8.7272	11.0607	10.0873	9.9029	11.0877	9.4465	11.2072	11.5573	7.9493	10.788	9.4708	9.5857	8.6696
TCGA-EW-A424	51	III	Positive	Positive	HR+/HER2+	0	23.49	10.4696	9.7079	8.8135	10.0803	10.633	9.8662	9.6402	8.3951	10.6849	10.7095	10.0515	11.322	10.1997	10.5206	9.0993	10.6662	9.6609	10.3079	8.6863	10.8578	10.4079	9.1785	9.6483	10.1366	10.1419	9.7647	9.1817	9.5162	9.2354	9.9406	10.472	9.8062	9.7985	10.6622	9.5838	10.6577	10.0942	8.1976	11.0707	8.9398	9.312	9.4018
TCGA-EW-A6S9	34	II	Positive	Positive	HR+/HER2+	0	15.21	10.3388	11.5055	8.3147	9.0956	10.4585	8.53	9.9377	8.2455	9.7953	11.1386	10.0857	10.5792	10.63	9.3893	9.0845	9.4202	8.8993	10.7071	8.3199	9.8651	9.6696	9.8891	9.6648	10.1522	8.7574	10.0679	8.8099	9.4097	9.1186	9.3232	10.2514	12.5559	9.234	10.6106	9.1969	9.9236	9.3777	8.4102	11.0092	9.1741	8.4565	9.4763
TCGA-EW-A6SA	59	II	Positive	Negative	HR+/HER2-	0	16.75	11.1931	9.2556	8.271	9.2356	10.0516	9.2319	10.2704	6.8009	10.299	11.3016	9.1229	9.9371	10.7323	9.5714	8.6534	9.1157	8.7584	11.3097	8.2073	9.6591	10.7171	9.785	8.5388	10.3301	10.6071	9.0309	8.6644	9.6819	8.5698	9.2638	10.8675	9.1197	9.9816	11.0547	10.2863	9.5988	9.7666	7.9636	11.3527	9.8716	9.6029	9.8835
TCGA-EW-A6SB	62	II	Negative	Negative	HR-/HER2-	0	24.97	10.6382	9.2527	8.5534	9.4125	11.6658	9.9204	9.6771	9.0008	10.638	10.7495	9.4322	11.0275	11.28	10.6613	8.9523	10.3428	11.0193	11.4277	9.0442	11.4601	11.1693	11.2759	10.5341	10.256	10.1285	9.7972	9.2243	9.7681	9.2423	9.4804	10.0431	9.3193	10.8952	10.7909	10.4154	11.61	10.4565	8.7593	12.9158	9.8369	9.2213	10.2441
TCGA-EW-A6SC	60	II	Positive	Negative	HR+/HER2-	0	31.27	10.0592	10.1204	8.4067	8.9541	10.151	9.259	9.8683	8.1665	9.8915	9.9292	9.1211	9.9142	10.357	9.6855	8.4644	9.4921	8.3447	10.9062	8.3279	9.7898	9.6069	9.3794	9.4684	10.3498	9.7836	9.0699	8.0863	9.4795	8.559	9.6399	9.475	9.8474	8.5892	9.5683	9.1829	10.4678	9.0747	8.5017	9.9092	9.1146	9.1091	9.8915
TCGA-EW-A6SD	32	II	Negative	Unknown	Unknown	0	33.18	10.4602	12.2886	8.3193	12.9251	10.8942	8.7885	10.0108	8.1488	9.6428	10.9444	9.9528	9.87	9.9817	8.5721	8.5449	10.131	9.1748	10.953	8.4955	10.1461	9.983	10.1943	9.3536	10.6437	9.1904	9.5598	9.3331	10.0722	9.2452	10.3358	10.6104	9.1924	9.2699	11.1441	9.2748	9.5915	8.8579	9.1377	10.2765	9.2679	8.9933	8.8605
TCGA-GI-A2C8	63	III	Positive	Negative	HR+/HER2-	0	7.39	9.7931	8.5332	8.7461	9.0465	9.6406	9.3397	10.2831	7.6205	9.8886	10.7382	8.72	10.319	9.7682	7.9735	9.1134	9.3873	8.602	10.9387	8.8365	9.7549	9.3604	8.7108	9.7079	10.4261	9.3567	8.6379	7.7405	9.7773	8.0556	9.434	9.1268	9.0772	8.6217	8.8772	9.1419	9.2046	8.7393	9.0039	10.0813	8.5254	8.4066	9.0355
TCGA-GI-A2C9	58	II	Negative	Negative	HR-/HER2-	0	109.79	10.0539	9.2379	8.1164	9.3447	10.7897	10.3079	9.0821	8.2088	9.4727	10.5291	8.6585	10.3817	10.6464	8.9165	8.4757	10.1958	9.3992	11.4131	8.4345	10.1063	10.204	10.1024	9.906	10.8792	9.7586	8.4863	8.8617	9.0525	9.7402	8.6688	9.9842	9.4525	9.3892	10.7407	10.2238	10.0296	9.0139	7.8606	11.9816	9.0406	8.395	9.2569
TCGA-GM-A2D9	69	I	Positive	Negative	HR+/HER2-	1	59.53	10.7576	10.4647	8.275	9.4367	10.2824	9.8512	9.6069	8.781	10.9147	9.3861	10.6126	11.8401	10.3918	10.4896	9.4032	9.5214	9.3939	11.0696	8.7205	10.6118	9.9087	9.397	9.0228	10.2638	10.4446	10.0591	9.0087	10.2907	8.5417	9.9831	9.417	9.7397	8.6443	9.2194	9.254	11.123	10.5952	9.0328	10.98	9.9526	10.3048	9.235
TCGA-GM-A2DA	46	II	Positive	Positive	HR+/HER2+	1	216.59	10.3784	9.7821	7.7329	8.4084	9.6789	9.5216	9.3759	8.6576	10.4707	9.8242	10.5333	10.1725	10.4931	9.5698	9.3353	9.1353	8.9226	10.8584	8.3757	9.6404	9.3401	9.2683	9.6519	10.0449	10.6866	9.1492	8.2373	9.9594	8.8361	9.7735	9.1738	9.0133	9.11	9.2139	9.4382	10.4861	9.7928	8.6996	10.5574	9.0072	9.6064	9.8068
TCGA-GM-A2DB	62	II	Negative	Negative	HR-/HER2-	0	79.04	11.3785	10.9525	8.3755	8.6939	10.8425	10.1871	10.0272	9.269	10.8657	10.611	10.8542	10.6965	12.9201	11.3162	9.5814	10.542	10.5513	11.5719	9.6092	10.6888	11.4591	10.2904	10.2696	11.4686	10.6034	10.4349	9.295	11.0747	8.5833	10.2147	10.8298	9.4101	10.0457	11.1019	9.3035	11.7208	10.6322	8.8325	11.3271	11.2466	10.2687	10.3501
TCGA-GM-A2DC	57	II	Positive	Negative	HR+/HER2-	0	83.28	10.3203	10.355	8.8073	10.0404	10.3508	9.0016	9.6699	9.2317	9.7417	10.8548	10.2891	12.7685	10.715	9.1768	9.6901	8.759	8.1766	10.9116	8.182	10.5792	9.6824	10.3532	9.7091	9.8371	9.7808	10.1522	9.1283	10.766	8.6823	9.4575	10.8047	10.406	9.1944	10.6475	10.1403	10.6588	11.3219	9.2921	10.8552	9.1311	8.539	9.6572
TCGA-GM-A2DD	53	I	Negative	Negative	HR-/HER2-	0	74.97	11.1915	9.8562	8.8454	9.5021	10.8427	9.8842	10.0434	9.1515	10.2711	10.2878	10.3865	10.5904	10.9506	9.262	9.4804	10.1149	10.074	10.86	8.4805	10.8807	9.8423	10.0038	9.3075	10.8256	9.8714	9.5392	8.5968	10.3796	8.7888	10.1696	9.9455	9.1465	9.164	10.4824	9.4804	10.3319	10.2018	8.9264	11.4086	10.2486	9.9029	9.992
TCGA-GM-A2DF	53	II	Negative	Negative	HR-/HER2-	0	70.8	10.8903	10.2543	8.5056	9.5096	10.9119	10.059	9.4247	9.568	10.367	10.4698	9.3992	10.8059	10.8549	9.5879	8.7969	9.5459	9.9723	11.6363	9.3633	10.3779	11.0135	10.9468	9.9563	10.7205	10.0121	9.3534	8.2889	10.2484	9.0678	9.725	10.6481	9.6205	10.0678	11.058	9.4845	10.2177	9.7855	8.2912	11.1641	9.6333	9.2923	9.9895
TCGA-GM-A2DH	58	I	Negative	Negative	HR-/HER2-	0	72.04	8.9653	8.9862	8.132	9.4695	10.8639	8.6437	9.9376	7.457	10.1577	11.0636	8.3586	9.7546	10.1463	8.8591	8.0045	9.2634	8.8696	11.4793	9.0712	10.5417	9.6555	9.405	9.2117	10.388	9.9342	8.467	8.47	9.0068	8.8063	10.249	9.5783	9.1044	9.7291	9.7848	9.2009	10.487	8.9929	8.7054	10.9434	9.0726	7.9689	10.2316
TCGA-GM-A2DI	52	I	Negative	Negative	HR-/HER2-	0	85.09	9.8595	8.6257	8.1143	9.2955	9.9396	8.6906	9.3629	8.4798	9.5868	10.5372	8.4605	9.4568	10.1146	7.9532	8.1629	9.2418	8.2214	10.5517	7.7926	9.5336	9.1782	9.1261	8.8599	10.172	9.1034	8.6486	7.5824	9.2605	8.3564	9.3848	8.6991	9.3314	8.7842	8.7044	8.7315	9.0091	8.2517	8.314	10.5721	8.4178	9.0698	8.92
TCGA-GM-A2DK	58	I	Positive	Negative	HR+/HER2-	0	86.89	10.1737	10.4457	8.596	9.4384	10.072	9.6012	9.3389	8.7315	10.0652	10.5507	10.649	10.2804	11.1751	9.6762	8.9845	9.946	8.801	10.578	7.9364	9.7594	10.2781	9.4697	9.6929	9.9973	10.4078	9.3045	8.9791	10.1166	8.6363	9.6287	9.7576	9.9906	9.3453	10.2002	9.2435	10.3997	9.7885	8.5817	10.1527	9.4861	9.5825	9.7745
TCGA-GM-A2DL	50	I	Positive	Negative	HR+/HER2-	0	115.6	9.9893	9.7702	8.1508	8.9767	10.9138	9.3314	9.7474	7.9092	10.0393	10.4542	9.8094	10.1154	10.5804	8.5729	9.1708	10.002	8.9617	11.086	8.8601	10.0229	9.6569	9.7073	9.7211	10.5046	10.0066	9.4558	8.2832	10.1349	9.0656	10.293	9.3699	9.2	11.4021	10.0126	9.4342	9.9452	9.1743	8.8483	11.1918	9.3165	9.1069	10.0211
TCGA-GM-A2DM	57	II	Positive	Negative	HR+/HER2-	0	105.98	9.4233	9.0227	8.1218	10.3306	10.5903	9.2479	9.52	8.6288	9.8713	10.8604	8.7362	10.0389	10.2277	9.0162	8.4959	9.6347	8.5005	9.9355	8.1827	9.3948	9.6708	9.0472	9.097	10.4832	9.1936	8.8331	7.8872	9.3152	8.6217	10.0095	9.567	10.0725	8.5446	9.8265	8.7492	9.9084	8.431	8.5594	10.1971	8.9624	8.7375	9.49
TCGA-GM-A2DN	58	II	Positive	Negative	HR+/HER2-	0	101.54	9.9516	9.4923	8.232	9.8437	10.3696	9.2416	9.7356	8.5271	9.9093	10.4012	9.1699	10.9825	10.062	9.1426	8.6788	9.5625	8.4765	10.7927	8.5992	10.5854	9.4705	9.4396	9.3648	9.9986	9.6031	8.8964	8.1084	9.417	8.7347	9.7106	9.8763	9.5829	9.3495	10.0024	9.0086	9.9822	9.3589	8.9412	10.4848	8.8246	9.047	9.4977
TCGA-GM-A2DO	54	I	Positive	Negative	HR+/HER2-	0	85.28	10.3812	9.8552	8.3479	9.3971	10.1256	9.4829	9.3036	8.5317	10.3177	10.1281	9.6948	10.2544	10.7506	9.9925	8.896	9.3543	8.89	10.475	8.1521	9.8243	9.8674	9.6389	9.35	9.6897	10.2167	9.2556	8.6776	9.8116	7.9715	9.4392	10.1292	9.7186	8.94	9.8084	9.832	10.0752	9.4468	8.5882	10.7353	9.0961	9.8148	9.4366
TCGA-GM-A3NW	63	II	Positive	Negative	HR+/HER2-	0	110.41	10.4333	9.7355	8.6681	9.831	10.2308	9.9091	9.9234	8.4537	10.7659	9.9517	10.3438	11.4345	10.2383	9.6378	9.251	10.2715	9.0988	11.0352	8.4276	10.6223	9.5301	9.3645	9.7267	10.2715	10.203	10.2953	9.714	9.5636	8.6282	9.9566	10.249	9.5657	9.7621	10.1024	9.2821	9.9452	10.6329	9.2404	10.837	9.1532	9.6689	9.7973
TCGA-GM-A3NY	72	II	Positive	Negative	HR+/HER2-	0	38.17	10.7452	10.578	8.0239	9.2722	9.7329	9.9527	9.7568	8.7322	9.8243	10.2941	10.8813	11.7451	10.5174	10.7703	9.766	9.7387	9.3962	11.5329	8.6905	10.8463	10.1805	9.4923	10.5048	10.6444	10.905	10.7009	8.4922	10.0384	8.6274	9.4887	10.3113	9.6753	9.3654	9.4328	9.0336	10.9799	10.9461	9.1578	10.8347	10.2486	10.1166	9.206
TCGA-GM-A3XG	46	III	Positive	Negative	HR+/HER2-	0	43.69	10.884	10.1428	8.9926	10.2141	10.7339	9.9773	9.5913	8.7125	10.7485	10.6662	9.7584	10.8011	10.973	9.9257	9.1743	10.5668	9.6278	10.6681	8.8695	10.3263	10.1582	9.5458	9.7138	9.8578	9.936	10.0673	8.8094	9.9034	9.3317	9.6291	10.4338	10.0868	9.7819	10.4635	9.4694	10.0533	9.876	8.7835	11.0748	9.9211	10.0918	9.2755
TCGA-GM-A3XL	49	II	Negative	Negative	HR-/HER2-	0	69.25	10.8352	9.9262	9.1654	9.5233	11.9787	10.0056	10.1155	9.3466	9.905	10.9895	10.2532	11.6375	10.774	10.1776	9.2791	11.7184	10.5395	11.1724	9.3717	11.4578	11.1024	9.9993	10.482	10.8439	9.8766	9.7922	9.9247	9.4409	9.5185	10.061	11.1392	10.2475	11.4646	11.9709	11.0994	11.4354	10.9265	9.633	11.8524	10.106	9.9816	9.3971
TCGA-GM-A3XN	44	III	Positive	Negative	HR+/HER2-	0	66.33	10.3138	9.5625	8.559	9.7189	10.4968	9.6607	9.4181	8.0266	10.3439	10.5558	9.7883	10.8809	10.3817	9.3732	9.1811	10.2518	8.9778	10.4954	8.4089	10.3996	9.4775	9.3694	9.4263	9.8084	9.1526	9.7251	8.7255	9.5087	8.7048	9.2622	9.8644	9.9157	9.4426	9.6957	8.8427	10.0972	10.1432	8.4446	10.7305	9.1811	9.255	9.3955
TCGA-GM-A4E0	67	III	Positive	Negative	HR+/HER2-	0	71.98	10.1379	9.5193	8.4136	9.5815	9.817	9.7885	9.1231	7.6385	10.2926	10.0823	10.0427	10.3605	9.917	9.5092	8.5442	9.8991	8.9646	10.3884	8.4042	9.9667	9.3511	9.2451	9.3974	9.7656	9.6116	9.4223	7.7993	9.499	7.3512	9.0203	9.8169	9.7945	9.2915	9.6411	8.6215	9.8134	9.7273	7.9092	10.1741	8.6026	9.4422	8.9561
TCGA-GM-A5PV	63	II	Positive	Negative	HR+/HER2-	0	13.53	10.6413	10.2038	8.6472	9.9609	10.359	10.0914	10.1803	8.9578	11.0655	10.9556	10.4419	11.0487	10.954	9.9769	9.4982	9.9848	9.3666	11.1014	8.7897	10.1119	10.4349	9.7659	9.9689	10.2519	10.2958	10.0387	9.2362	10.0724	8.6213	9.9626	10.3704	9.7932	9.2559	10.349	9.9581	10.5164	10.2904	9.1094	11.0741	9.874	10.1281	10.0488
TCGA-GM-A5PX	65	II	Positive	Negative	HR+/HER2-	0	18.1	10.735	10.2736	9.1044	10.1465	10.3403	9.8621	9.9359	8.6325	10.656	10.6537	10.0541	11.3041	10.9932	9.5434	9.1156	10.0408	9.4122	10.7314	9.1617	11.044	9.8426	9.8389	9.8259	10.0317	10.0678	9.7631	8.4892	9.9203	9.7663	9.6911	10.2565	9.436	9.7068	9.774	9.8228	10.2695	10.3865	8.8275	11.2431	9.6363	9.9621	9.6926
TCGA-HN-A2NL	56	II	Negative	Negative	HR-/HER2-	0	2.6	10.3543	9.5337	8.4906	9.7861	11.6737	10.2616	9.6471	9.1115	10.4852	10.754	8.4837	10.0485	9.6555	10.4769	8.3843	11.4015	10.3603	10.5002	8.0609	11.0947	10.3543	10.8759	10.0401	10.624	9.706	9.1397	8.0864	10.0811	9.3281	10.457	11.5432	9.4961	10.8302	11.9446	9.3982	9.9265	9.7586	7.995	11.8304	9.017	10.0142	9.7136
TCGA-HN-A2OB	45	II	Positive	Negative	HR+/HER2-	1	62.42	9.6028	9.0855	7.9844	9.6292	10.0256	9.5292	9.5621	7.7753	9.9864	10.3822	9.3289	10.2935	10.0046	8.9146	8.1557	9.7822	8.5072	10.5901	8.1625	9.9623	9.2057	9.0675	9.0158	10.0119	9.4927	9.0459	8.0397	9.2156	8.0858	9.5804	9.7858	9.7289	9.0258	9.6846	8.8201	9.4972	9.4423	8.3903	10.2966	8.5161	8.6722	9.2189
TCGA-JL-A3YW	49	II	Positive	Positive	HR+/HER2+	0	11.83	10.4353	9.3114	8.4648	9.651	11.2267	9.7148	9.1452	8.7264	9.7269	10.2835	10.4285	9.9046	10.3131	9.6438	9.176	10.3503	9.0035	10.6364	8.4139	10.2737	9.7901	10.173	9.1966	9.6516	9.8094	9.2739	8.63	9.789	9.617	9.9667	9.9665	9.4186	9.4102	10.1476	9.459	10.6332	10.0578	8.5267	10.8412	9.1652	8.9995	8.9974
TCGA-JL-A3YX	46	II	Positive	Positive	HR+/HER2+	0	11.56	11.2334	9.9938	9.3294	10.2445	10.8116	9.8257	10.0437	8.8376	10.2768	11.234	9.8646	11.7436	10.3708	10.2038	9.264	10.8563	9.4358	10.6805	8.7614	11.0149	10.7748	10.5825	9.7269	10.4457	10.4755	10.0467	8.7593	9.7792	8.8761	9.9336	10.5622	10.3754	9.7369	11.0626	10.3527	10.7109	10.0263	8.7624	11.2287	9.4852	9.877	9.6214
TCGA-LD-A66U	44	II	Positive	Negative	HR+/HER2-	0	21.22	11.3708	10.3173	9.1966	9.9993	10.9254	10.0103	9.4951	8.139	10.6243	10.3512	10.7682	11.8927	11.4975	10.6295	9.2267	10.7143	9.5523	10.3701	8.8295	11.0094	10.6151	9.5465	9.7936	9.4587	9.4966	10.5934	9.2535	9.4023	9.3294	9.8004	10.863	9.7746	10.5528	10.7178	9.265	10.9047	11.0216	8.3996	12.1219	10.4044	10.2435	9.7187
TCGA-LD-A74U	79	III	Positive	Negative	HR+/HER2-	0	13.21	9.7798	9.2531	8.1629	9.3439	10.513	9.1757	9.5292	8.461	10.26	10.6517	10.1927	9.9868	10.4729	9.4681	8.6909	9.8472	8.99	10.541	8.4374	9.8759	9.6301	9.4656	9.6234	9.8479	9.5569	9.7005	8.0847	9.1676	8.7149	9.722	9.4779	9.4017	9.483	9.3238	9.3744	9.9915	9.6479	8.3425	10.5649	9.213	9.1583	9.1583
TCGA-LD-A7W5	52	III	Positive	Negative	HR+/HER2-	0	7.1	10.3157	9.1792	8.6022	10.8665	10.5358	9.3255	9.5389	7.5064	9.7692	10.6181	9.9951	9.7752	10.5563	9.0464	8.7045	10.5039	9.5544	10.0105	8.2884	10.3853	10.0019	9.5283	8.9719	9.8648	9.7715	8.9211	8.5734	9.5507	8.664	9.3174	9.8445	9.5451	9.4284	9.4682	9.5024	9.4979	9.601	8.104	10.8327	9.217	9.5866	10.2771
TCGA-LD-A7W6	54	II	Positive	Negative	HR+/HER2-	0	13.27	9.6934	9.3995	8.4453	9.5897	10.357	10.538	9.535	8.3144	10.1963	10.5233	8.9583	10.5671	10.1375	8.9583	8.5288	9.8692	9.0871	10.5577	8.2586	10.3027	9.3351	9.0465	9.3427	10.0165	8.8702	9.4463	8.0928	9.3718	8.9306	9.5564	9.8099	9.7945	8.8841	9.2642	8.8204	9.7079	9.3027	8.1724	10.3102	8.9681	8.9746	9.4841
TCGA-LD-A9QF	73	I	Negative	Positive	HR-/HER2+	0	10.61	9.9286	10.5349	8.2385	9.2054	10.5771	9.5211	9.4431	8.4572	10.291	10.4071	9.7863	10.2851	10.7034	10.0055	8.3767	10.1873	8.8102	10.1025	8.0193	9.9212	9.4702	9.5477	9.3203	9.6956	9.1604	9.2766	8.4268	9.9394	9.1592	9.2837	9.8244	9.64	9.4712	9.9924	8.9279	10.3574	9.1897	8.3313	10.7338	9.153	9.4441	9.0621
TCGA-LL-A440	61	I	Positive	Negative	HR+/HER2-	0	24.93	9.5636	9.1363	8.1899	9.4306	10.0216	9.8736	9.1499	7.644	9.7981	10.0631	9.316	9.6404	9.9758	8.8684	8.05	9.6258	8.5224	10.1178	7.8351	9.6045	8.8949	8.9678	8.921	9.4616	9.1973	8.7598	8.0001	9.337	8.525	8.989	9.5327	9.5178	9.5006	9.4382	8.4137	9.6643	9.0769	8.0372	10.5473	8.5725	8.7326	8.7438
TCGA-LL-A441	62	I	Negative	Negative	HR-/HER2-	0	32.72	9.9934	9.154	8.6584	9.4904	10.55	9.1037	8.707	8.63	10.068	10.5054	8.6906	9.931	9.4769	8.9265	7.9968	10.2556	9.9692	10.4217	8.2771	10.9273	10.1948	10.2014	9.6504	9.4376	9.146	8.3104	8.9886	9.3182	9.1683	8.9561	10.1972	9.5079	10.0094	10.1395	8.9208	9.6362	9.5927	8.4033	11.2538	8.8606	8.6895	9.1364
TCGA-LL-A442	56	II	Positive	Negative	HR+/HER2-	0	29.2	8.9246	9.0251	8.2509	9.9736	10.465	9.4687	9.1636	8.2765	10.3815	11.2188	9.1157	10.1442	10.3538	8.8688	8.3599	9.4913	8.2199	10.3497	7.6696	9.4758	10.3125	8.94	9.0809	10.3042	9.0564	8.7344	8.6371	9.4485	8.8066	9.6681	9.8582	9.771	7.8751	9.6568	8.5368	9.7115	8.9422	8.0911	9.9691	8.4398	8.8934	9.1352
TCGA-LL-A50Y	84	II	Positive	Negative	HR+/HER2-	0	25.03	11.498	10.47	9.3235	10.0373	11.0293	9.952	9.5086	8.4078	10.9975	10.9453	10.6155	11.8001	11.483	10.4083	9.5394	10.7409	9.7451	10.3423	8.8109	10.8981	10.875	8.5839	9.7167	9.1152	9.8117	10.7089	9.172	9.8932	9.7106	9.6418	10.9591	9.9703	9.8645	10.5839	9.6446	10.5011	10.9747	8.4564	11.4289	10.1834	10.4746	8.8947
TCGA-LL-A5YL	64	II	Positive	Positive	HR+/HER2+	0	17.05	11.7606	11.2966	9.6624	10.2632	10.4917	10.3902	9.4813	8.0599	11.1468	10.2337	10.995	12.6624	11.1019	11.3349	9.7314	10.6972	9.5014	10.4277	8.9606	11.5371	10.8558	10.0694	9.9973	10.0955	10.4864	10.8363	9.3904	10.24	9.7695	9.6254	10.8999	9.7738	10.3982	11.1637	10.3391	11.1866	11.7272	8.2373	11.8556	10.6995	10.847	9.4635
TCGA-LL-A5YM	88	III	Positive	Positive	HR+/HER2+	0	15.31	12.0261	11.7143	9.7861	11.1548	10.9947	10.9788	10.6214	8.2559	10.7778	10.7795	11.0763	12.8558	10.977	10.3211	10.2384	11.8423	10.2126	10.52	8.5662	10.7775	12.0022	10.2523	9.1794	9.4151	9.8085	11.2708	10.3863	9.7232	10.7105	9.9415	12.0071	11.1327	10.1454	12.9223	10.804	11.1797	12.0135	7.6119	11.394	11.2073	11.1695	9.4344
TCGA-LL-A5YN	46	II	Positive	Positive	HR+/HER2+	0	14.68	10.9654	10.5213	8.6407	9.6408	10.7836	10.2414	9.8365	7.8833	11.0431	10.5815	10.6069	11.4847	11.0957	10.1614	8.6236	11.3635	9.1118	10.4759	8.4008	10.8057	10.4492	10.9318	9.4416	9.5125	9.1374	10.1481	9.5421	9.5957	9.6015	9.67	10.7363	9.6539	10.4943	11.3689	10.722	10.8406	10.7862	8.4361	12.2346	10.3225	10.2759	9.0633
TCGA-LL-A5YO	50	I	Negative	Negative	HR-/HER2-	0	14.45	10.9551	9.9091	9.2516	9.488	11.4029	9.7704	9.7586	9.905	10.2813	10.3609	10.7944	10.6658	10.942	9.8466	9.6948	10.9531	10.0928	10.6963	9.0655	10.5328	10.8402	11.4489	9.7063	10.1308	9.973	9.1905	9.4072	10.0544	8.899	9.5585	10.5502	9.6421	9.8082	10.7998	10.4008	10.323	10.1094	9.1434	10.4831	9.5465	9.7298	9.9903
TCGA-LL-A5YP	49	II	Positive	Positive	HR+/HER2+	0	14.78	10.7488	9.3656	8.7391	9.3387	10.4607	9.3853	9.6238	8.5829	10.8996	10.0026	8.7437	11.2433	11.3887	9.4426	8.4512	10.3695	9.1146	11.2781	9.0534	11.3644	10.331	9.9309	9.9969	10.1574	9.9918	9.3624	9.2558	8.997	9.0981	10.0866	11.3482	9.3557	9.8737	11.4877	10.0836	9.6678	9.7527	8.3449	11.014	9.1146	8.5795	9.3184
TCGA-LL-A6FP	90	II	Positive	Negative	HR+/HER2-	0	22.24	12.1428	10.6653	9.0668	9.332	10.4181	9.7962	10.3485	8.344	10.6273	11.159	11.1842	12.6657	11.6895	11.2145	9.1305	10.3165	9.7452	10.7169	8.4082	11.3778	11.0792	9.7149	10.3328	9.8328	10.7109	11.408	9.0946	10.061	9.8799	9.8339	10.7321	9.9917	10.3753	10.4434	9.7258	11.3516	11.8392	8.9235	12.1263	10.7042	9.8804	8.6506
TCGA-LL-A6FQ	77	III	Positive	Negative	HR+/HER2-	0	2.63	11.9518	10.6533	9.2683	10.2229	11.4143	10.4613	9.5944	8.5251	11.3722	11.1154	10.8546	11.7339	12.1539	10.8948	9.735	11.5634	9.9259	10.087	9.359	10.9988	11.2432	10.0939	9.4962	9.7117	9.7974	10.4489	10.012	9.9941	9.5552	9.7699	11.093	9.9515	10.7843	11.4113	9.7587	10.6031	10.9474	7.7152	12.2517	11.3998	11.2792	9.513
TCGA-LL-A6FR	50	II	Positive	Positive	HR+/HER2+	0	16.06	11.5322	11.5145	9.9476	9.8052	11.8834	9.6394	9.2963	8.0467	10.749	9.1741	10.2428	12.5229	12.4713	11.1364	8.9991	11.1276	10.8533	10.472	8.9671	11.5164	12.0573	10.679	9.2305	9.8399	9.6461	10.955	9.4673	9.2978	10.2413	9.8488	11.164	9.3302	10.9761	11.8877	10.206	10.7533	11.5406	7.2975	11.8875	10.8907	11.1695	8.8972
TCGA-LL-A73Y	67	I	Negative	Negative	HR-/HER2-	0	15.67	9.418	8.9777	8.0275	9.3246	10.0617	9.8732	10.3785	8.7359	9.696	10.2125	8.8731	9.7754	9.8177	8.8853	8.5271	9.9227	9.8782	10.7635	8.3063	10.2225	10.4039	11.5007	9.0227	10.3218	9.9457	8.6592	8.0195	9.243	8.5171	9.8041	10.6928	9.0298	9.0742	10.8949	10.1037	9.9167	9.1556	8.4132	10.8258	8.6768	8.7285	9.1693
TCGA-LL-A73Z	55	IV	Positive	Negative	HR+/HER2-	1	7.46	10.32	10.0878	8.9554	9.7156	10.7593	9.7483	9.6577	9.1132	10.1865	10.553	9.6387	10.8041	10.8717	9.6228	9.0596	9.832	9.0769	10.8291	8.8617	10.5535	10.4816	10.6265	9.5811	10.0211	10.6198	9.4183	9.627	10.1642	9.5759	9.4523	10.0199	9.7343	9.4799	9.9412	10.5353	10.455	10.7555	8.7507	10.9344	9.8027	9.8911	9.512
TCGA-LL-A740	61	I	Negative	Negative	HR-/HER2-	0	14.49	10.0656	9.8704	8.4686	9.8926	10.4225	9.044	9.289	8.208	10.1283	10.9047	10.0437	10.1095	10.8522	8.8682	8.5532	9.8223	9.8716	10.6954	7.9825	9.6874	10.4502	10.1106	9.2815	10.3855	9.1585	9.7051	8.8744	10.1536	9.0517	9.4502	9.508	9.4282	9.4592	9.7792	9.6755	9.9241	9.0517	9.0853	10.863	9.4797	8.9923	9.9402
TCGA-LL-A7SZ	49	II	Positive	Negative	HR+/HER2-	0	19.51	11.95	11.3503	9.3014	9.9772	11.4216	10.5988	9.3484	8.0805	11.247	10.475	11.5751	12.1025	11.5806	11.3096	9.6101	11.258	9.8501	10.6554	8.9737	10.4712	10.977	11.1171	9.7203	9.3046	10.0941	10.8411	9.9961	10.887	9.7047	9.0872	12.0655	11.1643	9.9057	12.5568	12.1814	11.3167	11.0366	7.9564	12.4488	11.2109	10.696	9.3454
TCGA-LL-A7T0	70	II	Positive	Positive	HR+/HER2+	0	12.35	11.0309	10.4879	8.5929	9.9821	11.025	9.2949	10.01	9.3676	10.8071	10.0618	10.0732	10.9069	11.2185	10.297	9.2149	10.1612	9.2137	10.7218	8.8935	10.1488	10.9154	10.0067	8.086	10.0153	11.0152	10.0283	9.3323	9.6138	9.0707	10.4076	10.8431	10.3691	10.8725	11.1529	10.3819	10.7654	10.0061	8.1083	10.8414	9.3687	9.0491	10.1713
TCGA-LL-A8F5	61	II	Positive	Negative	HR+/HER2-	0	19.58	11.7352	10.5871	8.4443	8.9428	11.8608	10.7223	9.1922	9.9596	9.92	10.0855	10.7458	11.4009	10.3371	9.9305	9.9497	11.7441	10.5988	11.4564	8.7715	11.012	11.3159	9.7896	10.1062	10.124	9.8799	10.1486	9.5288	9.983	9.8167	9.586	10.8667	10.0352	10.8376	11.3099	10.7888	10.9524	10.5087	9.0623	11.9955	10.3936	9.3232	9.3065
TCGA-LL-A9Q3	69	III	Positive	Positive	HR+/HER2+	0	17.48	11.5051	10.0416	9.5076	9.7377	10.7753	10.17	9.8846	8.4525	10.2789	11.0694	11.0983	12.0854	11.0054	10.7326	9.554	11.0762	9.4241	11.1589	8.2731	10.5317	11.2843	10.0151	9.3081	10.1066	9.9938	10.5909	9.0547	9.9234	8.8086	9.5083	10.9079	9.7698	9.3623	11.1851	10.2325	10.6856	10.8459	8.1957	11.2374	10.2007	10.3656	8.9524
TCGA-LQ-A4E4	73	III	Positive	Negative	HR+/HER2-	0	27.89	10.6252	9.7744	8.8957	8.8069	10.8987	9.611	9.8589	7.9359	9.5732	9.7037	10.1855	9.8465	9.6784	8.8117	8.7428	10.1555	8.5566	11.0472	7.93	9.9484	9.7653	9.7891	8.794	10.3165	10.1288	9.1061	8.4537	9.8682	8.51	10.2307	10.0922	9.6784	8.8434	9.7768	9.4475	9.3339	10.1537	8.6147	10.4877	9.2572	9.4791	9.8101
TCGA-MS-A51U	44	II	Positive	Negative	HR+/HER2-	0	22.37	9.6619	9.1163	8.4998	9.8773	10.3494	9.8268	9.4768	7.8224	10.2614	10.7415	9.6185	10.2675	10.0532	8.9065	8.8603	10.6191	8.5122	10.5788	8.0382	9.9344	9.0094	9.1285	9.4153	9.9498	8.6812	9.0206	8.3136	9.2133	8.0998	9.3207	10.1633	10.1677	8.8489	9.7175	8.7031	9.198	9.6785	8.2532	10.0153	8.5142	8.5568	8.9784
TCGA-OK-A5Q2	59	II	Positive	Negative	HR+/HER2-	0	2.1	10.0693	9.3492	8.9292	9.7422	10.3932	9.4444	9.7365	8.0642	10.3369	10.5972	9.415	10.8631	9.7028	9.2714	8.3895	10.03	8.6911	10.6078	8.2269	10.7578	9.4166	9.2115	9.4117	10.0951	9.6276	9.2063	8.1106	9.3039	8.7911	9.515	10.0327	9.7969	9.2272	9.6283	9.0491	9.825	9.6686	8.4394	10.8203	8.7887	9.24	9.3824
TCGA-OL-A5D6	71	II	Negative	Negative	HR-/HER2-	1	36.27	9.968	10.0066	8.5632	9.0015	10.741	9.7353	9.2156	8.6449	10.2208	10.4678	11.2431	10.4216	11.0191	9.0497	8.6993	10.4388	10.0087	10.8281	7.6392	9.8525	10.3066	9.9381	9.4766	10.1012	9.2765	9.5201	8.932	9.5826	8.5534	10.1187	10.3722	9.7755	8.9107	10.8314	9.3361	9.7396	9.7414	8.6522	10.7944	9.2525	9.4162	9.9298
TCGA-OL-A5D7	70	II	Negative	Negative	HR-/HER2-	0	58.48	10.7102	9.5893	8.4286	9.9283	11.4199	10.6933	9.6394	9.0075	10.4491	10.235	9.1307	11.3424	11.2858	11.0493	8.5678	11.2742	10.3859	11.348	8.6473	11.6358	10.5767	11.3048	10.2096	10.2515	10.4084	9.1415	9.2679	9.8801	8.4166	9.6526	11.985	10.155	11.3243	12.167	10.2009	10.9528	10.4859	9.1134	12.2191	9.4043	9.7786	9.2645
TCGA-OL-A5D8	40	II	Positive	Negative	HR+/HER2-	0	31.96	10.7267	9.6334	8.465	9.9113	10.4423	9.6334	10.7435	8.0355	10.7335	10.8201	9.4174	11.1839	10.3601	9.3413	8.7942	10.1101	8.7995	10.3783	7.8068	9.793	9.6483	9.5427	9.2926	10.9692	9.7606	9.5399	8.3472	8.9651	8.7211	9.9446	9.9835	9.9595	9.1768	9.6454	9.7661	9.5953	9.286	7.2197	10.5269	8.6998	8.9958	9.6206
TCGA-OL-A5DA	61	II	Positive	Negative	HR+/HER2-	0	58.57	10.3466	9.6536	8.3786	9.6303	10.1898	9.2073	9.4485	8.1103	10.413	10.7967	9.7776	10.5989	10.3156	9.1641	8.4159	9.9904	9.2967	10.7281	8.1635	10.374	9.9595	9.4286	8.7961	9.9272	10.0086	8.936	8.3477	9.2104	8.583	9.6446	10.0232	9.4511	10.0773	10.0039	9.5944	9.6809	9.8942	7.4271	10.5927	9.1599	9.0557	9.5318
TCGA-OL-A5RU	63	II	Positive	Negative	HR+/HER2-	0	40.05	9.8164	9.4731	8.5807	9.5265	10.2465	9.092	9.7743	8.6475	10.352	11.0447	9.5316	11.0771	10.4051	9.0908	8.8379	10.1346	8.9005	10.6591	8.5643	10.6407	9.7266	9.5189	9.5035	10.3244	9.5009	9.1098	8.8048	9.5299	8.4134	9.7315	10.2506	9.6142	8.8716	9.6014	9.4731	9.668	10.0981	8.4725	9.5324	9.1644	9.4104	9.3525
TCGA-OL-A5RV	43	III	Positive	Negative	HR+/HER2-	0	34.89	9.978	9.0049	8.433	9.5885	10.1674	9.243	9.4999	7.7733	10.1528	10.442	9.594	10.4433	10.3144	8.8215	8.3283	10.1184	8.452	10.6634	7.971	10.1747	9.0533	9.035	8.9681	10.1447	9.3204	9.1909	8.1469	9.2986	8.317	9.3143	9.7389	9.5238	8.8121	9.4491	8.8634	9.4361	9.6149	8.3018	10.1918	8.6372	8.7351	9.611
TCGA-OL-A5RW	40	II	Negative	Negative	HR-/HER2-	0	36.33	10.6115	10.8606	9.9534	9.7681	11.0906	10.8406	9.7199	9.3262	10.2362	10.8528	9.5123	11.9507	11.3101	11.081	9.6064	11.9121	10.3913	10.9955	8.4328	11.1035	11.3171	10.9888	10.7813	9.9313	9.9372	9.6657	9.6495	10.1144	9.8066	10.269	11.7434	9.3783	10.9164	11.7601	11.0756	11.3425	10.5306	7.9461	11.5529	10.5797	10.2627	9.3
TCGA-OL-A5RX	51	I	Positive	Negative	HR+/HER2-	0	28.84	10.2287	9.2764	8.5585	10.071	10.7454	9.321	9.4699	8.0844	10.151	10.4919	8.9895	10.7569	10.3148	9.1273	8.6654	10.1045	8.6037	10.5064	8.4013	10.6573	9.4649	9.0449	9.4538	9.7057	9.3487	8.9362	8.1781	9.5534	8.6311	9.2443	9.8736	9.7064	9.2812	9.5008	8.891	9.4875	9.6695	8.0577	10.4566	8.7934	9.4281	9.2073
TCGA-OL-A5RY	52	II	Positive	Positive	HR+/HER2+	0	24.7	10.5556	9.4819	8.5134	9.2346	10.5438	9.5832	9.3896	8.7758	10.2866	10.6602	9.7384	9.7809	10.915	9.8518	9.002	10.2131	9.0332	10.8261	8.6312	10.3485	9.8802	9.795	9.4306	10.2255	10.1882	9.3863	8.7825	9.5443	9.0135	9.803	10.0312	9.3653	9.881	10.1505	9.2444	10.3797	9.3257	9.0665	10.5059	9.4508	9.7393	9.4124
TCGA-OL-A5RZ	57	I	Positive	Positive	HR+/HER2+	0	22.31	11.6039	9.1268	8.7573	9.34	12.7275	9.1977	9.6484	7.9605	11.3047	10.6484	10.7556	10.9132	10.9138	10.6594	9.0662	11.0342	9.3274	11.6892	9.324	10.619	10.6539	9.6373	8.3456	10.7246	10.958	10.0129	9.753	9.9775	9.7298	9.6334	10.1785	9.0454	10.6388	10.1927	10.6874	10.7709	10.1647	8.5873	12.2553	9.7573	9.6429	11.8728
TCGA-OL-A5S0	66	II	Positive	Positive	HR+/HER2+	0	20.37	11.0926	10.0435	9.4679	11.0879	11.4368	9.5696	9.8527	8.9115	10.9146	10.2665	10.1099	11.4159	10.8856	10.3092	9.3784	10.9252	10.9225	11.1686	10.1381	11.185	11.7015	11.7503	9.6984	10.2158	9.9601	10.241	9.7054	9.7528	10.2408	9.6834	10.5325	9.6798	10.6856	10.9498	10.8704	10.8328	10.645	8.7202	11.8034	12.5338	9.66	9.7995
TCGA-OL-A66I	36	II	Negative	Negative	HR-/HER2-	0	23.46	9.7927	9.032	8.2399	9.2123	10.8334	10.4272	9.6871	8.4729	9.5253	10.4571	8.5048	10.9944	10.8274	8.9146	8.6954	10.1573	9.9598	10.9745	8.7677	11.1348	10.7344	10.5326	9.6561	10.1269	9.4709	9.0876	8.7663	9.4835	9.2315	9.6266	10.227	9.2797	9.8109	10.1366	10.2507	10.6391	9.4675	9.2749	11.6658	9.0205	8.8246	9.5677
TCGA-OL-A66J	80	I	Positive	Negative	HR+/HER2-	0	65.57	10.1408	9.716	9.5438	9.9456	10.5362	9.8495	10.1076	8.5087	10.502	10.045	9.7825	10.2355	10.2502	10.0456	8.4961	9.9987	8.8362	10.7043	8.2321	9.958	9.9163	9.6143	9.0414	10.0012	9.5121	9.3946	8.3283	9.4465	9.1171	9.7165	9.9196	9.7283	8.3702	10.085	9.5662	10.1414	9.17	8.3404	10.7408	9.3189	9.2829	9.7436
TCGA-OL-A66K	72	II	Positive	Negative	HR+/HER2-	1	41.89	10.3428	9.7176	8.4253	10.1828	10.4612	9.4162	10.0039	8.1896	10.1522	10.0582	9.6031	11.3766	10.1443	9.183	8.7143	9.9887	8.7115	10.3792	7.8852	10.7424	9.8781	9.0785	9.2611	10.2128	9.5977	9.6027	8.3393	9.6699	8.6768	9.4925	10.3363	9.5458	8.7825	9.9596	9.3305	9.5617	10.2711	8.6577	10.5389	8.2943	8.8305	9.4021
TCGA-OL-A66L	71	I	Positive	Negative	HR+/HER2-	0	42.74	11.8963	10.8861	9.6305	9.9349	11.4762	10.1617	9.5154	8.3437	10.9791	10.3671	11.7193	11.8524	12.2102	11.3958	9.269	11.5109	10.0099	10.1695	9.0278	10.6027	11.0241	9.8778	10.311	9.4166	9.4206	11.1937	9.2054	9.7602	9.9898	9.5945	11.2606	9.8114	10.8752	11.5135	9.7531	11.0404	11.3185	8.4976	12.2085	11.0868	11.4103	8.9523
TCGA-OL-A66N	59	III	Positive	Negative	HR+/HER2-	0	26.02	11.5301	10.4839	9.1218	10.4496	10.6123	9.6746	9.5662	7.6941	10.6849	10.4145	10.8468	12.237	11.204	10.887	8.9806	10.5921	9.6874	10.2492	8.7288	11.2007	9.8835	9.8526	9.7874	9.2872	9.9589	10.5396	9.1415	9.7992	9.7415	9.7316	11.0398	9.6836	10.4856	10.6464	9.9061	10.4141	11.3133	7.3203	11.7529	9.8319	10.3529	8.9386
TCGA-OL-A66O	39	II	Positive	Negative	HR+/HER2-	0	17.35	11.3124	10.437	9.2296	10.1741	11.2875	10.2706	9.7625	8.405	11.1397	10.6308	11.0709	11.4479	11.725	11.3542	9.2521	11.3143	9.8158	10.6278	8.7375	10.5791	10.9567	9.6883	9.4159	9.604	9.4493	10.4034	9.0545	9.1835	9.4994	9.7557	11.1143	10.1064	10.7812	11.4159	9.662	10.9155	10.87	7.9826	11.783	10.7977	10.3967	9.3692
TCGA-OL-A66P	75	II	Negative	Negative	HR-/HER2-	0	14.06	11.3068	10.2309	9.12	9.7506	11.2264	10.1037	10.2196	8.8112	10.6297	10.8226	11.5688	11.0235	11.7884	11.2845	8.9224	11.2661	10.2283	11.0003	8.6757	10.004	10.4975	9.6457	10.0091	10.6622	9.7373	11.2091	9.5767	10.305	10.0061	10.2346	12.0102	9.2398	10.7701	12.9777	10.2659	10.81	10.1008	8.1845	11.8976	10.8403	10.4684	9.2278
TCGA-OL-A6VO	43	I	Negative	Negative	HR-/HER2-	0	28.19	9.9711	10.5795	9.3227	10.4432	11.3735	9.6515	9.8169	8.9754	9.8427	10.6819	8.9638	10.9359	10.8277	10.3159	8.2362	10.4111	10.3292	11.2711	9.0901	11.2357	11.4364	11.4828	10.6087	11.0691	9.4734	9.466	9.133	9.8835	9.3755	9.3309	11.2363	10.2168	9.7655	10.9675	10.3983	10.6611	10.1459	9.0874	10.9563	9.3986	8.9735	9.9049
TCGA-OL-A6VQ	49	II	Positive	Negative	HR+/HER2-	0	19.71	9.8506	9.0146	7.9214	9.4471	10.0954	8.7894	9.3115	7.7893	9.6154	10.6439	9.2601	10.2362	9.998	9.1464	8.3455	9.6566	8.4575	10.5911	7.7893	10.0816	9.1361	9.2601	9.023	10.0753	8.8219	9.3138	7.5459	9.0061	8.4239	9.3683	9.3657	9.3433	8.7185	9.2767	8.7761	9.5381	9.1694	8.2337	10.2179	8.6108	8.7391	9.2578
TCGA-OL-A6VR	48	I	Positive	Negative	HR+/HER2-	0	40.08	10.1194	9.836	8.6823	10.1973	10.4861	9.3353	9.7667	8.2609	10.4494	11.1481	9.5361	10.6326	10.7207	9.7927	8.6919	10.2599	9.176	11.0601	8.2291	9.9034	9.9567	10.0511	9.2201	9.8972	8.9917	9.4253	8.1951	9.5074	9.1993	9.7888	10.1585	10.2599	9.1714	10.2513	10.3905	9.9637	9.3441	8.201	10.5478	10.513	9.4191	9.4274
TCGA-OL-A97C	67	II	Negative	Negative	HR-/HER2-	0	8.9	9.8068	9.1519	8.0202	9.0305	10.388	9.4256	9.0618	8.3145	9.8991	10.3103	9.4648	9.6275	10.0183	8.6801	8.987	10.2612	8.7269	10.229	7.9111	10.2343	8.9793	8.954	9.2718	10.016	9.0763	8.6706	8.5115	9.3515	8.8095	9.4759	9.4988	9.7794	9.4757	9.4013	8.902	9.5281	8.9461	8.2741	10.4415	9.2367	9.3014	9.1312
TCGA-PE-A5DC	72	III	Positive	Positive	HR+/HER2+	1	46.98	10.3503	9.9431	8.9614	10.4202	11.08	9.8951	10.0648	8.6706	10.4265	11.4574	10.1642	10.4568	9.7485	10.025	9.18	10.155	9.0054	10.9499	8.2863	10.266	10.6542	9.6365	9.0908	9.81	9.5392	8.6603	8.4581	9.7779	8.6947	10.2052	10.2716	10.3928	10.2748	10.0124	10.466	10.4678	9.8086	8.3598	11.0234	9.5012	9.2988	9.8258
TCGA-PE-A5DD	64	II	Positive	Positive	HR+/HER2+	0	64.16	10.4192	9.0855	7.7923	8.511	10.7116	9.703	9.2849	8.1563	10.7708	10.2997	10.8384	10.4008	11.1167	10.5315	9.1996	10.0802	9.1513	10.8587	8.225	9.899	10.2883	9.4912	9.6253	9.7488	10.2208	9.8622	9.004	9.4732	8.2652	9.9201	9.57	9.092	9.6979	9.3805	8.9339	10.9608	10.2346	8.3511	10.8353	8.7777	9.5565	9.3268
TCGA-PE-A5DE	41	II	Positive	Negative	HR+/HER2-	0	86.89	10.1574	9.0266	7.9461	9.0425	10.2602	9.8668	9.3743	8.0489	10.0114	10.5537	9.9293	10.4771	10.4875	9.7074	9.0352	10.0418	8.9143	10.9367	7.9409	10.2333	10.0117	8.9613	9.8586	10.1077	9.547	9.5807	8.6624	9.7958	8.5317	9.4473	9.5187	9.4422	9.3362	9.3041	8.8574	10.0569	9.83	8.6417	10.6645	9.2898	9.4902	9.4077
TCGA-PL-A8LX	35	IV	Unknown	Unknown	Unknown	0	0.16	10.2664	9.7035	9.4342	9.8274	10.7252	10.0079	8.9759	8.1946	9.7141	10.9644	10.1832	11.3318	10.8609	9.0875	8.881	10.2544	8.9707	10.6887	7.3089	10.3182	10.1269	9.4174	9.1178	9.6692	10.7533	9.4963	9.2107	9.7609	8.8325	9.5308	10.5642	10.2187	10.247	10.7511	9.2075	10.974	9.6731	9.298	11.1194	9.3332	9.9257	8.9605
TCGA-PL-A8LY	30	II	Unknown	Unknown	Unknown	0	0.26	10.27	9.8438	9.0175	10.6238	11.1149	9.3889	9.8072	8.8341	10.5533	10.7707	8.9882	10.6303	10.9247	9.8668	9.1359	10.3712	9.4375	10.8447	8.9584	10.4812	9.9458	9.6821	9.8054	9.9961	10.2763	9.1061	8.626	10.1884	9.2178	10.0416	10.3485	10.3319	10.1985	10.4569	9.4923	10.2232	9.2414	8.8885	11.2212	9.7948	9.7921	9.3115
TCGA-PL-A8LZ	29	III	Unknown	Unknown	Unknown	0	9.92	9.559	9.461	8.3841	9.1705	10.8846	9.6454	9.6244	8.3748	9.6979	10.303	8.5851	10.5337	11.2064	9.5937	8.7883	10.5815	9.4548	10.9509	8.8879	11.768	9.8844	9.4112	10.0306	10.3585	9.3939	8.5452	8.9034	10.1235	8.7329	10.3606	10.7198	9.5351	9.7341	10.847	9.5865	11.0237	9.6213	8.8656	10.3049	8.9478	8.8918	9.4852
TCGA-S3-A6ZF	64	II	Positive	Negative	HR+/HER2-	0	18.79	9.7853	9.4233	8.3337	9.3835	9.7696	8.4908	9.1852	8.4371	10.1531	11.3473	9.3358	11.0236	10.1313	8.6876	8.8989	8.9147	8.4025	11.0801	8.5195	10.7267	10.0429	9.9318	9.4032	10.4025	9.2528	9.0491	8.4642	9.9757	9.0469	9.0893	9.5637	9.5845	9.2443	9.5851	10.2702	9.7098	9.7143	8.0434	10.8753	8.9039	7.9959	10.1933
TCGA-S3-A6ZG	71	II	Positive	Negative	HR+/HER2-	0	18.46	10.5508	9.6555	8.6045	10.4639	10.0822	9.4262	9.7086	7.4332	9.745	10.3709	8.5237	10.6072	10.2004	9.1102	8.9218	9.7284	8.554	10.5565	8.5918	10.4006	8.9683	9.204	8.7296	10.1443	9.4964	8.9303	8.3512	9.2992	8.5335	9.5412	9.698	10.506	8.9209	9.1012	9.4902	9.4983	9.6777	8.1988	10.6932	9.148	9.2237	9.8721
TCGA-S3-A6ZH	29	III	Positive	Negative	HR+/HER2-	0	21.06	10.5131	10.1896	9.2121	10.5668	10.2498	9.275	10.2805	8.2523	9.3709	10.3335	9.2098	11.2808	10.4481	9.2105	9.038	9.5274	8.9022	11.2104	8.4115	10.8217	10.531	9.8743	8.9388	10.3444	9.3234	9.4808	8.885	9.9116	9.2933	9.6303	10.2344	10.4053	8.6798	9.8034	10.0534	10.6064	10.3635	8.561	11.0723	9.5853	8.5561	9.9598
TCGA-S3-AA0Z	63	II	Positive	Negative	HR+/HER2-	0	20.66	8.7352	8.9108	8.4071	9.0328	10.4061	10.8428	9.1055	9.0262	9.3884	9.7719	9.5538	10.527	9.2713	9.1601	8.4878	9.4325	9.3711	11.0172	7.6091	11.1716	9.7854	9.5902	9.0081	9.9307	10.1198	8.46	8.0746	8.9731	8.7224	9.3805	9.4426	8.8521	9.383	8.8984	8.9936	9.405	9.5452	9.0627	10.703	8.3186	8.5097	9.9618
TCGA-S3-AA10	65	II	Negative	Negative	HR-/HER2-	0	19.25	9.6427	10.0349	8.0413	9.2183	11.2123	9.4439	9.0269	9.4838	9.2936	10.5334	8.8874	10.0107	10.3427	9.5928	8.5371	11.2476	9.7349	11.2657	9.6007	10.9631	10.3176	10.8323	9.6226	10.6279	9.7153	9.0528	7.6412	9.2398	9.0328	8.9727	10.7027	9.128	10.2396	10.9305	10.6928	9.7726	9.1323	8.3802	11.5393	9.8431	8.8184	9.9475
TCGA-S3-AA11	67	II	Positive	Negative	HR+/HER2-	0	13.83	9.8849	9.6184	8.4845	9.6806	10.3961	8.8199	10.2416	8.3633	10.1686	10.7706	9.5126	10.2208	10.2015	9.3054	8.7246	9.7758	8.8673	10.7327	8.1177	10.3975	9.4753	9.1751	9.1982	10.357	9.4296	9.3538	8.6145	9.4923	8.4809	9.5796	10.081	9.6601	8.9526	9.5694	9.3365	10.0107	9.3976	8.3768	10.2895	8.8905	9.0171	9.449
TCGA-S3-AA12	82	III	Positive	Negative	HR+/HER2-	0	18.86	11.027	9.3006	8.5254	10.1513	10.5613	9.9052	10.3447	8.3674	10.784	11.2249	10.1814	10.4404	10.3024	9.4363	8.4546	9.9959	8.9264	11.0737	7.6039	9.9358	9.362	9.1863	9.0261	10.349	8.9045	10.0192	8.1948	9.0083	8.8807	9.6257	10.1088	9.6859	8.6987	9.9052	9.7164	9.9045	9.0767	8.2282	10.4189	8.9736	8.9764	9.8311
TCGA-S3-AA14	47	I	Positive	Positive	HR+/HER2+	0	17.38	9.9504	10.229	8.2326	11.1172	10.2283	9.094	9.6959	8.6518	10.3742	10.836	10.2147	10.1389	10.1555	9.0456	8.3814	9.8745	8.9907	10.5172	8.2567	9.6921	9.1014	9.2925	9.3633	10.4601	9.5571	9.5806	8.4962	9.4623	8.825	9.4846	9.5881	8.9955	8.6897	9.6368	9.2015	9.9239	8.7683	8.2541	10.4398	8.9254	9.0609	9.8909
TCGA-S3-AA15	51	II	Negative	Negative	HR-/HER2-	0	17.25	9.938	9.0959	8.6812	9.3126	10.557	9.3493	9.2721	8.6223	9.8487	10.2306	9.2201	10.4817	10.1972	9.3904	8.5908	10.6061	9.2083	10.7727	8.1191	10.7018	9.7645	9.7715	9.8101	9.8305	9.6622	9.4073	8.8766	9.3222	9.1118	9.4457	10.6022	9.4392	10.0654	10.4445	9.1723	9.9246	9.6513	8.3462	10.8993	9.4986	8.9998	8.9774
TCGA-S3-AA17	64	II	Positive	Negative	HR+/HER2-	0	13.93	9.3592	9.2318	8.0693	9.8624	10.7407	9.2213	9.6746	7.6412	10.232	11.1949	9.6144	10.593	9.6203	10.0529	8.3784	10.0464	8.5815	11.2269	7.8509	10.2912	10.1078	9.4903	9.3186	10.1497	9.6913	9.1287	8.6733	9.6514	8.723	9.7156	10.3036	9.9313	9.9371	10.9704	9.1394	10.737	9.9313	8.1038	10.5693	9.1427	9.3371	9.1012
TCGA-UL-AAZ6	73	II	Positive	Positive	HR+/HER2+	0	17.02	11.1795	10.1007	9.0574	9.0312	10.9769	9.4036	10.1883	9.0713	10.9486	11.7162	10.8111	11.5488	12.1463	10.007	9.596	10.3501	9.3428	11.2634	7.5066	10.2009	11.2172	9.8703	8.8938	10.308	10.6737	10.9397	9.3761	10.4642	10.0939	8.7205	10.7188	9.4966	9.7932	11.2102	10.0248	10.9242	10.8169	8.073	11.4471	9.9862	10.6783	10.1122
TCGA-UU-A93S	63	IV	Negative	Positive	HR-/HER2+	1	3.81	10.3369	9.7864	8.9603	9.3636	11.3808	10.4569	9.3949	8.763	10.0848	11.4722	10.1873	12.1416	10.6982	10.0012	9.4226	11.3836	9.8225	11.6005	9.0556	11.2304	10.2649	9.5267	9.8713	10.1575	9.8791	9.384	10.1054	10.2564	9.0809	9.4096	10.4644	9.2257	10.7855	11.3738	10.3931	10.5335	10.8722	8.0816	10.8412	9.3856	9.6758	8.8103
TCGA-V7-A7HQ	75	III	Positive	Negative	HR+/HER2-	0	66.79	13.1411	11.7429	9.6622	10.2004	11.5511	9.889	9.8404	8.2768	11.3076	11.09	12.0998	11.9778	12.3476	11.9159	10.0257	11.3585	10.4329	9.9701	8.8234	10.1405	12.2318	10.5648	9.8644	9.4825	10.2954	11.0055	9.3796	9.8616	10.2883	9.2646	11.5673	10.134	10.5274	12.227	10.9193	11.4448	11.4426	7.8499	12.3782	11.3107	11.0633	9.0296
TCGA-W8-A86G	66	II	Positive	Negative	HR+/HER2-	0	11.4	10.081	9.6297	8.5043	9.7379	10.1343	9.49	9.314	8.1587	10.3408	10.3647	10.5737	10.6667	10.3183	9.4573	8.6882	10.0619	9.3215	10.6087	8.1611	10.6368	9.4386	9.3172	9.288	9.6511	9.5597	9.5497	8.6132	9.9375	8.5957	9.2989	9.8918	9.7937	9.3011	9.6279	9.223	9.663	10.289	8.5043	10.6004	8.9789	9.2446	8.721
TCGA-WT-AB41	55	II	Positive	Unknown	Unknown	0	52.92	11.9208	11.1374	9.0525	10.3719	10.7978	10.3451	10.0219	8.2434	11.2054	10.8552	11.3619	12.5438	11.1366	11.7964	8.9709	11.6462	10.1284	9.2541	9.0309	11.2995	11.7403	9.3824	9.6788	9.5782	10.2219	11.1072	9.9489	9.7144	10.1595	9.3339	11.0609	10.0934	10.7197	10.7969	9.6047	11.394	11.5379	8.3308	12.0115	10.1605	10.1314	8.8773
TCGA-WT-AB44	77	I	Positive	Negative	HR+/HER2-	0	29.01	10.7348	10.2816	7.9482	8.983	9.2455	8.9189	9.6687	8.244	10.588	9.7446	11.822	12.0364	10.0282	10.5131	9.6187	9.5732	9.5498	10.9233	8.792	11.2806	9.8553	9.6715	10.1147	10.2179	10.2929	10.0804	8.6146	11.0401	8.4293	9.5004	10.1614	9.7308	9.5229	9.9379	8.127	11.0345	11.2173	8.7947	11.06	10.2674	9.7771	8.9922
TCGA-XX-A899	46	III	Positive	Negative	HR+/HER2-	0	15.34	9.5359	9.0502	8.4292	9.6556	10.3901	8.999	9.3094	8.3652	9.9636	9.8254	9.1694	10.1839	9.7666	9.0694	8.2411	10.0081	8.7526	10.578	8.1481	9.9255	9.1566	9.2312	8.6404	9.9593	9.3733	8.8948	8.1096	9.4138	8.7367	9.37	9.6306	9.6951	9.01	9.587	9.0924	9.539	8.8107	8.0572	10.2437	8.6404	8.726	9.295
TCGA-XX-A89A	68	II	Positive	Negative	HR+/HER2-	0	16.03	9.464	9.1079	8.1614	8.828	10.111	9.7294	9.2047	8.1155	9.8018	10.4917	9.3486	9.3999	9.8619	9.2546	8.6444	9.1505	8.7526	10.4268	8.1944	9.7882	9.1837	9.1919	9.3786	9.7675	9.5189	8.8983	8.0857	9.2513	8.5311	9.704	9.1517	9.1601	10.6721	9.1907	8.8839	9.9286	8.946	8.4359	10.3983	8.7126	8.6747	9.3806
TCGA-Z7-A8R5	61	III	Positive	Negative	HR+/HER2-	0	107.98	11.2366	10.547	9.1853	10.1321	10.893	9.7146	9.5927	8.5596	10.7285	10.3069	10.3753	11.2736	11.2392	10.3753	9.5497	10.705	9.7044	10.3978	9.1326	11.0389	10.4713	9.7944	9.765	9.3751	10.1715	10.2709	9.1387	10.0483	9.694	9.6468	10.615	10.0418	10.2787	10.5435	9.7601	10.6057	10.3908	8.8048	11.6082	10.6172	10.1819	9.1749
TCGA-Z7-A8R6	46	I	Positive	Negative	HR+/HER2-	0	106.96	11.2604	9.7219	8.7853	10.0253	10.8763	9.6544	9.8612	8.601	10.0457	11.7247	10.3665	10.6532	10.4669	10.3914	9.5076	10.0098	9.2517	10.5777	8.4853	10.8726	10.1626	10.2848	10.1521	10.0507	9.8896	9.7664	9.0778	9.5125	8.6581	10.0888	10.2311	9.9971	10.7546	10.2714	10.4536	10.922	9.8639	8.7646	11.105	10.3892	8.9178	9.6773
[truncated: 35 more columns]
